# Supplementary material for: NtbHLH49, a jasmonate-regulated transcription factor, negatively regulates tobacco responses to Phytophthora nicotianae
Source: Front Plant Sci. 2022 Dec 6;13:1073856. doi: 10.3389/fpls.2022.1073856 (PMC9764443; doi:10.3389/fpls.2022.1073856)
Supplement: Supplementary file 2 [file Table_2.xls]

## Sheet: Table S2. List of all DEGs
Supplementary Table S2. List of DEGs detected from control (VPC) and NtCOI1-RI (VPT) plants
Gene_ID	Readcount_VPC	Readcount_VPT	VPT_vs_VPC Log2_FoldChange	p_val	p_adj	GeneAccession	GeneDescription	Gene_Sequence	_
gene40883	0	147.446	Inf	7.2178e-15	2.1299e-10	LOC107776474	uncharacterized LOC107776474	CCTTTTTCCTTATTACTCTAAATCGTCTCTTAAATATCCTCGACCCTTCGAACCCTAACCCCTTCGGCGAGTCACAAGGCAATCCGTCAAGGCTCCAGCAAAGGCTACCAAATTGCTTCTCCAGTATATATCTTCTAGCTCATGCATACCCTAGGGTAACAGTGAGGCAACAATTGCATTAGTAAATGATGGCATTTATTTGGAGAAGTACGTCCAAGATCCTATGCATATTGAATTTCAGGAATCTCCAAACTTTAGCTCAAATGGTAGAAAAAAAATACTGTACCTCGGAGCGTGCCGAACGTTAGATAGCTGTTTGagttgctgaggagactttaaggtatacctgTCATTCCGCTCGCAAGcgtcggagtcaccttctgttgtCTTTCATTAATA…	_
gene65181	0	98.3881	Inf	0.00034045	0.34056	LOC107803498	11S globulin seed storage protein 2-like	AGTCACTCTAAATCTCATCCCATCTTTGTAGTTAACAAATCAATCCTAATTAGCCATGGCGGTCACTACTAGACTCCTCTTAGCTTTACTCCTCTCTGCTTTTCTCTTGTCCGCAACAAATGCAGTTCGAGACTATCAGGGCCAGCAAGGCCGTCAGGAGGGTCAGAGAGGCACTCGTCTCACTGAAGCTCAACAATGCCGTTTAACAAGGCTCACTGCTAGCCAGCCCACTAACAGAATTGAGTCAGAGGGCGGCGTCACTGAGCTGTGGGACGAGAACGAGGAGCAATTCCAGTGCGCTGGAGTTGCTCCCATGAGGAATGTCATCCGTCGCAACTCTCTTTCTCTTCCCAATTTCCATCCCATGCCTCGCTTGGTTTACATTGAGCGTGGCCAGGG…	_
gene6727	0	63.474	Inf	0.01202	1	LOC107805735	uncharacterized LOC107805735	TTGGTTTTACTATGGTGTGGCAGCTGGAGAAATGGTATTGTACGGACAGTGGGGTGAAATAATGGAGACTCAGATGGTGGGAGTAACAAAATCTCAGATTATTAAGCCATTTATGTGGCAGATAATATCACACCTGTAAATGTGCTAAGAAAGAGACGTCTGGCAGCTGTGTTTAAGTCCCCATATGTGAATGATTTTAGTTCAGGTGGCAACACAGTTGAAGATAAGCAGAACAGTTTTGCTGCAAATGTAAAGCTTCCTTTTGAAGCATGTATTACAGAAGAAGTTAGTTTTGAAATGCTTCACGAGTTTGCCAAATGGGTTGATATTGGTCTGAAGGGAAAAAGggGAACGCCATATTCGAAGAAGTTCAACAAGTTAGTCCCGATATTTGATTTT…	_
gene18420	0	52.4878	Inf	0.037469	1	LOC107825477	ferruginol synthase-like	ATCTATCAAAGACCCTTTGGCCTCACAAGCTGGAAATATGTCTTTATTGCATCAAAAACAAGAACATGACTTCACCCAAAACTGGATATATATCACATGCTTAGAGATAAAGATTATAAACTACTTCATTTTGAGGTATTAGAACCGCTTGAACAATATTCCCCGTAAACATGATTCTAGCACTGTTAAACGAGCTTGGTCTTGCACCTCTCACCATTTTAATTTTGTCACTGACTATCCTATGGTACTCAAATATATCACAGAACGAAAAATCCAGGTTGCTACCAGGGCCTCGTGGTCTACCAATCGTGGGATTTTTACCATTTCTCCGCTCCAATTTTCATAACCAGCTTACAGAATTGTCTCAACAGTATGGTCCAATATACAAGTTTTGGCTAG…	_
Novel00841	0	50.7156	Inf	0.00056082	0.44132	LOC107812997	auxin-responsive protein SAUR21-like	GCTATATCCATTTGACAGGAGGTTAGTCATTTTAACTAACTTTACAAGCAGAAAATCCTTGTTTTCTACTACTACTATACAAAATGGTTAAGAAAAAACAAGGAATTGTTTTCCCTCTTTGTCAAGTACGACTTAAAAGGAAGTGACATCCCTACTATCTCTCATCTTTCTCATTTCTAAAACTGTTGCTTTACAAAATTTCATGGGCAGAAGAATCTGCACCATGGTCCTACTCATAATCTCCTCAAGCGAGAGGTGAGATCAATGAACACATCCTCTTTGCAAGATATTGTGAGACCACCCATTGAATGATCAAATCCAAACTCTTCCTCAGCTTGAGCTAACAAGTCTTGAAATAAAGGCTGGCTCAGGTATGATATTGGCATGACGAATCGCTTC…	_
gene33623	0	49.5805	Inf	0.00063241	0.46867	-	uncharacterized -	TAAACCTAATAAGCCCTAAATTTCTCTAACAGTTAGTAAACCTCGGTTTGAACGGAGTTAGCAAAGCGAATAAATTGAAGCTGCTCGTCACCTCCATTGATAATAACTGCTAATCTTTGAGGTTCTTCTCGTCATGGCGAAATCAGTTATTTATAGATTGATGGAGGAGAAAGCTGCTTTTCTACATCACAGCAACAGACTTCGCCAAGAATTGGATGCTTGGAGGACAACACTTCTTCGAAGAGTGAAGGAAACATTGAAGGCTAAGGAGCTCGAGGAAGATGATCTATCTTAATTTGTTCCCATTTGACCTATTGTAAACTACTAGTACATcctttatgtgattttatttgatCTGCTTTCAAATATGATAATTTAGTTCTTTGTATTAACAAGATA…	_
gene18745	0	46.1142	Inf	1.0165e-07	0.00059993	LOC107825831	uncharacterized LOC107825831	tactctcattcttctctttctctctcattctCTTCTCCGATCGAGCATACCTAATTCCCCCATTTTCGCTGATGAGCTACTAAGCTCATGAAAAATCATGATAGGTGAGGGGAAAAATGTCAGCTGAATACAGAAATTTATGATGACATTACCAACAAGTTTTCATGGAATATATGCGTACAAGTTTCCGACTTTTTTAAGTGACCAGGAAGTGAAGATACAAAAGTATAAAAGAAGACAAAATCAGATTATAAGTCTTGAGGAAAAGTTTTTAAAAAGACCAGCTACTCAAGATGAGGTATTTGAGTATACACatatgaagaagctaaaggatgGAACAAAGACAATTGGGATCGAGCCGCGAGCCGAGACAACCTAGAATACTTGCAAACAATCCTT…	_
gene45577	0	45.0715	Inf	0.0001104	0.15514	LOC107781714	uncharacterized LOC107781714	CCTCGGACAACTCGCAAAAGAAAACACTTCCCATTTTAAAAGACTGAAAATTGAAACAAATTGAAGACAAACTTCAACCTAGGGTTCAGGTTTATTCTCTTGTCTTCTCCATTTTGTGGTAATTCTTGTTGGGTAAGACCAATTGTCGGACGAAGCTGTTAACAATCGCTAGAGTCATTGAACCGGTCTTGGGATTAACAATATATTTGTGATTCTGCAGTACTATCAAAGGATATTCAATGGAAAACATAGATAAAAGTTGGATGAATCTTCGAAGAGAAACCGATGAATATATCCGTGGAGTGAATGATTTCCTTGATTTTGCATTTGAACGAGCTGctcaaggaaaagaaataatgTGCCCTTGTATAAAGTGCATGAATCGTTATTGGTATTATA…	_
Novel03497	0	44.2521	Inf	0.04416	1	XM_016610195	benzaldehyde dehydrogenase (NAD(+))-like (LOC107788517), mRNA	CATCACACTTTATAAAGTAACTCAAGATTGTGCATGCATTTGTGACAGAAATACTGAATATCCAATTTAAATTTAGATTGGTGTTTCTGCTTAGGAACAAAGTGAAGCATAATAGTAATAAGTTTATATTAATGGAAGGCTCATCAGAGAGAAAAGGGAACTTGGTTTTTGCAGTTAATGGGGAGAGGATTGAGTTAACATGTGTTGATCCTTCTACTACTTTGCTTCAGTATTTGCGCTATCAGGCTTTTTTCAAGAGTCCAAAGCTTGGGTGTGGTGAAGATgtttttggaataaattggatacatcttaagaagtttgaatctcaattttgggatgatttggtgaagttttgaggtggttttaattgaaaattcgaagtaagagataaaaatgaaa…	_
Novel00433	0	42.586	Inf	0.039914	1	-	uncharacterized -	CCTCAACTTGATGGTGAGAAAACTGAGACAACAACTGAAGGCATAAATGAATTTATCACGTATTCTCACTTCAAGAATTGCAAGGTTGAAATCACAACTATTGACTCCCAACTATATATTGCATGAGGCGTTCTTGTGGTGGTTACGACATGCTTTTTCGGGGAAGATGATTCGAGAAAAGTTTCTCCTagactttttttttcttgctACACGGGAGAAACGATTCTGTCTTGAATGACAATTTTCAATTTGTGGCATAGAAGAATCTACAACAGTTATGTGCTTTTGTGGATCAATATTATCGTATTTTACATCAGCGTATCGACCAATCACATAGATTTTACAACGATTCACGTGTGCTATGTTAGCCTGATGGAGAACTAATAACTATGACAACAG…	_
Novel00883	0	31.5898	Inf	7.2256e-06	0.022445	-	uncharacterized -	cttcctctctcttcttACTCTCTCCTCTCTTCTTAGAGACTGCCTTCTGCCGCCCATCTCCGTCGGCCGAAAATTGCTGCCACCGATGGACCTCGTCCAAAGCCCATAAAACCCACACCAATCTCTTCCTCTCTTTACCGTCTCTCCTAATCCGAACCCCAAATCCTCAAAAATCCCTCTAAATTCCGTGAAAACGAAACCCTAGATAGTCGCCTCTTACTTCCCTCTTCGATTTCAAGGAAAATCCGACCACCCCACTATACAAACTTCACATAAACATGTAGATCTCCAGGAGGTCTACACTTTCCCTCTAATTTTACCTTTGAAACCCGACCACCACCGTCGACCACCCTACTGCTCGCCGTCTAATCACCACTGCCACCAGCCCGCTGACCCTTC…	_
gene73541	0	29.8999	Inf	0.024281	1	LOC107812780	tetracycline resistance protein, class A-like	TACTATATCAGCTTCTTTCTCTGCTTTTGAGATCCTTCTTATGTCCTTTCAAGATTTTGGTGCTTTTGAAGCTGTGAAAGAGAAGCTAAACTAGAAAACAGAGAAGTGATTAGTAAGGTGACAGAAGAAAGCAATGGAGAAATTTTCTGGGCTTAGCCATCTATTTATGACAGTATTTCTGAGTTGCTTCTCAACATTTATGGTAATTCCACCTATGACTGATATCACTTTATCAGCCATTTGTCCAGGCAAAGATGAATGCTCCCTTGCTATTTACCTCACCGGAATTCAACAAGCGATAGTAGGAATGGGATCACTAGTGATGATGCCAGTATTGGGGAATTTGTCAGACACTTATGGTAGAAAAATCATTCTAACTGTTCCCATGACCCTTTCCAT…	_
gene9922	0	28.1215	Inf	0.00023145	0.2566	LOC107816046	probable sulfate transporter 3.4	AAACAACCAAAGATCAACTGCTTGTTATTAACTGATTCTTTCGTCTCTGATCCAAATCAGAAACTACCCCAAACACATGCCCCAACTTCTTATCGTTCTTGAACCAAAtttcttgtaaaaaaaaaatgacattaaatTCAATTAAAGTGGAAGATTCGTCATGCAATGCAACAGAAACAGAAGCGGTAACGTCTTCGTCAATGCAATCCTCAGGTGTACATAAGGTTTGTTTGCCGCCGTACAGAACCACTTTTCAGAAACTCCGGCAACGGTTGTCGGAGATTTTCTTTCCCGACGATCCACTTCACAagttcaagaaccaaacggggtTGAGGAAATTTGTTTTGGGTCTTCAGTTTTTCTTCCCTGTTTTTGAATGGGGTCCTCTGTACAGTTTCA…	_
gene51565	0	28.1055	Inf	0.0089916	1	LOC107788382	dCTP pyrophosphatase 1-like	CCTAAGAATTTTGCTCTTCCTTTTTCCTCATCACTTAACAAATGCTATCATCATTGCACTTTTATGGTTATAATATTCCATTTGCAAATGTGAAATTTTCTCCTTTAAAATCCAAGATTAGGGCCTCTAGTCTCTTTGTAAGCAACAAATCTCACATTTACTTAGCCAtggaacaagaaagaaaagagggagTACTTCAAGAGAGATCAATAGATATTAGTCTCAAAGACCTATCTAAGCAGCTTGAAGAATTTGCTAAGGTTAGAAACTGGGAAAAGTTTCACAGCCCTAGGAATTTGCTCCTTGCCATGGTAGGTGAAGTAGGGGAGCTATCAGAGATATTCCAATGGAGAGGAGAAGTAGATAGAGGGTTACCAAATTGGAAGGAATCAGATAAAG…	_
gene73737	0	21.4859	Inf	0.00067473	0.47612	LOC107812986	uncharacterized LOC107812986	gaaaggtctGCTGAGTTCGACGAAGCAGAAGCTTCAAacgaaacaaaaaaaaacagagaaggaaagaaaggtagaagaagaaagaggCTAGAACCAAATCTTGAGAAATCTTAAATACGCACTGATTTTTACGGattgattggaggaatttgtacGTGTTGCTTGAGGTGAAGCAGTTgatatttcggcacgagtactagacagcagttgacgcaggcgaggatttcgttaattagagtgCACAGATTGATATTTCtcgatggctagGACACTTACACCCTCATATGCTGGACGTGGTACTACCCGAGGTGGAGGTCAAGTTGGGgttcatcaaactagaagacagacTGCTTCTCAACCTCAAGTTGGGAACATGGGTCAAACCCAAGTTGTTATGCT…	_
Novel02975	0	20.1247	Inf	0.0002185	0.25285	DQ460193.1	cDNA-AFLP fragment H-N_BT3M31-272 sequence	cttcttcatcaatTCCTATATACTTGTGAATTACTCTTTGGATCAAGAGGGGAAACTTCTGCCTCTTTGTTTTTGGGGTTCCTtgttttaaaatgataatttgtcACACATCTCGACTATTTTACCTCTCAGCAACACAAGTATTAGGTAACTCCACCTAGCATCTTTTCTTCTTTGGTATCAATAAGAGAAAAGATCTGAGGTATCAAACATGTTCTACTCTCAGCTGGGATGGCGTGATCGATGGGAGGGCGTTGTTAGGGTGATTGCCATTGGAAAGCCAGAATTATAGAATGGACCATCAATTCCAGACGTGAAACATTGACATTGGTGTGGTCGATCAGCCCTCATTTCTTGCCGGGGAACCATTTATGAAGTTATACAAGTTCATTCACCTTC…	_
Novel01714	0	19.5156	Inf	0.022286	1	LOC107778429	uncharacterized LOC107778429	GTCGGCTGCAAAATTATCAAGTTCACACAGACCTAACTCACTAGTAGAACTATCAATCACAGAGCCCATTGCTAAATGCAGAGGGTAAGCCAGAGCATGAAGGAGTGCGAGAGGGACTCTCTGTAAGAAAAATTTTGGGTTACCAAGACTGTCTTAAAAGCTGGAGAAGGTTCCTCTGCACAACAAGCTGCTATTTAACTCATAAATCGTCTATTTGCCGGCGGCAACAATCAAGGTCAGTGCAAATTCAAATATGTTAACATTGCGTCTTGTATTTTTGCCGAACAATCAGTCTCTCTCGTTTTCTTCTGAACTGATTGGGAAGTGGAGAAAGTGACATAAGTCTCACTCGTTTTTCTTCTACTGTTTATGTGACTTTTTACAGAATGATTGACGACA…	_
gene44849	0	18.0425	Inf	0.00043244	0.37732	LOC107780899	heavy metal-associated isoprenylated plant protein 3-like	TTTGCTTTCTTCTCATTTTGCCCAACCAAAAGCAGTAAAACAACAACAGAGAGGTTTTTCATTTGCAGAATTTAAAAATTCATTGAAAATCAGCATTGTTTGAATATTAACATGGGTGAGGAGAAGAAAGtggaagaaaaaaaggaagaagagataGTTTTAAAGGTTGATATGCATTGTGAAGCTTGTGCTAGAAAAATTGCTAAATCCTTGAAAAGATTCCAAGGAGCAGAGGAAGTAACGGCGGATTACAAGGCCAGTAAGGTGGTGGTAAAAGGCAAAACTGCAGACCCTCTTAAAGTGTGTGAAAGGGTCCAAAGAAAAAGTGGCCGAAAAGTTGAACTCATTTCACCTTTACCTAAGCCACCCgaagaagaaaataaggaagaaattataaaa…	_
gene51602	0	17.7305	Inf	0.0054434	1	LOC107788425	aldose 1-epimerase-like	ACATAAAATAATTGGAAGGGGTAACCTgactctttcaatttcaatactacACACTCACCATTGTCGATTTTTTTAATGAGGTTATCCCATTTCCATTCCAAGCAGATTATTTGGGAGACAAGTCCTCTTTTTTTCACATGCAGATAATAATCTAATCCCACAATAGTGCCAGATGAGTTGGAAGAGTACATAAATTCAAAGCTGAAGAATCTGTCATTAAGAAACACTCTCTGAAGGCTCAAAAACAAAGGAGTTGACTATGTCTTCCAAGGTTAGTGTGTTAATCTGTTTGTTCATTCTTCATCTGTGGGCTGCCACAAGTGTTACAGGGCGAAAGATAGGAATCTATGAGATTAAGAAAGGAGATTTGTCTGTTAAGATCACTAATTATGGTGCCAG…	_
gene53357	0	17.2095	Inf	0.0029837	1	LOC107790395	protein DETOXIFICATION 43-like	AAGTGTCAGCAAAACAGAGAAGCCGGTGGAGTAGAAGAGAGCCAGCTCGCTTGTCTGACAATTGCAATCATTTGTACTTTCACTTCCAAAGAAAGGCGCATTAGCTAACGAGTTTTGCTCGAAAAGTCATCAAAATCAGGGAGTCATGGCTGAAGGTGGCAATGTAGCTTGTACTGAGAGAAAATGGAAGATACCactctttgttttctttgaagATATTAGGCATGTGTTCAAACTCGACGATCTTGGCATGGAAATCCTAAGTATTGCGTTCCCTGCAGCGCTAGCATTAGCTGCTGATCCCATTGCTTCTCTCATTGATACTGCATTCATTGGTCATTTAGGTTCGGTGGAAATCGCagcagtaggagtatcaatagcCATATTCAATCAAGCCTC…	_
gene17019	0	16.9003	Inf	0.0034091	1	LOC107823924	auxin-responsive protein SAUR68-like	TGCAATAGCTCATCTGATTGTTTCAAATTATTGGCATTGGTGAGAAGTACCAAGTATGAGCTGATGTCGTAACTAATAGGCCCCGGTTGTCGATCAAAGTAAGAAAAAGAGGAAACTTAGCTTCATCCACCAATTTAAGGCCTCATATCAACATAGCCAACAGGCATCAGCACATGGCTTTGCCTTTTGTTGTTAGTAGCAACTTCAGCTCCAACTCAAAGCCTGTCTACAACCTCTTGTATAAATAACCCCCTTTTCTATGGACATTTTTCATCATCAAGTAAAAGCATTATCTATTCAGCCATCAAAAGTTTCTAAATTTCTTGTTTACTTTCTTGCTTCCAGactttcaagaaaaagaaaaatggaaagaaaggcaATGGTCAGTACTAAGAAGCT…	_
gene31783	0	16.4066	Inf	0.00091469	0.5728	LOC107766389	maf-like protein DDB_G0281937	CTTTTTCCACCTTAAAACCACTCGTTTTTTTTCTTCGGATATTCACGTTTGCTTATCTCCAAAGCTAACCGTTACACTCTTAGACATAGGTGAGAAAGAGGCGGGCAAACAAATGGCTCCGAAGAACTTGTCATTCAAGATAATCCTGGGTTCTTCCTCCATGGCACGTCGAAAAATTCTAGCTGACATGGGTTATGATTTTACAGTTATGACTGCTGACATTGACGAAAAGAGCATTAGGAAGGAAAATGCTGAGGAATTAGTGGTAGCTCTAGCAGAGGCAAAGGCAGATGCTATTATGTCAAGGCTCGAAACAACTGAACAGTTGGAGGAAAATACTCATCCCACTCTGTTGATTACTGCAGACACAATCTTTTTTGGCTATATCTTACCTACATC…	_
gene61694	0	15.4916	Inf	0.0019306	0.94165	LOC107799633	uncharacterized LOC107799633	ATGGTATCAAACAATATTATTTTGATCAAGATATTTCACGTAGGGAACTTGCTCATGCCATCATTTTACATGAGTACCCTTTGTCCATTGTCGATCATGTTGGATTTAGGAAGTTTGTTGCTAGTCTCCGGCCATTGTTTAAAATGGTATCTAGGAACATAATCAAGAATGatattttaaagatttttgaCAATCTGAAATCAAAAACTTCTAAGTTGTTGGAAAAAATCACAAGTAAAATTGCAATAACAACTGATATGTATACCTCAGACAATACCAAAAAAGGGTTTATGGCTATTACGACACATTTTATTGATGATTCATGGAGGCTTCAGAGTCATATCGTGAGATTTATTTATGTTCCCGCTCCACATGATAAGGATACTCTATGTGGTGCGT…	_
gene50918	0	13.9015	Inf	0.017021	1	LOC107787664	uncharacterized LOC107787664	TTTCATCATCATACAGACCTGAAAATCTTCTGAAAAAATCCAGCTTCCAGCTTTCCTGTTTTCCTTCTCTGTACAAAAGTTTGGAAGAAGTTTTCTTTGAATTTCTAGGTTCTTGAGCTGAGATATGAGTTGATATTGAAGCTATGGTTGGTGAATACTGTTGTTTTCTTGGCTGCTGAACTATTTGTCTTAACTTAGCAATTTTGGATCGATTCTTAAGCAACTAGGTACGTGGATTTCAAAGCTGAAATAGAAGTCTGATTGACAATAGGCATGGAAATGCCGACATATTTCTGGAAGATCACTGCTGAAAATTTCAGTTGTAGACATTAGACTAGCTATCTTGATAATGTGGATCAAGTTTGTTGTTACTCTACAGCTGAATATTATTCATGAATG…	_
gene7724	0	13.0217	Inf	0.025945	1	LOC107813602	protein FAF-like, chloroplastic	ATAAACATCAGCCAAAAACACCCCATACTCTCTATatagtacaaaatatcaataatattatCATCTTCATAAATTCTTAGCTTGCAACTGTCATCCAACTGGACACTGCCTTTTATTAGATGTTTTTGTTGTTTGCTTAAGGGAAAAAGGGATTTGTTTTGATCTTCTTCTATTGTTTGTTTCTTGAACTGCAAAGAAGATGTCAACAACTTGTATAAGCAACAAGAACTTCAACTTATCTATAAGAATGGCAGAAGAAACAATAGCACCACAATTGAGTAAACCACCAATAATACCTTTGCCTAAGGCAAGTAAAGTGAAACAAGGCATAGTGTCAATTCTTGGATCAGAATCTGAAAGAGGAAAATCAAGTGCAGCCTCTATTAGAAGAACATTTTC…	_
gene38631	0	12.8178	Inf	0.026524	1	LOC107773991	protein ECERIFERUM 3-like	tagatagatatatattGAAGATTAGCCCATGTTCTTCCAAGAATATAGGTACAATAGTTGAGAAGTTGTCACGTCTAGATAAACCATACTCCCTCTCTTGTCTTGGGATCTCTACTAGCTACAAAAACAGAAGAGAGGAAAAAAGAATATAgagttattttacttaaatatgGAAGCTCCATTGTCATCTTGGCCATGGCAGAACTTGGGAAGTTTCAAGTATTTACTGTATGGAccatttgttgcaaaagtgatgTACTCAAGATATCAAGAAGACAGCATTTGGGCAACTTGGTGTCTACATGTTCTCATATTATGTTCACTTAGAGGTCTCATATATCAACTATGGTCTTCTTTCAGTAACATGTTGTTCTTAACTCGAAACCGTCGGATTATTAA…	_
Novel01687	0	12.2079	Inf	0.0047425	1	LOC107796731	zinc finger BED domain-containing protein RICESLEEPER 2-like	GTTTTTAGTAAACTTGAAGTGACTCATACATGGCTGAAAATATACAAAGTGATAAGGTAATGATGGGTGAAAGTGGGGCTTCTAATTCAAATGCAACAAGTCAAGCTCAAACAATGgagtcaaatataaccaaaaaaaaggagaaaaaggtctATTGTGTGGGATCATTTTACAGAAATTATTACTTCTGAAGGGAGTATAAAAGCAAAATGTGACTATTGCTTTATTGAGTATGTATTTAAGGCCAAAGACGGTACATAGACACTTCTATCTCATATGCTTAAGTGTCCTAAACGCCCTACTATTGTTGATAAAAAACAATCAAATTTAGGCTTTCAATCTGCTCCGGTGGGTAGTCAGGGTGACGTAGCTGTTGTTACTTGGAAATTTGAACAAGAA…	_
gene1657	0	11.9718	Inf	0.0052662	1	LOC107823308	uncharacterized LOC107823308	ttctcttttagctttgaccaaggactcatatttttggttaaacaattatCAATGTTAGTCATCTTTATATAAGCTGATGCTATAACTGAGAATCTAAAGAGCCTTTTTTAGCATTGTCACTAATTTGTCCAATGAATAATTCCTTTTACTTATTTGTATTGCTTTCAATTCTCATATATTACTACTGTTATTTACTTATAAAAGATTAAGTTTGTATTTTGACATGCTTAGATTTTTCTGTTCTTCACTTTTCCTTTGGACTTTAAATTTTTATAGTTGAACGAAGGGGTCATTATGTTGTTAATGGATTTCCATTACATTGCTTATATTGCTATTACGATATGCTTTTCTTGTGAAGTTGTTAGATCAATTTTATTACATGATTATGGGAAGCTGGTG…	_
gene19174	0	11.9468	Inf	0.0050871	1	LOC107826318	guanylate-binding protein 1-like	TCCCTTAATTCTTCTTCTTGCATGGCGATTCCAACGTTACAAAGTTCCGCACAGCAACCTTCTTCATCACCGTCGCCGTCGCTGTCATCTCTTCCATCCGCCGTTAACATTGCCGCCGGTCCGGAGAGAGCAGTTCGTTTCGTGTATTGCGATGAGGAAGGAAAGTTCCAAATTGATCCCGAAGCCCTTGCGATACTTCAACTAGTCAAAGAGCCAGTTGGTATTGTCTCTGTTTCTGGTCGTGCTCGTCAAGGCAAGAGCTTTTTACTTAATCAGCTTTTTGGCAGGAGTACTGGTTTTCAAGTGTCTCCAACTCATCGGCCATGTACAAAAGGTATTTGGTTGTGGAGTGCACCTTTAAGGAGAACAGCTCTTGATGGAACGGAATACAATCTGTTA…	_
gene61826	0	11.8477	Inf	0.0097425	1	LOC107799779	IRK-interacting protein-like	agatatgatatgcaatacTATTTCTTTCAAATACAAATCCAGCCATTggaataaaaaatatacaaaaccaGTTCTTAGTGTCCTTTTTCTCTGTTTCTTCTACTTCCATTAAATGGCTGCTGAAAGTTCTGAAAAACAAATATgtgaagaaaatgaggatgatGAGGTTAGCAGTAATGAAGTAGTTAGTAGAGAAGAGATTCAAGCTGCCATTGATAAAGCTGTAGAGCTCAGAGCTATTCATGCTGCTTTATTACAGGGTATTAATAGCCCTGCATCTAATCTCaagtttccttcttcttcttcccctgCTTCTGATTTTCCTCATCAATTCTCTGCTCAAGATTATCCCATTTTCACTCCAAGTTATGAAGATGTTCCATTACCTGGACCAAAACA…	_
gene40293	0	11.1517	Inf	0.009723	1	LOC107775830	probable protein phosphatase 2C 23	ctctctctcccccttTTCCTCTTCATATTTATGAATTTAAATGCTAAAGGTTCATCAATAACCACCTgctataaactttcaaatttcagtcttgatattttttcttcttttctcataGACTTACAGCTTTATTCTCTCCACAATCCTAAGTCGAACACCAATTAGAAATGCTTCGTAGTTGAATATTCATCAAAACTGTTTGATATTTTAAACTTATCAAATAAAGGATGGGAAACGGAATTGGAAAGTTGAAGCAGTGTTTTGCAGGAGATGTTGGAGAAATCTCCAAACGACGCCATGATATTGGTGTAGACCTCTCTGATACACTTGACAAAGGATTAGGCCATTCTTTTTGCTACATCTTGCATGATTCATCATCCAAAAATCACCCTTTTTCAG…	_
gene52765	0	10.6805	Inf	0.014692	1	LOC107789735	ankyrin repeat-containing protein At3g12360-like	GCGGGAACTTCCCCTTTTTTTATTGTTCAATAAATTCTCATTGGAAGAACAAGAGAGCATAAAGCAACACAAAGTCAATGCAGTTCATCTATTATTagcactctatttttcttcaaattttgttTCTACAAGGCTAAAACAAACGTTACTACTTACAAGTAACTTCATCGGTTAATAACTCAACATGGATCAAATACTGACCGATGTTTGTGAagcaggagatattgatgactTCTACTTGCTAAATCCGGATCTTGAAAGAATCGATGAGATCCCATTTGTGGATACTCCATTACACATTGCTGCATCAGCTGGACAAACTCAATTAGCCATTGAAATCCTGAGCTTAAAGCCTTCATTTGGTAGAAAGCTAAACTCTGAAGGTCTAAGCCCCTTGCA…	_
gene14059	0	10.3057	Inf	0.027567	1	LOC107820643	jasmonate O-methyltransferase-like	agagagaaaaaagaaagaattaaagagCAAATTAAGATGGAAGTAATGCAGGTACTTCACATGAACAATGGAGAAGGAGAGTATAGCTATGCCAAAAACTCCAATATCCAGAGGAAGATAATATCAGCAACAAATTCAAGGCTTAAAGAAGCAGTGATAAGCATTTtgagaaagaacaaaaaaatggCAGAAAGCATTGGCATTGCTGATTTAGGTTGCTCCTCGGGACCGAACGCTTTGATAGTCGTCACAGAAGTTATAAATATCATAGACGCAACGTGTCGAAAATCGGGCAGATCGTTGCCGGAGTTGAGAATTTATCTTAATGATCTTCCGGGGAATGATTTCAATGACATATTTAGGTCTTTGCCAGAATTCTTTCACAAAGTAAAAGAAGAG…	_
gene31566	0	9.93434	Inf	0.019243	1	LOC107766144	probable receptor-like protein kinase	AGAACCTCATTATTCGGCAAAATCCTGAGTGAgtgaaacaaaaagaaagaattcTTCGTCAAAATCATGCCTTTCTGGCACTCTAAAGGTTGCTTCAGCCTGTCTTGTATAGGAAAAGAATACCCAGTGAAAAATGATCTTCCTGACGTCACTGTGGAAAGTGATATTTTTGATGTCATAGTGGAAAGTGATATTGTTGATCTCACTGTGAAAAATGATCTTCTTGACCTCACATTTGAGAAATTGAGACAGTATACGGGTCAATTTTCTCCAGATAATCTTGTTGCAATCTCTCAATATGGTAAGCTCTACCGTGGGAAGATGCCTGTGGGTTTGAATCAAGAAGATGAAACTACCAAGGATGTGGCTATCAAGATTCTGTTTGATCCCAGGCTTCTT…	_
gene60732	0	9.79227	Inf	0.016949	1	LOC107798571	uncharacterized LOC107798571	GGGAACGCAACACATATGTTGCGATTGAAGCAGAAGctaagaaaaaaaatctttctaGGAGAGAAGGAAACTTTAGAATCAGTTAATTCAAAGTTTGAAGCTCCAATACCGTGATTCTTTATTCAAGGGATTTCCTGTGCATCCTTAGATTTCTTTACGTGGAGAAGAACAAGGTAGCTGAAGAAGTTGAACAAAGTGCTCGAGGTGACGTGTTTGGTATTCttgcacgagtactattcgaggctttcagagaccaattTTTGTGGCAAGGGAATAGCGGAAAAAATAattacgcggtttgag	_
gene50506	0	9.7827	Inf	0.018878	1	LOC107787204	uncharacterized LOC107787204	TCTTAGGGCAGACCCTAATTTCACCTCTCATTTTTTCATTCAAGAGAACGAACAGAGCCCTCCTTTCATTTTACCAAGAACCCTAGCTAGCCGCCGcccctctctttcttctctctcacCTCACTCATCTCTCACAGAACTACAAGCTCGCCTCCACACTCTCCTCTCTCAAATACATACCCATAGACTGATGAACTTAAAAATACGGAGAGGGGCTTCAGCAAAGGATTAAGATCTGGAAATGCAGCCACCCATTTCACTCCGCTGTACtcacaaaaattcacaaaaacgcACACAAGCACAAGCCTCTAAAATTTCGAAAAACAAAAACTAGGAACAAATTCTGGAATTCCGATATTTTCAAATGGAGGTATAAATTCTGAAGGTTCAGAAGTTCAA…	_
gene5608	0	9.45806	Inf	0.04315	1	LOC107832706	WAT1-related protein At2g39510-like	TACAAAGCATTGCTTACCCAATACTTTATCTAGCTAGTTGTaatattaaaaaaggaaaagaaagctaCTGTTCagtaaagaaaaaagaagcaTGTCAACAAGGGAAAGGCTATTGAAGTTTGTGAAGGAAGCACAGCCATATTTGGCAGTGATATTGTTGCAGTTTGGATATGCAGGATCAGCTATAATAGCTAAGTCTGCTCTAAATCATGGCATGAGCCATTTCACCTTTGCCGTCTACAGAAATGCTTTTGCCACTCTTGTCTTTGCTCCTTTTGCCATAGTCTTGGAAAGGAAAATAAGGCCAAACATGACTGTATCCATTTTCTTGAAGATTATGTTGCTGGGCTTACTGGAGCCAGTCATCGACCAGAACTTGTACTACACAGGGTTGAGATA…	_
gene18976	0	9.4046	Inf	0.014342	1	LOC107826096	RING-H2 finger protein ATL54-like	AGCAGAGCTAAGGAATCTTGCCACGCTTCCTTATTGACAACTACACATTTCAGAGAAAGATTAGATACATGGATCACAATGACTCCTCAactaaatcatcattttcttcTACCCACAACCTAACCTAACTCCATTATTGTTTATTCAAGATCAAACTCCTAGCAACTCTCAAAAATTCTCACCATTCTCTTTGATAATTCAATGGCCATAAAACCAAGAAAGCTatttccaacttcaaaccaaacaGCAGATTGTCATGACGTTTGTGACTCAACATGCCCTTATGGCTGTTATCCGTACCCTGATATGGACTATTACATGCCACCACCAGCACTACTACAGCCACAATCGAGTAACAAAAATGTTCGAAACATTTCACCTTATGTAATCATCTCTGTC…	_
gene40032	0	9.30388	Inf	0.043595	1	LOC107775542	putative ubiquitin-conjugating enzyme E2 38	CAAGAACTCTTTATGGAGATGGAACACAATAATTACAATAACTCAATATTAACTCATTAATACTTTTTAATTATCAGTCTTTAATATCAGATTACTGAAGACGAATAAGAAGAGAAAGAACAAGCATGGCTACTGCTTCAGGTGAGGGACAAAAGATCCAATTCCCACATTTTGATGTAGTTTCAGATGAATCAGACCACTATTACCTCAAATCAAACCAATCCAGAAAGGATAAAAATAGTTTCAAAGATGCAAACACTTCTACCTGCAGAAACATTATGAAAGAATGGAAAATCCTTGAGAAAAATCTTCCTGAATCCATTTATGTTCGCGCTTATGAGTTACGAATGGATCTGCTACGAGCAGTAATTATCGGTGCTCCTGGTACTCCTTACCACG…	_
gene50525	0	9.29262	Inf	0.017573	1	LOC107787224	cytochrome b561 domain-containing protein At4g18260-like	GATTAAGCTTATGACTTATGCTATGGTAACTTATTACCCTAATCCAAAGCCATAATTTTCAACTTCATTCATAAATGTAATCTCACTCTTAATATTCTTGTTCTCTTTATCTTCTTTTCAGTTCTTTTCCCTCCTTGAATTTCCCCATACTCTATTTCCTATATTTACTGTAGTAACCTTTAGTATATCAAAAGTAACTTTTGTTCAATGACCTGAAAGTAGCTTCTTTATACAAAAAACAAAAGGCACATCCTCGTAGAGAATACCAAAATGTCTTTAGTCTaatctagaaatcatgcccatCATTACAACCTAGATTAAATAAAGTCAATTGGTTATCCTTGTTTGTCATTAGAAATATATAAAAAGCGATAAAAAGCTAAGAATGTCGTAAAGTGG…	_
gene25298	0	9.278	Inf	0.014879	1	LOC107759158	E3 ubiquitin-protein ligase SINAT2-like	AATTTTAACGTTGCTTCCTCCCTTTGATTTTCTAGTCTTTCAACTGTGTCTATAGAGACCAGAGACTAGACTCACCAAGTCAGCAACTTACAGTGTTTAATCTTTGGCTATTTAAGTAGTGCAAATACAAGTATATCATCCAAGTTTAGAATGGCTCCTGGAGGTGGTGCTAGTCGCAAGGAAATTATAGAAACATGGCCAAATTTTACAAGTTGTGACACAACAAATACACAGCTAGAGAAAAGTATCACATTTCTAGGTGAAAAGTTTCGAAAGTCTTCAATTCATGGTGTTCATGAGTTGCTTGAGTGCCCAATCTGCACAAGGTCCTTGTATCCTCCAGTTTACCAGTGTCCAAATGGCCATACGCTATGCACCAACTGCAAGACTGGAGCACAT…	_
gene26108	0	9.09878	Inf	0.016321	1	-	uncharacterized -	CTATCTCTGATTCTTATATGGAAGAAGGGCTTTTTGTTGGGAAAATAAAGGAAGTTTGATAGTATCTAATTGAGTAAGGCTGCCATGTACTTTTTAGTCCGTAATTTTCAATTGGACAATAATTCtgattcttctttttatttagtCTTTTTGGTTTCTTCCGCATGCCTGAAGTTAAATTGCTATATATAGGTTTACCAAATAGGCCATACAACAATGCTTTTCTTCTCGTATATCAATCGCTCTCGAACTGCTTCCAACCAGTTTTCCTGGTGTACGATGGCGAAGGAATGTACTACAAGTTTCTAAGAGTTTGTCTGAAAAAGAAGGGTTGAAACTAATGGCTTAGGCTGAAGACAATGAGGATAATTTAAAAGGCCAAAATCGTGTGAAATGTGA…	_
gene31733	0	8.8197	Inf	0.029351	1	LOC107766331	aspartyl protease family protein 1-like	CTCTATCATTCTGTCATTCCCCATTTGACAATAAACTACTACAACTTGTAGTTAAAGCTTCAGTTGGTAGACTCACCTTCCACCTCCTCCAGTTTCGAATTCGTCAACCCAATATTTTCTATTCATATCTTCAATTATCAAACACCCTTTTGATTCTTGGTTCCTCCCTTTTTTGTCTCTCATCCCCCAACATACATATATATGGAGTATGTGTTGTACTCCACTCTTGTTTTCATTTCTTATCACTGTTCCATTGAGAATATTTTGAGGAATTCTTTTCCGCAGTTGAAGTTGAAAGATTTCTATGAAGACTGGGAAATAAGGCGAAATCAGGAATTCAAGTGTTAAGACGCCTTTTTGGATTGAACTCCTAGAGACAAAATCGTGCTGACAATACCT…	_
gene13629	0	8.81885	Inf	0.019875	1	LOC107820169	putative UPF0481 protein At3g02645	tTTACTTTTCTTAAAAGGAGTGCAAAATCAAAATGGACAACTAAAAATAAATGGAGGGAGTAGAATTTATAGAAAATAATAAGTATATATAAATATTACTACAATAGGATTTAAAAGAATTGGAATTCAGCGTGTTAGTTTctcaaaacgaaaaaaaaaactaTGAACTCTTTTCCATTAATTACAGATAGAAGAAGGGAAGAAACTGGATGATATAATCGAGAACAAGGAAACAAATGGTCAAGATCAAGTCAATAAGCCTGCAAATAAAATCTTAGATGAAATATATGAGGATTTGGACATGAATTCGGCTATGAGATCCACCACCATATTCAAAGTAAGTGTGGGGTTACGTGGATCAAATCCAGATGCTTATAAGCCAAAGTTGATCTCTATTGG…	_
gene10243	0	8.55608	Inf	0.021629	1	LOC107816400	WAT1-related protein At5g07050-like	TCTTCTCCCTAGGAAAAACACATATACACTTGACTGTTTAATTTCCTCCCTTTTCATTTCATCAACTCCTCTGTATAATTAAGACTTCAAGATTTAACTGAAGAAAAATGGAGGGCGAATGTAGTTGCAGTTTTTACCAAAGGGCTAAGCCTTATATAGCCATGATTTCCTTGCAATTTGGGTATGCAGGAATGAATATTATTACCAAAGTTTCTCTTAATAGGGGAATGAGTCATTATGTTCTGGTTGTCTATAGGAATGCTTTTGCTACTGCAGTTATTGCTCCCTTTGCTCTTATTCTTGAAAGAAAAATTAGGCCAAAGATGTCACTCATGATGTTCTTGCAAATATTTGTATTGGGTCTTTTGGGACCTGTGATTGATGAAAATTTTTACTATG…	_
gene18144	0	8.49841	Inf	0.02295	1	LOC107825170	pentatricopeptide repeat-containing protein At5g64320, mitochondrial-like	TGATGGAAACGAGAGTTTGGGAAATCCTCTGTTTTCGCTATTTATTGTGTGAAAGAAGAATGAATTTTGCTTGAAATTGAAGCTTTCCCTTACTGAGATGATATTTTGCAAGAGAAGAAAAACTCTAGGCGGGCAATGTGCTGTGAATTTTCAATCATCCCGTTAAGTTTTTGGTGAAATCAACAAGTTTTCCTTTGTTTCGTAGAAACTCGAATATTTGGAAAATCGTGGTTGAACTTGAATTGAATGGATtaaaatttgattttgaattgTGATTTGGGAATCATTACTAAGAAAAATTGTGATTTGTTAATTGAAGTGAATTTTACTAGAGATTGATACTATAGATTGTGTTCACTATACAAAAACTCGTTTGAACGATAGTGAAGTAAATTATGT…	_
gene32732	0	8.25278	Inf	0.038665	1	-	uncharacterized -	TATTAGCAGTACAAGAACTGTACTAGTACAATGATGTACCAAAAAATAACTTGGGACTTTGATAAAATGGACAAGATTTTACTACTTGCAGTACAATCAATGTACTTGCTACTATTGTTGTAATAAAATGTACGTTTGTGACATGGTTGAACTAATCTATAAAAGGAGTCAAATTTGTTACACTGGATATACTAAGGGGAaatcgaagaagaagcagaagatgACACTTTGTTGGTGACTTTGGTCTCGAAAGAGTATTGTTAAGGTCATTGTTGAATAGTACGAAAGAAGAAGCATCGATGTATGGACACAGCATTAGACTTTTGGAACCAAAGTCACCAACAAAGTCTCAAATTTCTCATCTCCAAGTCAGGTGTTTTGGAACAGCCAACAACTTTG…	_
gene53077	0	8.24942	Inf	0.025743	1	LOC107790081	1-aminocyclopropane-1-carboxylate oxidase 1-like	TATATAGTCCGCCAAGTACCTTCTTACCTTCATACTTAGAACAAGAAGATGGAGATTCCGGTGATAGACTTCAGTAAGCTTGACGGTGAGGAGAGAAGTGCAACCATGGCACTTCTCCATCACGCTTGTGAGAAATGGGGCTTCTTTATGATAGAGAACCATGAAATTGACACTAACCTGATGGACAATGTGAAGCAGCTCGTGATTCAGCACTATGAAGCCAATATGAAGAAACGGTTCTATAAATCAGAGCTAACTATGAGcttagagaagaaagaaaaactcaGCAACACAGACTGGGAAAGCACGTTCTTTCTTTGGCATCGTCCAAGTTCTAACATCTATGAGATTGAAGGTCTCTCAACGGATCTTTGCAACGCAGTAGATGGATACATTGAT…	_
gene4788	0	8.00043	Inf	0.028889	1	LOC107784062	flavin-dependent oxidoreductase FOX2-like	TTCTCTTCCCACCCAAACAAAAGGCATTTATTTTCTTTGTTCCTCTCCCCGACTTTCTCCACAATTTCCCCTCTCCTCATTttctatttgttttcttttctctttcctaCAGTCCAAACATGAGATTAAGGCATTGAAAGTTGAAATATAAGTCTTCTCTCCTTCAAACTTTCTAACAACAGAACAAGCAAGAAAACTAGAGAGGCTTATGGCTTCATCAATCTCTATTATTCTTTCTTCATTCATAGTACTATTTTTAGCTTCATATGCTGTTTCTTATACAATTCAAGATCAATTCTATCAATGCATTACTCTTCATTCCGACCGTTCGATCCCTTTCTCCACAGCTTTCTTCACCCCTACTTCCAATGCTACTTCATTCAACTCTATCCTTAAATC…	_
gene20204	0	7.90392	Inf	0.042132	1	LOC107827454	phosphatidylinositol 4-kinase gamma 4-like	ATTAGTCATATAGTCAAAAGCAAATTGCTAAGGCAACGGCTACAATTCCGCTTATTCCACTCTTCACCTTCTCTTTCTCCCTCATCGACATTTCTACCGGAAAACTTCAAAAAGCCGGCGAATAAACCGGATACAACTTTGAATTTTCCGATATCCAATTCCGGGAAATGCAGGGaggataataataatattaaagaaaaaaataaaaaaaatccttcCATGCCATGTAAGTAATTATATAAGCTTTTCTTCATTGACCATTTTGCCTTTTGATTCTTTCTACTGGTAAAGAATCCACTCTATTGTTGAAAAACGTTAGCCCCAGTGCCCCCCATTATTCTCACTTCTCACATTCTTGAAAATTCCCCAAAAAAGATTGAACCTTTGAAGATTTATTCA…	_
gene60924	0	7.64284	Inf	0.045007	1	LOC107798777	uncharacterized LOC107798777	ATGCAATTGAATTCTACAACTGTTGATGAACAAGAACAATGTGAACAGCAAGGCGATTCTGCtcgaaaaaggaaaagaggtaaAACAAAGATGCTAAGTGTACATGGAAGGTGTGAGCGGAAATTGATCATAGTAAATGAGAACAATCAACCTATTGGTCCTACAAAAGATGTTGTGGCAGAATTGGGTAGTTTCCTTGTCACTTTAGCAAGGAATGCGAGTCTTTGCCCTCTTGATATATTTGATTGGAGAAAAATGGACACAAAAGAAGATTTATGGGCGTATACCAAGGAGAAATATGATATTCCTGATACTGCAAAAAAATGGACTTTGGATGCAATTCAAGCTGCTTGGAGAAGACAGAAGAGCAATTTGAAAGAACACCACTTTGACGCCTAT…	_
Novel01292	0	7.63948	Inf	0.030806	1	LOC107802034	uncharacterized LOC107802034	GCAACATAAAAAAAAGACATCTCTGAAATACAAAGAATTATGGGAAATGAGTTTGGATTTTCACAttgattttccttctttttctaaGTTTTCAAGGGATTTGAAAACAGAAATACCTCCATGTTTCCCTTGTTCATCATCTCTGCTGTTAAAAGTTGGTTTAGTCAAATATTCTGGATTTTTGGTTGCTGCTCTGTTGCTCCTGCTATATTCTGGCTGTTGTTTCTTCTAGCTTTTATTCatctttttatttccttttctttgctGATAGTAAGCAGGTGCCATTATATTTTATCAAGGACTGCGAAGAAGACTAATTACAACATTGTAAATTTATCACTTTTTGTCAATATGTAAATAGTATCCATGGATTTAAAGAATATATCACCTCACAACACA…	_
gene68322	0	7.23716	Inf	0.03775	1	LOC107806990	uncharacterized LOC107806990	CCCGACAGAAGCACAAGAGAGAAAGTAACTCATTCTTCAACAAGAGAGAGACACGCAAAAAAAAGCCCACTCTACTAGAAAAAAGAGCAGGAAAGCAAGAGAGAATTAAAGACAGAAAAATGGAGTGGAGGAAGTGTTATTTGGATGTAATATTGGTGCCATTAGGTTTTATGATATGCATGGGATATCATGTTTGGTTATGGCATAAGGTTAGAACTCAACCTCTTACTACAATTATTGGAACCAATTCTAATGGAAGGCGTTTGTGGGTTTCTGCCATCATGAAGGATAATGAGAAGAAAAACATCCTAGCAATTCAAACACTTCGAAACACAATTATGGGAGCAACCTTAATGGCAACCACATCAATCCTTCTATGTTCTGGCCTTGCAGCTGTGA…	_
gene29934	0	7.19496	Inf	0.045712	1	LOC107764332	F-box/FBD/LRR-repeat protein At1g13570-like	ATACCTTAACCTGAAAAGAAAGTTTTTGCATTCTAGGTATGCCCGCCTCACTCTTTCTCCCTAATCCCTATTTAGCACCCGCTCCTCCTGAATCCCCTCTCACTCGCCGTTGTGAGGACTTACAATCATGATGACAAATAGCTATAAAAGACCTCAAAATGGAAGGGACAAACTTGATAGACTTACAGATCTTCCTATTAATGTCATACACCAAATTCAAGAGTACATGACTATTGAGGATGCCGCAAGAATGAGTGTCTTGTCCAGTAAGTGGAGACATGTTTGGGCTTCAAATCCAAAGCTAAGAATTTCTACGGACTTCTACAGAAAGGAAAAGCAATCAAGCACAACAGACATCATTAATAGAATTCTATTGCACCACTATGGACCCATTAAGAC…	_
gene71156	0	7.19411	Inf	0.048044	1	LOC107810119	TPD1 protein homolog 1-like	ATGAGGAGCATTAATGGTGAACGCAGCCTTCTCGTTCTGGTTTTCTTGGTTGTTTCATTCTCTGTGATGCAAGTTAACCATGCATTGGAACCAGCTGAGGAAAGTGGTACTACTCGAGAAAGACATGTTGGTGAGTACAGAATAGGGCCAACATCATGTTCAAAAGACTACATTACAGTAAACCAAGGTCCCTCAGGGACACTTCCAAATGGCATTCCAACATACACAGTCATCGTCTCGAACGCGTGCGTCTTTGAAAGCTGTAGCAGCATCTCCAACATTCACCTGAGCTGTGGCTGGTTCAGTTCAGCAAGACTCATAAACCCTACAATTTTCAGAAGACTTGCTTATAATGACTGTCTTGTCAATGACGGAAAGCCTTTAACATCTGGACAAACA…	_
gene68229	0	7.15276	Inf	0.042171	1	LOC107806887	basic leucine zipper 23-like	TTACATATTTCTGAATAATTTAGCTCAAGATATATGCCGTTTTAACTTTTTCCTTCTATGTTATGATGTGACAAAATCTGGGTTTTTTGGTGCATACATGGCTTGTACTCACATTTGCTTTAGGATTTTTTAATCTTGTTTTGAGATAGTCTGAAAATAGTTGAATGGATGTACATGATTTATATAGGGACCATAATTAGTGTGGGATTGAGGCGCAGTTGCTGTTGGTCAGAGAGGGTGGAGGCAGAGGGATCACGCTTTAAAATCTGAGGGTTCAGTGTATTATGCGCGTGTCACTGTGTGCGTGTGTGTCTGTGTTTTGCTTTGTGTATATGTATACATCGATTGAGCCAAAAGTAGTGGGAATCTGCATCCCAAGGAATAAAGATCGATACTCCT…	_
gene17283	0	6.76508	Inf	0.047327	1	LOC107824208	uncharacterized LOC107824208	ATCTATCTATTGTCTATTGTATCTATTATCTATTACTATTTATTATCTATTACTTTTGTATATAATTactaataaatttttatttttgggaaaaagcTAGAAGCTGCCAAGTATTTAGGTTTTAGGAGTGTTTAGATTTTTCTTTGCTTAGGATTAGGTTTCTTCACACTTTTCCTTAGGTTTAGGATTAattctttatgtttttctttctttaggATTGTGCCTTTACTTTGTTTAGGTATCCAACAACCTTATGGAAGAAGCAAGCAGTTAGCATTGTCCGTACGCAAAACAATTTGAAAGATTTCAGATTTTCGTATGATCCTGATCTGCAGCTTTTTGatgCTTCTCAGAAGTTCAACATGAATGGGTGCACAACAATCACCGGAGAGATGGTTC…	_
gene4329	1.18916	4132.01	11.763	0.01908	1	LOC107779248	senescence-specific cysteine protease SAG12-like	ACCCAAGAAAACATTTCAATTTCTTCCTTCATAATAACTAGCTAGTGGTTCATAATGGCCTTTGCAAATCTTAGCCAATACCTTTGCTTAGCTTTGTTCTTCATATTTTTGGGAGTTTGGCGCTCTCAAGTAGCTTCATCACGTCCAATCAACTATGAGGCAAGCATGCGAGCTAGGCATGACCAATGGATTGCTCACCATGACAAAGTTTACAAAGATTTGAACGAGAAAGAAATGcgttttaaaatatttaaagaaaacgTGGAACGTATAGAAGCTTTTAATGCCGGTGAAGATAAAGGGTATAAACTCGGCGTTAATAAATTTTCTGATCTCACGAATGAGAAATTTCGTGTATTACATACTGGTTACAAGAGGTCACACCCTAAGGTCATGTCT…	_
gene501	9.15436	4057.3	8.7918	0.046692	1	LOC107786280	senescence-specific cysteine protease SAG12-like	TTCATCCAAGAAAagatttctatttcttttttcataATAACTAGCTAGCTGTTTCATAATGGCCTTTGCAAACCTTAGCCAATACCTTTGCTTAGCTTTGTTCTTCATATGTTTGGGACTTTGGAGCTCTCAAGTAGCTTTATCACGTCCAATAAACTATGAGGCAACCATGCGTGCAAGGCATGACCAATGGATTGTACATCATGAAAAAGTTTACAAAGATTTGAACGAGAAAGAAGTGCGTTTCCAGATATTTAAAGAAAACGTGGAACGTATAGAAGCTTTTAACGCAGGTGAAGATAAAGGGTACAAACTCGGCTTTAATAAATTTTCTGATCTCACGAATGAGGAATTTCGTGTATTACATACTGGTTACAAGAGGTCACACCCTAAGGTCAT…	_
Novel00583	6.23788	1835.73	8.2011	2.6791e-09	2.2588e-05	LOC107806700	protein PHLOEM PROTEIN 2-LIKE A9-like	gtttacgggtttagaaattataaagtttacgggttcgaaattctgcggttttgaaaatttagcggttcgaaagtttatgaaatctGTGGgtccggaaggttgttggtttgaaagtttatggtttcatgtttattatatctaaattatttatgaatactcttgagaagtcattttccttaatttgcgtatcaaacaccgaaaaatgaataagattactacttattttccaagaaaatattttcttgaaaaatacttttcacggaaaatattttccgttataccaaacacacccataatGGTTGTACCTTTTAAATGGCATTCAACCCACACAAAAAAAAGAGCTAGTACTTGACTCTTAGTATTTGTTTTGTATTAGAATGTTCTAAATCTTGTGGTGTA…	_
gene7001	0.299483	73.6525	7.9421	1.6141e-09	1.5877e-05	LOC107808949	uncharacterized LOC107808949	AACCCCTGCATCATCAAATAACCGAAGAAGTTCCAACATATCAGATCTTGGTTTCCTCATCATTAATACAGTTACTTGCTAATTTACAGAGAATTCTGACATTAAAAAATCTCCTCATTTCTTAATATTTGAAGTAGTAATAAGATAGCTGGTGTTTTTTTAAGTTCACTAATAGCTCTTTTGAAATCCAAAATGGGAATTACAATTTAAGTAAGTAGGATGTCATGGTGCTAATAATTAGTAAACCAAGGAGTTACATGGCAGCGAAAGAGAGGTGGAGTTATAACAATAAAGGATTTATATTACTGCTCTATAAAGGCGGTTTAATATCTAGAAAAAAAACAATATTTCTCTAGGTAACTAATAAGTTCTTGGCTTGCTTTACTTTTTAGGAGATTG…	_
Novel01635	0.898448	151.26	7.3954	5.9971e-13	8.8485e-09	LOC107771323	uncharacterized LOC107771323	TCAGCCGTTGATCTCNCGAAAATCGCCCACGGCGGCGGTGCCACTCCAAACCatcccaaaattacaccatacACTCCCCATCTTCCCCTCAACCCTAATACATCATCATCTTCTCCAAAATACCCACCAAATTCGGTCAATTTCAAATCTAAGAAAATCATAAACCTAAATATgattttttctgaaaatttcaaGCATGTTTTGACTCAAACTTACATGAGTCGATTGCTCTTGATACAAGCAATCAATTCATGTTAATTTCGTTCATTTCTAAACCCGTTGGATTCTGGCCAAGTCACCACTGACCGGCCAAGCTTCGTCGCCATCATCGCTCGTTGATTCGCATCAATCGTTGACTCACTTACTGTCAAATTAGAATGAGATGAGAACTGGATAGTG…	_
gene27072	0.295099	39.439	7.0623	0.029868	1	LOC107761146	protein DETOXIFICATION 43-like	GCATTTTCCCATTTCGTACTCACTTCCAGTTTCATTGaattcattttcctctttttgaaACTTCGAAAGATCAGTCTGTACAATCATTGGTTTCACCCCTCAgGCGCATTAGCTAACGAGTTTTGCTCGAAAAGTGATCAAAACCAGGGAGTCATGGCTGAAGGTGGCAATGTAGCTTGTACTGAGAGAAAATGCAAGATACCactctttgttttctttgaagATATTAGGCATGTGTTTAAATTCGACGATCTTGGAATGGAAATCCTAAGTATCGCGTTCCCTGCAGCTCTAGCATTAGCTGCTGATCCCATTGCTTCTCTCATTGATACTGCATTCATTGGTCATTTAGGTTCGGTGGAAATCGCTGCAGTAGGAGTATCAATTGCCATATTTAAT…	_
gene69077	28.87	3081.57	6.7379	0.0010731	0.62704	LOC107807832	pathogenesis-related protein 1B	GTTTTTCcattcaaaataaaacatttcTCCTATAGTCATgggattttttctcttttcacaAATGCCCTCATTTTTTCTTGTCTCTACACTTCTCTTATTCCTAATAATATCTCACTCTTCTCATGCCCAAAACTCTCAACAAGACTATTTGGATGCCCATAACACAGCTCGTGCAGATGTAGGCGTGGAACCATTAACTTGGGACAACGGGGTAGCAGCCTATGCACAAAATTATGTTTCTCAATTGGCTGCAGACTGCAACCTCGTACATTCTCATGGCCAATACGGCGAAAACCTAGCTCAGGGAAGTGGCGATTTTATGACGGCTGCTAAGGCCGTCGAGATGTGGGTCGATGAGAAACAGTACTATGACCATGACTCAAATACTTGTGCACAAGG…	_
gene33634	4.4188	446.258	6.6581	0.035852	1	LOC107768467	protein NRT1/ PTR FAMILY 7.3-like	CCTTGTTGATGGTGGCTCagagttcaactgagtttagACAGTTCCGATTAGGGAGGTCAAACCTCAGTGCCGAGTCTAGACAAATCCCATGCGAAGAGGCAAACCTTAGCAAGAACGATGAGTGCATattgACATTTTGTTTCCATATTGATAATGTAGTGAATCAAGCTTTAGCAACTCTAGCATTTTTTGGAGTTGGAGTGAATTTGGTGTTGTTCTTGACAAGAGTGCTGAAAGAAAACAATGCTGATGCTGCTAATAGTGTTAGCAAATGGACTGGCACAGTCTATATATGCTCCCTTGTTGGTGCTTTTCTTAGTGACTCTTACTGGGGAAGATTCAAAACATGTGCCATTTTTCAAGTCATCTATGTAACTGGATTGGCATTACTAGCACTAG…	_
gene2147	0.295099	28.6361	6.6005	0.03842	1	LOC107828931	phosphate transporter PHO1-like	CCTCTCCCACATCTCTAAacctttaatttcttttaatttccctcctcctcctcctcctcctcctttttccttcttcttcccaTTGAAAATCAATGGTGAAGTTCTCTAAAGAACTTGAGGCACAGCTAATCCCAGAATGGAAGGACGCCTTTGTAAATTATTGGCAACTTAAAAAACATGTTAAGAAAATCAAGATATCAAGAAAACCAAAGCATGTTCAAGATGGAAACTCTGCTCTTGATTTTGGTCGATCCATTTTCGACTCCATTCGTTCTTTTACCATAAATTTTCATAAAGCTGCTGATAAACCTGAAGTTTCTCAAGTGAAGGGCATAATCAAAGAAGGAGAAGATGGAAGTGAACAAGAAGAGCAAGAAGAAATGTATGAAACTGAAAATG…	_
gene55493	0.705824	60.1578	6.4133	8.7013e-05	0.13387	XM_016614996	protein STRICTOSIDINE SYNTHASE-LIKE 3-like (LOC107792766), mRNA	ttttttatattaaaataattgaaatttgTTTACTACCGTTTTAAAGTCATAAATTTTTTTTAAGTGAATTTTACCTATTATAATCATTAAACATTATTCACTTTAACGACAATTTTATATCAAGGTAAACAGTAATATTATAATGAATTTTTTTTGTGTGTAAGTTTGCATTCATGCAAAGTCCGAGGAAGGGCTGCATCCCAAGGGTTGTGATATACCGTATATCATATACGCAGCTTATCCTGATACAAGCATCAATTTCCACGACTCAAATCCGTAGCCTATGGATCATATGGAGACAACTTGACCTTTGCTCCAAGACTTCTTTAATTGTATAAATTTTAGTCAACAGTAATCACATGACTTTATAATTTCAATGTATTTACTTAAggtgataaa…	_
gene14088	0.295099	24.4968	6.3752	0.047514	1	LOC107820674	phosphate transporter PHO1	CTCACATCTCTAAatctttaatttcttttaaattccctccttttcctcctcctcctcctccttcttctttttccttcctcttccctTTGGAAAACAATGGTGAAGTTCTCTAAGGAACTTGAGGCACAACTAATCCCAGAATGGAAAGACGCCTTTGTAAATTATTGGCAACTTAAAAAACATGTTAAGAAAATCAAGATTTCAAGAAAACCAAAACATGTTCAAGATGGAAACTCTGCTCTTGATTTTGGTCGATCCATTTTCGATTCGATTCGTTCTTTTACCATAAATTTTCATAAAGCTGCTGATAAACCTGAAGTTCCTCAAGTGAAGAGCATAATCAAAGAAGGAGAAGATGGAAGCGAACAAGAAGAGCAAGAAGAAATGTATGAAACTGAA…	_
Novel00822	0.598965	49.654	6.3733	8.8293e-07	0.0037221	-	-	CTCAATCAGTTCACCCTCATCCCCTTCAAACTTAGAACCCTAACCCGCCACCTTTGAATTCTTCACCATCTCCAGCCGGCGGTGACCTacaaatcctcccaaaaattcacCATACACTCCCCATACTCAAACACCAAGCCATCAtcaatttcccaaaatttccaccGTTTTCTTTAATTTCAGATCTTAAGACGGAACCCTAATTCCTTCCTCACCTCAGACTCATCATGCAAAGGTCTGGGATACTTTTTCTCCAAGAATTGAAGGGGTTTCGGCCTGAAACGAGTGTTAGACGGTTTTTCTCACAAGAACAACCCGGCTAACACTCATTTTTGGTCCAAATCGGTTTGGCCGAAGTTTTCGAAAATCAAAGTGCTAGGTACATTTTTGGACCCTTTT…	_
gene28969	0.821451	56.2411	6.0973	0.044951	1	XM_016581723	abscisic acid and environmental stress-inducible protein TAS14-like (LOC107763249), mRNA	CCGCAGCTCACTCCATCACAACAAACCAAACTGCAAGTAGAATAATATTCTAGTTCTCTTAATTCGTCTAGCTTTGTTTGTTCAAGTTTTCTTTACTAGAAAGAGATGGCACAATACAACGAGGGATACGGTAGCCAGGGGCAAATGCGCCAGACTGATGAATATGGAAACCGGGTCCAAGAAAGTGGGGGCATGGGCAGTACTGGTGCCTATGGAACTCAGCAAGGTATGGGGGGCATAGGTGGTGGAGAATATGGAACCCAAGGCCAAGGTACTGGTATGGGGACCACTGGTGGTGGAGCCTATGGAACTCAGGGTGGTACTGGAATGGGGGCTATGGGTGGAGATCAGTATGGAACCCAAGGTACTGGAATGGGTATGGGTACTGGTGGTATGCAT…	_
gene14955	0.410725	27.2679	6.0529	0.00060097	0.46669	LOC107821639	programmed cell death protein 4-like	TTCCAATCAATTAATTCTCTTTCAGATCTCCGTTGTTATCTCACTAATCACAATCACCAACTACAATAATTGTAAACCAAAAGTTTTAGATTAAAAACTTAAGCCAAAACACTCTCTATGTAGCACATCACTTCAAGAATTTGAGCATGCTTTTGGTTATTGCTTATCCATTTGGGTATTTGTAACACTAAACTAGTTGAGAAGATTCAGATGAAGGACAATTAGTTTGCCACATTACAAATCTTACAACAGCAGCTTGGAGTTGGATGTAGTTGATTTAAAGAAGAGAGAAACTAACGTATGCAATTATTTAATTTCCTATATTCTACTACTTCTAGTATTATTAGTACTTCAAAATATGGAATTTACTGATAGGAAATTATCAAATGAGCATAAAGA…	_
gene2440	0.299483	19.5027	6.0251	0.001121	0.64231	LOC107832229	uncharacterized LOC107832229	CTTTCCTCACTTTtcaattattttaagaaaatcctCTGCTACTTTCACAACCTTCATTGAATCCTTCATCGATCCTATAGTCTTTTTTCTCCTCTATTATAGATTCTCAAGAACTCTCACTCTATTGAGTCATGTGAGTATCATCAAAGAACCTTTAGAAGTCACATCCTCATTATCCATTGAGAAAAGTGGAAAAAACTCAGAATCCTTCGAAAGGCAAAAAGGCAAATTTAGTTTCAATCCAAATCATGGAGAGGTTCTTACTATAAGGCTTGGGAGCCCAAATTGGGGAAGGTATTTTTTGAAGAGGCTTTTGAAATTCAAGCCAAgtaggctatggaagagttgaatATGGTGAACGTCAAGACGAAGGAACAAAATGACAAGCATGTTAAGAGA…	_
gene13704	0.299483	19.0494	5.9911	0.0016366	0.85476	LOC107820258	uncharacterized LOC107820258	CAAATTGCTTTATGACTCCAAAAGTGATATCAATAATTAGAAAGACATACCCTAGCAAGTATATCCGCAAATAAACAGCAGAGTCCTTTAGAAGATGGTCAATAAGCTCAGGTTCAGGCATTTTCGGTGCATCTGGTATCCAGTTCAGGAACCTTATATGCGCCCTCCAATCAACATTACTTAGTAAAAAATTATTAGTCAAAATTATGCAATCAATGGTAGTAGTGCTCTCCAACTCCTATtaaatttttgctatttttgtagGATCTTATGGCCGAAAGTCAGATGAAGTGTGTTTTACAAACTCCTATCGAGAAAAGCGTATCAGAAAGTGGATCGTCCGTGTTTAAAGATGGTAATGCTTGCAATGCAAAAATATCTCCTTTGAAGACGTATGAC…	_
gene17026	1.94238	122.06	5.9736	0.00010534	0.15164	LOC107823931	uncharacterized LOC107823931	CCACCTCCATTATAGTCATATAGTCGTCGATACAACCAAACTCCGATCccatctctcttttctttttgccttGGATTCAAGAATCCATCTCCTAAATCCTCTCTTGGCCGAATTTCTTCCAAATCTTTCAGATTTACTTTGTCACTTTCACTCTCTCTATATCTATGCAATTACCTCTTCATTGGACCACAATAATCATCAAGCCCTAGAGTTCCCAAAGCCGATAACGTGGTCGCCCTTCACCATTTTCCGTTGGTCTTTCCGGCACTTCTCTGAAGCTTCGCAGGTTACAAATCCAATGAACTCAGATACCCACTTCTTCAAGGACCATTGCTAGCCTTACCAAAATCTCCAAATTCTAAATCATATTTGTGCTCGAATCAGagaagcccaaaatca…	_
gene2897	1.90814	116.942	5.9375	8.3573e-10	9.8647e-06	LOC107763263	pathogenesis-related protein 1C	CAACATTTCTCCTATAGTCATGGAATTTGTTCTCTTTTCACAaatgtcttcattttttcttgtcTCTACGCTTCTCTTATTCCTAATAATATCCCACTCTTGTCATGCTCAAAACTCTCAACAAGACTATTTGGATGCCCATAACACAGCTCGTGCAGATGTAGGTGTAGAACCTTTGACCTGGGACGACCAGGTAGCAGCCTATGCACAAAATTATGCTTCCCAATTGGCTGCAGATTGTAACCTCGTACATTCTCATGGTCAATACGGCGAAAACCTAGCTTGGGGAAGTGGCGATTTCTTGACGGCCGCTAAGGCCGTCGAGATGTGGGTCAATGAGAAACAGTATTATGCCCACGACTCAAACACTTGTGCCCAAGGACAGGTGTGTGGACACTA…	_
gene32393	2.09638	125.214	5.9003	0.0072095	1	LOC107767069	WAT1-related protein At2g37460-like	TAGATGGGGAATAAGTATTATCTCAAAGAAAAACGATACATTTTTTGAATATTCCAAAATATTAAGATATATCAGAACAAATTAAACCAACTCAAGAACATTTGAGCTCATCAAAAGCAGACAACTAACAGAAAGTAGCAACAAATAAAAGGGGACTCTGTCCCAATTTACTTTTCCTAGAAGCAAGTGATGAGTAGGTCCAGGTGACTAGGCCACTTCATCTAAAAAGTGGAAGGCTTTACGagtaattaattaacaaattctGTACACAGATGAAATCCAACAGATTTTGTCCCCATCTGCTGATCAGAAAATGGGTAGACAATGAAAATTGTGTGAAAAGGATTTATCTATATAACCAGAAAAGCAGCAGTTACTAGTGCACACTTGTGACTTACA…	_
gene21867	0.299483	17.6532	5.8813	0.0017715	0.88603	LOC107829309	kirola-like	TGCATTTTCTCATCACTTtcatttcaaaaattttcttcTACAGTGAGAAGAAAATATGGGTGTGAAAGGCAAGTTGATTGCTTCAGTAGAGGTAAAGTGTGGAGGCCACCTAATTCATGACATTTTTCACACCAATACTCACCATATATCCAACATAAGTCCTAATAAGGTCCAAAAATTTGATATTGATGAAGGTGAAACCATAAAAGTTGGTTCGGTTGTTAGCTGGAATTATAGCGACGATGGAAAAGATAAGATTTGTAAGCAAGTAATTGAAGCCGTGGATCATGAAAAGAAATCAATCACTTGGAAAGTAATTGGAGGAGATCTATTAGAGTTGTACAATTCCTTCACTATTATCACATCTCATGACCACCAATGGACTACATGGACATTTGT…	_
gene59218	0.299483	16.6806	5.7996	0.0028537	1	XM_016619715	E3 ubiquitin-protein ligase ATL4-like (LOC107796890), mRNA	tagagctctttCCCGAACTAAAACCAAAACCACATTAAACACCTCCCCACATACACAACACAAGACACAACATACATGCCTTCTCTTCTATTATCGGTTTCCTCATAAATACCCCCCTCCACTCTCTTTCCGACGACCCTATTTTTTCCCCATTTTTCTCCTCAAATCTGGAAAAATGTCCAGCTTCTTTCCTCAGCCTCCGCCGCTCCCGATGCCTTTCACCACCACCGTAAACGGCGGAGCTACTCCTAACACCGCCATTACTCAATCTCAGCAACCTGTTGATAACTCTGTCGTTATGAGTGATAATACTCATTCACCTTCTTCATCATCGTCTTCCTCTTCTTCGATCATTATAGTTATCATTGTTATTGCATCTGCTATTATCGTTTCTGCTTC…	_
gene31332	0.299483	16.6012	5.7927	0.0033115	1	XM_016584582	U-box domain-containing protein 40-like (LOC107765884), mRNA	gtaaaaaacaaaaaatgattCGACAAAATATGAAACGTAGCTCTCCCCTACTCCGTCCTAAGCAGTAACATCCAAAATCTCTGACTCGCTTTCCTCTCCCTCTCTCCAAATCTCAGTCTGTCAATCATGTTTCCTTCAACAACTCTCCCTCAAACCCCTGCATTCAGTTACACCCTCTCCCTGCTTCATTTAACTCAACATTCTAAGGCTCAAGATTGAATTTTGAAACCTTTTCCATAAACCCAATATTTTGTTCATTCATATCTGAAGCTAAAGATTGAATTTTTAGACCTTTTCCATAAACACCACATCTTATTTGTTCATATCTGAAGCTAAAGATTGAATCTTGAAACTTTTTTCACTTCACAGGAAACACCACTAACATGGGTACTAGCAAAC…	_
gene48180	0.299483	16.4383	5.7784	0.020925	1	XM_016605767	cyclin-U4-1-like (LOC107784610), mRNA	CATCTAAACAACACATTACACATCCAAAACACATCCCTCTTCTGtcccctttttcctttctttcttagtACCAATACAACAATGGCAGAGCTAGAAATCACTCAAAATCAAAGCCTGATGCCAAAACTCATCGATTACTTATCTTCTCTACTCCAAAGGGTGGCTGAAGCTAACGACATTAATGGCAGATTTCAACCCCAAAAGATCTCAGTTTTTCATGGACTTACAAGGCCAAATATCTCAATTCAGAATTATTTAGAGAGGATTTTCAAGTATGCAAATTGTAGcccttgttgttttgttgttgcttATGTTTATCTTGATCGGTTTACTCAGTGCCAACCTTCTTTGCCCATCAACTCCTTCAATATTCATCGTCTGCTTATTACCAGTGTCATG…	_
gene25450	9.79004	504.669	5.6879	0.0027506	1	LOC107759326	thioredoxin H4-like	TCTAAGCTCCAACATCAAAGCCAAAGAAGACCTTTCAGAAACCAAAATTTCAAGAGCAAAAATTTCAGTCCAGAAAGAAAATGGGTGCTAACTACTCAACAACTATTCCAACAACTTGGCCTGAAGCTAACTATATGCCaaccacaataccacaattcaAGAGCTCTCAAGTCATTGCTTTCCATTCTTCAACAAAATGGAAGCTCCATTTTGATTCTTTGAAAGATACAAACAAACTGGTTGTTATTGACTTTACAGCTACATGGTGTGGTCCTTGCAAAAACATGGAACCAGTTATGAATGACTTAGCTGCTAAATATACGGATGTTGAGTTTGTCAAGATTGATGTTGATGAATTGGATAAAGTAGCTGAGGAATATGGGGTTCAAACAATGCCAA…	_
gene5371	0.299483	15.1557	5.6612	0.0095797	1	XM_016612335	late embryogenesis abundant protein D-34-like (LOC107790406), mRNA	CTCCACCCAAACAAGCCTACTTCCACATTTATATCTTTGTCTTAATTTTCTCGAGCGAGCCATATCCGACATCTTGTAATTCGAAGTGAATTAAGTCTCGAGAATTTTAGCCAAGAAAAAAATGAGTCAAGAACAACCAAGAAGGCCACAGGGTGAAGGGGACCCTATTAAATACGCCGACGTTTTTGGTGTCTCTGGCGAGCTAGGGGAGAAGGCTGTTAAGCCAGAAGATGCAGCCATGATGCAGAGTGCTGAAACGGCTGTGCTTGGGCAAACGCAAAGGGGTGGTCCAGCAGCTGCCATGCAATCTGCAGCTAATTATAATATCAGTGCTGGTGCTGTTAAACCTGGTGACGTTACTGATGTTGCCGCTCGAGAGGGTGTCACCGTCACTGGGAC…	_
gene48518	0.299483	14.6803	5.6153	0.0055495	1	LOC107784984	casparian strip membrane protein 2-like	TCAAAGAACCATTTCACATACATCCCCCTTCTATATAATTCCAACCCTTTGTCTTACTTCTTTTATAACGCAAAAAAGCGCTTATAACTTGTGTTAAAGGACCTCTCTCAAATACATCCCCTAGCTCTCCCCTGCATATATTAATTAGTATAATGGATTCAAAATCCCATAGCCATGAAACAGCCATTAACATATCTGAAACAGAGTCCAACAAAGGAAAATCTACTGCTGCCACCATTGTAGCTACCACAAAAGCTATTCCTCATAATCACAAGGGAGGATGGCTACGAGGGGTTGCCATATTCGACTTTATTCTGCGACTTTGTGGCCTTGTGGCTGCTCTGGCTGCTGCAACTACCATGGGAACTACTGATGAAACTCTTCCTCTTTTTACTCAGT…	_
gene61090	0.299483	14.0169	5.5485	0.0090048	1	XM_016621994	ABC transporter G family member 21-like (LOC107798961), mRNA	TTTGCTTTTTTCCACAATCTCTCTTATTTCCTCTCCTTTTTGTCTATTCTTTATTTGCATGtaatttccctttccttctttaaTCTTCACTTTCCATAATTATTTAAGTCTATTTTCTCCTTTGCTAccattcttctttctttctttcttcttcttcttcctcattcaagattgttgaaaaaacttagctttattttaatttttacataGAACTTGGAAATGCTGCCTCCTGATCAAGTTAGTCCTTGTGCTAATGATGATTTCCCagacaatcaacaacaatcaaaTCATGTCAAGTTATCAGTTCTTCGCAAATCGTTACGTCCTGTGACACTCAAGTTTCAAAATGTTTCATACACCATTAAATTAGAAAGCAACAAAGGAATAAGTTATTTTTCA…	_
gene173	4.89446	225.692	5.5271	0.012449	1	LOC107823195	WAT1-related protein At5g07050-like	ATTTTCTCAGGAAAAACACAAGATCCTCTAAGAGTACTTCAAGTGTTCTCCTGTTTTCACCTTTGAGTTATTCTTAATTCTCCTCTCTTTGagaatacaatatatatattagCTGAAAGAAAACATAACAAAAAAGAGATGGAGAACAAAGCAGGATGTTTAAGTAGTTTCTTCCAAAGGGCAAAACCTTACATAGCAATGATCTCTTTGCAATTTGGTTATGCAGGAATGAATGTTATTACTAAAGTTTCCCTTAATGGAGGAATGAGCCATTATGTTTTGGTTGTTTATAGACATGCCTTTGCTACTGCAGCTATTGCTCCTTTTGCTCTTGTTCTTGAAAGAAAACTCAGACCAAAGATGACTTTCATGATGTTCTTGCAAATTTTTGTATTGGGC…	_
Novel00722	0.299483	12.9151	5.4304	0.010397	1	-	-	GGGTGGGCGGAGAAACTCAAGGACAAACTTCACCAGCATGAATTCTGCTTACTGAGTGTATATCTTACAATTGTGATGGATGCAGTGAGTCTGTAGGATATGCTCATTCTATTCTGAGTGACTCTTTTGCACCAAAAACGTGCTCTAGAAGAGAGAAAGGAAAGCAAAATGGATCCTGAGGAAGGCAAAGAGGAGCAAGAACCAAAAGAAGGATGGGTTTGTGATGGTGGAATTTGTTACAAAGGTTAATTTGTTATTATGGGTTGATGGTTTTAGTCTTGCTTTATGACTATGTTTTATTATACACGGCAAATATATTGTATGATGATG	_
gene13881	0.598965	25.0023	5.3834	0.0004062	0.36882	LOC107820448	metacaspase-1-like	ACTTTCAAGAATTAGTCGAATTGAAGCGACTTTGTCCTAGTGCTAATTACTTACTGTCTGCTAACTTTAGTTACTGAGCAGAACTAGTTTACTGTACAAATGATGTCTATGGCATGTCAAAAATGTCGTCTGCCACTGACACAGCCACCACATAGTCAACGGCTTCGTTGTGAGTGTAGCAATTTGATTCATCTAGGCAATAGTGATAGGTCACTGCAGGTCCAAGAACGCGGTAGGATCAGTTCTAGAGTGAGAAGATTTCAGGATAAATTTAGGAGAAATAGATCAAGAACTAAAAGTCTATCCCCTTCTCCTAGTGTTAGTCCTCGTTTATCTCTCATTTTCACAAAGCCACCACCGAGCGGGAAGCGCGCATTCCTTTGTGGAGTGACTTACAAG…	_
Novel03769	0.299483	12.4903	5.3822	0.013509	1	XR_001653369	uncharacterized LOC107809245 (LOC107809245), transcript variant X2, ncRNA	ATCATGTGTATTAACTCCATAAATTAAACAAAGTTTGCTATCAAAGTGATTTTAAATTGTGCAACACACACTTCTGTTACAACAACGTTTCCAAGATCTTTGTAGTGCCGGAGGCATCCTGCGGTTTTTGAAGCGAACCAAATAGTAAGCAGTTTGAGGTCATAGATAAAGGTTTTAGTCATTGGATCATTTGTTGCACTCAAATTCCGGTCAGAATCCGGTGAAGTTTTCGGCGAGACATTCCAGTAGAGTTCTTGTCCGAGGTTTTGACATTTCAGATTCATCGAGGTATATATCAATTTGCTAGAGTTTGAGCACGACAAATACTCCAGGAC	_
gene8074	0.295099	11.7985	5.3213	0.043528	1	LOC107813990	embryonic protein DC-8-like	AGTTTGAAACACCACAAACCTCGACCTTTATATCTTCTTGTTTCACTCCAACTCTTTCGCAATTCATTACACAACACAGATAAATTCGCAAGCTAATTTATGGGTTCTTTTAGTTATACTAATTTGAGTTCATTGCAAGTTATAACATAAagggaaaaaggagaaaaaaaagtgTTATCAAACTTAGTAAGTAGTATTTCTGAGGAGGTCAATAGAAATGGCAAAGAGGACAGCGTTGTTTATACTATGGGTGGCGGCGATGTTATGTGTGTGTTGGTGTTGGGGGGAGGAAGCTGTAGAAAATGCCAAACAGAGAACAAATTTGGCAACTGGAGAAATGAAGATTGAAGGGGAAAAGTTTAAGCAAAGTGCTTCAGAAGCAATGCACAATGCTAAAGA…	_
gene25459	0.299483	11.8598	5.3075	0.027264	1	XM_016577230	metalloendoproteinase 1-MMP-like (LOC107759335), mRNA	ATGTCTTTCTTCTCTTCCTTATTTCTCCTTGTCTTCTTTCTCTTCTCCTCTCCGTGTCTTTCTACTAGAACATCACCATTTTTTTCCACTAAGACTATAAACCCCACAGATAATCATAAAATTCGAAGTTATACATGGCATGAATTTGGGAAATTTGTGGATGCCACTAGAGGCAACAAAATCAATGGGATTTCTGAGCTCAAGAAATATTTTCATCGATTCGGGTACTTGAAGATGGACAACTTGAATTTTACTGATTTATTTGATGATCACTTGGAGCATGCCTTGATTAAATATCAGGAAAAGTTAGGTCTTTCAGTCACTGGAAAACTTGATGAAAATACAGTTTCTCAGATTATTTCACCTAGGTGCGGCGTATCCGATTCTGCCCCTAAATTC…	_
gene11603	0.299483	11.6142	5.2773	0.021361	1	LOC107817917	glutamic acid-rich protein-like	TATGATCTCTTATATAACTAGTTTAAAGTTTATATATGATCTCTTATATTTAAATCACAAGAGATCGATGGCGATGGAAGATGTTCCGAATGAAACTGCTTCTGGGTCGGTGTCCAGTGCAGATGAGGTTGAGTCACAGGAAGGTGACGAGGAAACGCCGGAGGAGGAGACTGACAATGAAGAAGCAATGAAAAATGACGATAAGGATGAGTCAGAGAAAGATAGTGCTGAGGAGGAAACTGATGAGGAACAAACAACGGAAGATGACGATGAGGACGAGTCAGAGAAAGATAATGCAGAGGAGAAAACTGACGAGGAACAAACAACAGAAGATGATGACGGGGACAAGTCAGAGAAAGATGGTGCAGAGGAGGTGGAAGTGATGGATGAGCAAGAATT…	_
gene45481	0.598965	22.809	5.251	0.0009868	0.60041	XM_016602337	cyclin-D3-3-like (LOC107781602), transcript variant X1, mRNA	ttAGTCCTCCTCGGCTGTTCCTCCAACTCTATAAAACAGAGAGACAGAGATATAGCTCAGATGAGCCTATTCATACAATAGCCTTTTCCTTGGACGACAAATGAAGTAAATGAAAATTCAATCATCCGTCTTCTTCACAGAAGAAGATGGCTCACCATCACAATCAACCACAACACCAAAAGCTTCCATTTTTATTAGATTCTTTGTACTGCAAAAATGAGAGCTTGGACGTGTTAGACACAGAAAATTGTTTAACAGAGGAAGTAGAAGTAAACCCCAAGTCTATTTCTTTGTTAGAACAAGACTTGCTATGGGAAGAGGAAGAGTTAAGCTCTTTATTGTCCAAAGAACAAGAGAATCAAATGTATAATATTGTAATAAACAACCCATATTTGTCTG…	_
gene32924	1.49303	55.9597	5.2281	0.00012917	0.17327	XM_016586747	L-ascorbate oxidase-like (LOC107767669), mRNA	ATTTTCACATATATATCAAGAATTAAAGAGGATGTCTCCATTAGCCATcatcttcttgttgttgttgttaacaaTTTCAGCCATGGCCAAAACAAGGCAATTTGAATGGAGAGTGGAGTACATGCATTGGTCTCCAGATGGTGTAGAGGGTGTGGTAATGGCTATTAATGGAAAGTTTCCTGGTCCAACTATTAGGGCAAGAACTGGTGATACTATTTCTGTTGAGCTTACTAACAATCTTCTTACTGAAGGACTTGTCATTCACTGGCATGGAATTTCACAGCGTGGAACACCATGGGCGGATGGAACTGCATCAATCTCCCAATGTCCCATTAACCCTGGAGAGACATTTGTTTACAGGTTTATAGTTGATAAGGCGGGGACATATTTCTACCATGG…	_
gene16412	0.299483	11.1576	5.2194	0.030159	1	LOC107823263	uncharacterized LOC107823263	GTCTTTATCTCTCTCTACATACGCGGCTCTTTCTCCTCTCAGACGTGTAACATCAACATCCTCTTGCTTTTGGTGCTTTGAGTTGTTTTGTTACCTTGCAAACACCTGTGTTTCACAGAGACCAACAATATATTTTTGGGGTTAAACATTATCTCTTCAGGTTTTCATGGGGATTAGCAATATATTTTGGGGGTTAAACATTATCTCTTCAGGTTAGATTACTTCGATGCCCTTGTTTCTGGCAAATCTGATGTTTACTTTTAAGGTTATATTGGACAGTTTATAGAAGTGTTTAGCTATGATAGTTGAATAAATTCTGGATTACGCTCTGTTCTGCTTGGGTTTTCTGTCGATGTTTCTCGCTTCGCTTCTCCACTGTTCAGCTTTTCGTCTCTGTGC…	_
gene718	0.299483	10.9157	5.1878	0.020649	1	XM_016634498.1	uncharacterized LOC107809777 (LOC107809777), mRNA	ATGAATAAGCCCTTCAAGCAGAGGGAGATGGGAAACTATTTGAAGAAGCATAGAATAAAACTAGCAGGGATACTTGTAACTCGAGTGAAGGCAGCTAAGTTTACTAATAGCCTAGCCAAAATTGCTAAAGGATGGAAGTTTGCTCATAACTATGCACATGCTGTAAATGGTAGAATATGGCTAATATGGCATGATGCTGCTGTTAATGTTTCGATATTGGACATACATGGAGAATATATTCATTGTAAAGTTGTTGATAGAAAGTCTAATTTTAAATGTGTAATGACAGTGATATATGGAAAGAATACTATAGCGGAAAGAAGAGACCTATGGGCTGGACTTTTGAGGGTTGGAAGTGTTATAAATGAACCATGGTGCATCTGTGGTGATTTTAATACT…	_
gene68719	5.06929	183.831	5.1805	0.026993	1	XM_016631817	protein GLUTAMINE DUMPER 2-like (LOC107807438), mRNA	TCTTCCTCTTCATTCCATTCTCTCCTCCTCCATCACCACCaccatttgaaaaagaaaaagaaaaagaaaatattttccaaaaaacttTCTAAATTTAGTAAATTTTCGTTATACAAGAAAGTTTGATTCTGAGGCGACTAAACTAGACGTACGTCCAAATTTCGGTATTACCAAATATTTCGACTTGAAAAACGAAGATTATTTATCAGATGACGAATTTAGAGTCATCTTCTTCCGCTATTTCTCCGGTTGGGCCGCCACGATCGCCGTGGCACTCACCGGTACCGTATTTATTCGGTGGATTAGCAGCTATGTTAGGACTTATTGCATTTGCTTTATTAATATTAGCTTGTTCTTATTGGAGACTTTCGGGTTACCTTGAAAATAATGAAGGTGAAA…	_
gene50811	0.299483	10.5539	5.1392	0.027911	1	XM_016609134	17.8 kDa class I heat shock protein-like (LOC107787546), mRNA	acTTCTCTTGCGTTCCAAATCAGCAAACATCTGTTGACAATCGAAGCATATCTCAGACTCTCAAAAGCCCTCTCAGTCAAGAATGTCTCTTATCCCAAGCATTTTCGGCAGTCGATTAAGCAACGTCTTTGATCCATTCTCTCTGGACATGTGGGATCCCTTTGAAGGTTTCCCCCTTTCCAGCAATTTGGCCAATGTACCCAGCTCGACTCGCGAAACCTCTGCCTTTGCCAACGCTAGGATTGATTGGAAAGAAACTCCAGAAGCGCACATTTTCAAAGCTGATCTTCCGGGGCTGAAGAAGGAAGAGGTGAAGGTGGAGGTCGAGGAAGGAAAAGTGCTGCAGATTAGCGGAGAGAGAAGCAAAGAGCAAGAAGAGAAGAATGACCAGTGGCACCG…	_
gene22627	0.898448	31.3488	5.1248	0.021406	1	LOC107830144	protein LURP-one-related 11-like	CTCAAATTAAATATTTCCAACTTCCTCTCTATAAGTCCATTTCAATGGCTAAAATTTACTCTAACAAGTCAAACCTAAGtactatttcttcttcttcttcaatttcttcaaaCTCTTATATGAGCCCAAGAAGAGAAATATTTACTTTGTGGATGAAATCTCTAGTCTACCATGGAAATGGCTGCACTGTTTATGATTCAAAAGGCCAAATTGTTTACCGAATTGACAACTACAACATTAAACGTAGCAAGGAAGTCCATCTCATGGATTCCAATGGCAGAGTTCTCTTTTCTATTCGAAATAGGAAAGTTCCAGTGTTTGGACATTGGGATGGCTATAAATGGAATTATGAAGGAGCGACTAGTAAGGAGATACCATGGTTTCAAGTGAAGAAAATTC…	_
gene7247	0.299483	10.4298	5.1221	0.025157	1	XM_016636739	putative pentatricopeptide repeat-containing protein At5g52630 (LOC107811746), mRNA	TGGTTCAAGAaggaaaattttactttgatTTAATGAAGAAGCACGGAGTTGAGCCACGAGATCAACATTATGCTTCCCTTGTGGACTGCCTTGGACGAGCTGGAAAATTGCAAGAGGCCGTTCAAGTTGTTGAGGAGATGCCGATGCAACCAACAGAGTCTGTTTGGGGAGCTCTATTGACTGGCTGTAGAATCCACAAAAACACGGAATTGGCAGCTTATGTGGCCGACAGTGTCTTTGAGTTAGGTCCTGTTAGCTCAGGCGTACATGTGCTACTGTCCAATGCATAtgctgctgctggtagatatcaAGAGGCCGCCAAAGCAAGGAAAATGCTTAGAGACAGAGGTGTGAAAAAGGAAACTGGTTTGAGTTGGGTGGAGGAGGGAAATAAAGTCC…	_
gene36024	0.295099	10.2652	5.1204	0.032588	1	XM_016590443	flavin-dependent oxidoreductase FOX2-like (LOC107771118), mRNA	ATGGGCCTTGTGTGNGGTGGACATGACTATGAGGGCCTTTCTTACATTTCTGAAACCCCTTTTGTCATCATTGATCTTAGAAACCTAAGATCAATCTCCATTGATACCGAAAACAAGACTGCTTGGATTCAAGCTGGCGCGACCTTAGGGGAAGTTTACTATAGAATCGCCGAGAAAAGTAAAACATTGGCCTTTGTTGCCGGGGTTTGCCCTACTGTTGGTGTTGGAGGACACTTTAGTGGCGGAGGCTATGGAATGATGTCTCGAAAATTTGGTACTGCTGCAGACAACATTATTGATGCTAAGCTAATCGATGCCAATGGAAGAATATTGGATAAAAAAACAATGGGGGAAGATCTCTTTTGGGCTATTAGAGGAGGTGGAGGGACTAGCTTTGGC…	_
gene5209	1.42042	49.4006	5.1201	0.00093461	0.57458	XM_016610427	ubiquitin-conjugating enzyme E2 5B-like (LOC107788724), mRNA	aagTTGATCTATTCTCTTCATAATTTGTAAAATCTTCTTAATATATTGGGaatattttttgcctttttaattCAATCCAAGAATTGGGCACGATTAATGGCATCCAGAAGAATTCACAAGGAACTAAGGGAGTTGCAAAGAGACCCTCCTACTTCATGTAGTGCAGGTCCAGTGGCACAGGATATGTTCCATTGGCAAGCAACCATTATTGGTCCAAATGACAGCCCTTATGCAGGTGGTGTTTTCCAAGTGGCCATCCATTTTCCTCCTGATTACCCTTTCAAACCTCCCAAGGTGGCTTTCAAGACCAAAGTTTTCcatccaaatataaataataatggAAATATTTGTTTGGACATTCTTAAGGATCAATGGAGTCCTGCCCTCACCATATCCAAG…	_
gene41568	0.410725	14.265	5.1182	0.0064284	1	XM_016597223	dof zinc finger protein DOF3.6-like (LOC107777236), mRNA	CTAATATGCATGTAGTGCTAATCGTCTCTCTTATATGATTTAAACAAGATACCGAAAAAGGGATGAAGCTTACAAAATAGAAAACACTATATATCCTTATTCAAAACCCTAATATTTATATACTAGCTAGGTAAAGCACAAAAGAACAGATTAATAAAGCCCCTTCCTTTATATTTCTTCTGATCTCctatcttttgttctttcttcttgcttagctttatttctttttctgaaACACTCTTTGGGTATAGTGTGATATTCTCCACAATAAACCTCATCAACCTTTtacaaaagagaagaaatattggAGCACTAACAAAATGGCTTTCTCATCTATTCCCATCTATCTAGATCCTCCCAATTGGCAACATGAGCAAGGAAATCACCAACAACAACTTG…	_
gene45913	3.32856	115.096	5.1118	0.0073851	1	XM_016602920	probable E3 ubiquitin-protein ligase RNF217 (LOC107782090), mRNA	TACCAGAAGGACAATATAAAACCCTTTGCACTACATCAAATAGTCTCACAAATCAGCAAAGATCTTCAAGAAAAATCCTAAGCCAACCAGTGATCAATTCCATATATGACAGACATAATTTCAAAAGTGTGTGATGAAAATGAAGATTTTCGCGCGCTCATAGTATCAGATGATGAGTGCGCAGAGGAATTGCAGATCCAAGAGATTATTGCAGCCTCTTTAGGAATTTTCCATCATCACATGTCATCATCAACAATGCAAGAATCCCCGGAATCATCGCAAGTTTACTGCGAGATTTGCATGGAGACAAAAGGAACAGATGAAATGTTCAAACTCGAGAATTGCTCTCATCATTCTTTCTGTTCTGACTGCACAGGTTCACATGTCGAATCCAAGATT…	_
gene36272	0.299483	10.3358	5.109	0.03061	1	LOC107771390	DNA polymerase epsilon subunit 2-like	ATGATGGATTTCCCGCCAAAATTGCGCAGACAAATACCTAAAAGCCGTCTCCCGCCTACACCACCACTGATATTAGATCCACAAACagtcaagagagagagagaattgcAAACGAAAATCTATAGGTCCAGATACAGAGAGAGAATTGCAAACGAAAATCTGCAAAAAATGAGTGGAGTTGTAAGGAACAAAGTACAGAGGAAGTTCAAGATGCGGGGTTACTCTCTCAAAGTCGACGCTCTTTCCGAAGTCCTCTCTTTCCTTTCTCATTTTCCTTCCGATGCCCTTGACGACGCTCTTGAACTCCTTCTCGATGAGCTGCACCATCTCTCTTTGAAATCAGCGATTCTGGACAGAGAGCCGGTGCATAAAGTGGCGACTCTTTTATTGGAGGCAGAA…	_
gene12177	0.598965	20.2417	5.0787	0.0025655	1	LOC107818560	uncharacterized LOC107818560	GGAAAAAAGATCCGAAAGATATCCTAAAGCTAGAGCGCCGCTTTCAGAGAACCCCACCCCCTCGATCGagtatcttcttcttcttatgcCATTTTCAATGGTTTCGTCTGAAGCAAAGAGCAACGACTCCATGAGCTACTGTTCTTGAACAAAATTGAGACCCTAGCATCAGCTTCCTCttatccaaaaagaaaaaataaaagacctGAGCAGCTAGAAACGGAAGGGATCGAAAATTTCCAACAGTTTCTTCATCTCATAACTCCGACGACCCTCCATTGAGTCCGGTGAAAGCCGAGTTCGAACCCAGTGGTAAACTCAGCTACAAAACCATCTGAAACAACAGCTCAAAGCAGCAcgaaacacacacaaaattagcCAAGGTTTTGAGTCGAGCCC…	_
gene50884	3.89328	130.753	5.0697	0.035549	1	XM_016633393	cinnamoyl-CoA reductase 1-like (LOC107808830), mRNA	CAACCATCTATTGACTCCCACGCTCTTTAAATGCTTCTTTAGCTTAGCCTCTCTCATATATATTGAGTAAATATATGTTTCTTCTACTTACCCTCCTACGAAACAttaatttcttccttttctttataAATACAAGCCAAATTCACAACATAGCTAGCCATTATTCCCAATTGACATAGAAGTCTCTTGCCTTTTTCTTTGATCAACTTAAAGGGAGTTTCGCAAGTTTGTGAAGACAGATTCTCGTCACTCAATTTTCAGAGCTGAGCTAACTGATTCAGTAGTCTCATGGCGCCGGCTTCATTATGCTGCATCTCCAACACTGTCTGTGTTATGGATGCCTCTAGTCGGCTCGGCTCGAGCTTGGTTAAGCGGCTACTTGAAAGAGGCTTCACAGTC…	_
gene20033	0.898448	30.1305	5.0676	0.0026665	1	LOC107827264	uncharacterized LOC107827264	AAAGATAGTAAAAGCATTCTGTATATTCCTTCTCTCATAAGAAAACATATTAATATCATAGTATAAATAACGTAACCCATCCAATTCCCAAGCCTAAGGCAGCTAGCAAACATCAAACACTAGCACAGAATTTATCAGAAGCGATGTTTGCCACAACACCACGTTCTTTGTACCGTAACTTTTCAAAAGCACTTTCGAAACCTCCTGCAAATCCACCAACTATTACAGGGTATTTAGTACTTACTGATGAAGAATCAGAAGAAATGGATACTTTTTGCTGGGGCATATGCAAACACAGCAGTATCACCAAGCTCCCATTTCCTCAGGACAGAATTGTGAAAGTTGTTCATAATCCAGAGTTTGGTGAGCCTAGTGTTCATAAAGTTTGGTTTTTACCTG…	_
gene46446	0.299483	9.80606	5.0331	0.039424	1	XM_016603612	uncharacterized LOC107782687 (LOC107782687), mRNA	GAAAAATCAGTTAGAAGTGGTGGGAGATGATATTGACGCTGTGACACTGACAAATTTGCTCAGAAAGAATTTGAGGCAGGCGGAACTGGTCAGCGTAGGCCCTGCTTCTGCTGCTGGTGGCGGCAATAAGGACAAAGCTGGTTCTGATACGAAGCCTCAAGCTTCTGCTGCGGCCATGTCACAGTGGCAAACTCCCTATTACTACACCTATCCTCAGTACCCAGTTTATCAAGTTAGAGATTCATATGATCATCAACCTGGCTGTTCTATTATGTAAACACAAACGCGGATTATATTATCCCACTTCAAACATGTAATGTGCGTGTAAAGAAAATGTCGTAGAAATGAAAATTAATGAAGCTTGGCCAGCATAGACTGCATATAAATGCTGCACTAATT…	_
gene12298	0.299483	9.77596	5.0287	0.037826	1	LOC107818698	putative late blight resistance protein homolog R1B-16	agggaaaaTTTCCCAACCAAATGActaacccaccgatgtgggactttgccAAATTCAACACCAAGGACAAGGAAGATAAGGATGACATCCTTGCAGACAAGTTGAGGAAAAGCCTAATGGGAAAGAGATATCTCATTGTCTTGGATGATATGTGGGATTTTATGGCATGGGATGACTTAAGCCTTTGTTTCCCTGATGTTGTAAATAAAAGCAGAATTATAGTAACAACTCGTCTTGAGAAAGTGGGTGAACATGTCAAACGCCATACTGATCTTTATTTCCTTCCATTCCTCACACCCCGAAGAGAGTAGGGAATTGTTGCAGAAAAAAGTGTTTCAAAACAAAGCTTTCCCACCTGAACTACACGATGTGAGCCTAGATGTTGTAAGAAGATGCAAA…	_
gene1002	1.47988	48.0912	5.0222	1.7955e-05	0.048167	LOC107816015	uncharacterized LOC107816015	TTCTTAACCCTAGCCTAGGTCCATCCGAACTTTTAAAAAAGTAAAGAACAATAAAACCTCCTCTAATTTTCCAAAGTCATTCTTGCCTAAAAGACATCGAACCCCTAGTTCTCTATTCCTAAAGTATTGTCCAAAAGATCCGGCGAACTAGTCCCAATAGCTCTAGCGATGGCGACATCTCCAGCAAGGGCGCAAGGCCACATCTCTGGCAAAGCACACGCCTTTCTAAAGCTTCCTCTCGTTGATGTTGGCCACAAACCCTAACCAAAGTCACTGAATTCGGCAAATAGAGAAGACACCGAGTCAAGAAAACACCTTTGCCACTTCTCTAAAGCTTCCTCCTCACGGTCAACAATGGGATCTTGTTAGAGCCGGACAAATGGAGAAAACCCAGTAGGA…	_
gene14096	0.299483	9.65274	5.0104	0.032603	1	LOC107820679	trihelix transcription factor ASR3-like	ATGAATGAGAACACCACATCTTTAGCTGACTTGGTTGATGGACAGCAAAAACCAACTGAAGACACAGATGACAAAAGTAAAACACCAAGACACTCGCGATGGACCAGACAAGAAACACTTGTTCTCATAGAAGGAAAGAAGATTGCAGAGGAAAGAACTCATAGGGGGCGTAAATCCAGTTCTGTGTTCGGTTCAGACAAGCCGGAACCCAAATGGAATTCGGTCTCCTCTTACTGCAGACAACATGGAGCAAACAGAGGACCTGTTCAATGCAGAAAACGATGGAGCAACATGATCAGTGACTTCAGGAAAATTAAAGCATGGGAGTCACAAACAAATGGAAGCAGCGAATCTTATTGGATTATGAGTAATGATCTAAGGCGAGAGAGAAAGCTACCA…	_
gene51880	0.299483	9.42091	4.9753	0.03737	1	XM_016610443	uncharacterized LOC107788738 (LOC107788738), mRNA	ATGCTGTGAAATTAAAAGAGCAGAGGATGAATATAATGAGTTGGTAAATACATTTGACTTGAATCTTAGTAGTAATTAGAGTTTAATTTCTGTAAAGTGTATAGTTCTGGGCAGAGAAAATGACCATCTAATGCGTAGGGAGTGGGCTATTTGGTCCTTGATGTATACCCTTAGCAGAATGTATAATTGTATACAGAAAGTGGACACTTTTGGTCCTAAACCCTTGGGGTTCGTTTGGTACGCGAGATAAGGTACATGGTTGATGGAGGATAAATTTATACCATCAATCAAACATGGTCTAAATTTAATCCCAGATTTAATACTGGATATACCACCTTATCCCACCTTATGCCATCAAACTTGGATCATTTTATCCCACCTCCTAGGTGGGATAAAATA…	_
Novel02004	3.2858	100.79	4.939	0.0011803	0.66844	-	-	ATACAGTTCAACTGTTGATGTTTATGTTTAAATCATGACTATGCTCGATGACTGTTTGTATAATTAGACTTAACTAGTCGATTGAGTAAGGATATTGTTTGAATTTGGTGTTTGGAGTGTCACTCTTTGATAATTATTTTACCATGTTATTAAACTTAGAAGGCGACTGAAATTGGTTATGATTGATAGAGTAGGACTGTAGATTCATGTTATTTGCTATTTAATAAGAGACCTCACATGTGTTTTTTTCCCATGATAAGTCAGACCCTAAGTTTGCCTAAAAATCATGCTCCTATTGTTATCAATCATTAACGAGGCCTCAAATTGGAGGACATTCGTTTATGTGTTGTTCATGCCTCAATTCTATGGTATCCATAGTTTCTTAGGACCTGCCTCTTC…	_
Novel01440	0.299483	9.18318	4.9384	0.044968	1	XR_001647968	uncharacterized LOC107785802 (LOC107785802), ncRNA	CtccatttttcccttttcttgctGCATAACATCCTATGTTTTGAAGGCTACAGGAGTAGCCCAACCATTTTGGGTATTAATTTGAAACAAATCTGCTCAAAGTCTTAGGCAAATCTGAAATAAATCTGCTCAAATCTCACTCATTAAATGATGAACGACTATTTTACCGTTCAAAACCCCCACACTCTTAATTTCAAACGTTAGAGGTAACAATCCCGCCCAAAGAACCCTAGAATCCCCCTATAAATACCAAGTTTTTGCAGCCATTAGGGGGAAAGCTTCAGCCGCCCCTTTACCCCTTAAAAAACCTTATGCGAGAAATGATCTTCTTGCTTCTGGTCGCGAGATTTGAATCGGAAGGTCGAATAGCCATTGACAAACGCCTCAGTTCATTGCCCT…	_
gene43641	0.598965	18.1733	4.9232	0.0043166	1	XM_016600007	mannan endo-1,4-beta-mannosidase 6-like (LOC107779555), transcript variant X4, mRNA	aCATACTTGTctcaaaataaattttctaactttctctTCGTTCCATATTCGTTGTTCATCCTTTTCTTTACAAAGtgactttttaatttataatcttttataaAAGATGTAAGGGTATTTTAGTCATTTAAATAAAAGAACAACTTATCAACACTTTTCTGCCAAACACATCAACTGTTTATTATCAATTTCAGGACAGTTTCAGCAcgtctatccaaacacgtaaatgtttaattaaaaaatcattttcagcacttaaaaatacttttcagCACTTTAAGTTTATCAGCAATTTACAAttagctaatccaaacgggctcctaATCCCACCATTTTAGTGTAAAAGTTATCCTGGGATTAGTTATTACCCCAAACCAAACATGGGATAAAGTTaatccc…	_
gene46479	3.29431	96.3727	4.8706	0.032575	1	XM_016603655	low-temperature-induced 65 kDa protein-like (LOC107782725), transcript variant X1, mRNA	tctttctttcttttgttaaaaCTAAAACTATTTGTACGGCACTTGTGTCAGAAAtccccaacaaaaaaaaaaaaaaaaaaaaaaaaaaaaaaagaacaagggAAAATCGTAAATTATCTGATCAAACTTCACTGTTTTTTCAGCTTTGATTATGGAGGCGCAACTGCACCATCCCCAGGATACCGGGTTGCACTTAGGGGAAGGCCAGGGTCAAGTTCATGATGAAGGTGAACAACATCATCATAAGAAATCAGTACTTAAGAAGGTTAAGGCAAAAGCAAAAAAGATCAAGGATACTCTTAAGCATGGTCTTGGACACGATCACGAACATGAGCACGAGCACGAGCATCATCCACTGCAAGGTGAacacgaggaagaagaagaagatggaactGACGA…	_
gene67168	0.710208	20.5839	4.8571	0.018795	1	XM_016629783	polygalacturonase-like (LOC107805711), mRNA	CAATTATTTCCGTACCCTCTTTTTTCTCTAACTAATAATTTATCCCCCCATACTTTCCTCCATAATTACTCTTTTTGTCCTttctttcacaaaaaaaaaaaaaaaaaaaaaaaaaccaatatgGCCCATCTAAGGAATCTCTTCGTATTATTCACCATTTTTATGCTTATTATATCATtttcatcttgtagcagtattaAATTCCAAAGTGAAGAAATATTAAGAGAAGCTCAAGATCATAACATGAATCTTGAAAGGGAATTTGGTTATGATTTTCAAGCTTATCCTTCTAATTATTTCAACACCATTGATCTTGAAAACAACAACAATTTTGATGATCAAATTAGTAGATTTAATAGATTCAAGAATTTGGAGAAAGATGAAGCAGTTGAGGTTACA…	_
gene63926	0.710208	20.5175	4.8525	0.0067219	1	XM_016625549	protein YLS9-like (LOC107802107), mRNA	CTTTCCTTAGCCTTGTGAACTTACCCCTTAcacttctttctttggttctctcTTTCTAATATTCTTGATGTCTCCAATTGATGTAAGATCTCCAAAACATTGTGACGAGAAAGAGTATAACTTCAACTTAGAAAAAGTACTCCCAATTAAGAAATTAGTCTTTGgcttctctaccattttcctctcTATTCTATCATTTATCTTTCTTCTATATCTCACCCTCCATCCAACGAAGCCAAACTTCACTCTCAGAGAAGCTGATATTTATCAACTCAACCTCTCAGGTCCACGCCAACTTCTCAACTCCTCCATTCAACTCACACTTGTATCCAAGAATCCAAACAAGAAAGTTGGAATATACTACGATGAGTTCCAAGTTTATGCTTCTTATAAGGGTCA…	_
gene56908	0.821451	23.4566	4.8357	0.015003	1	XM_016616806	uncharacterized LOC107794324 (LOC107794324), mRNA	ATGGTTCAAAAAGTCAAGAAGGATAAGAATCAAAGTTCACCAAAGAAAGAAGCCAATAATAGCCCAAGGCCATGGCCAAATCTTCCCAAAGAACTCACCAGCTTAATCTCAAGTGAACCGAGTCTAATGGAAAACATCAGTTTTGgtggtgtcaccaagtcatggaGATCAGCACACTCTAAAAAATGTATCCCAATAGGAAAATCCCTATGGCCACAACTCACTGAAATTCAaaaaaacaagaatcattctcaCTGCTTTCATATAGGATATTACTGGCCTTATGGTAGAAGATGGCGGACATGGAAGGACCCTTGGATATATTTCAAGGGTCATTCTCATGGTTCACTAATAGCAGTTGGACGCTGTCCAAATGATATCTTATTGTGGAAATCCTAC…	_
gene71295	1.6429	45.6969	4.7978	0.0090384	1	XR_001653595	uncharacterized LOC107810274 (LOC107810274), transcript variant X1, ncRNA	ctaAGTAGAAAGCAAAGAAGTGAGAATAATAGAAAGCAAAGAAGCAAAGaagtgagataaataGTGAGAGACATGGACATGTCAAGCTTCTTGCTCTTGCATCACTTGGCCAAAGACCATGGATGAACAACTGTTCCGGAATACCAGATTTGCAAGGAGTTTTCCCTGATTGTAATTGCATGTCATAGAATGTTGGGGTCAATGCAATACGTATTCCATAAAATGGTAACTTGCTTGACACCTAGTTCTTGGTTTATAGCCGTTAAAATCAATATAATTAGTAGCAAATAGCTCTCCATAATAACTTGTTAGCAATACTATTAATGTACTCAAAGTAATAATGCAAGGATGGCATTATATTTGAGCATTTGCCTCTTTTTATAGGggtcgaaacataaa…	_
gene57958	2.66027	73.5082	4.7883	0.0046189	1	XM_016618152	defensin-like protein 1 (LOC107795495), mRNA	AGTTTCCACACATAAATCACTTCAAAGAAAATAGGAAGATCATTTTACCTCCAAATTATAGTAATATGGCAAAGTCACTAGTGAGCTACACAACCTTCCTTGCTCTCCTCTTGTGCTTCCTCCTTATTTCATCCAATGAGATGCAAGCGGCAGAGGGCAAACTTTGTCGAAGGAAGAGCAAGACATTTTCTGGCTATTGCTTTATTAGTGAACACTGCGACGAAGAATGCAAAGAGAAAGAAGGGGCAAAGAGGGGTATGTGCATTAAAAAGAGCATATTTAGACGTTATTGCTACTGCTACCACAACTGCAAATAAGCATCGAATGCTCTCATAATTCTCGTTTCTTATCTATGATAAATAAAAAGTGGTATATTAATGTCTTGTGTGTGAAAGAATA…	_
gene42777	1.78374	47.7925	4.7438	0.017045	1	LOC107778585	ABC transporter G family member 25-like	TCCAACCATTCTAAAACTCTTCtttccttccctttttttcttctctccatATATACTCATCAACTTATTACTTTCTCTCAATCTTTTTTGCCTTTTCCTCATTTTCctcttcaaagaagaagaagaaacaaagtgCAGTTTCAAGATATATACCTAAAACAAATGCCTGTTTCAAgcaaagaaacaacaacaacaatgaagaCTACAACAACACTAACAggagaaaataaaacaaacaaagacTCTCAGTTTTCGCATTCTCATGACTTCCCTTTTCTCATGTCTTCCTCTTCTTATCCTATCACCCTTAAGTTCATGGACGTGAGTTATAGGATAAAACTGGAGAGCAAATCAAGTGGGGGAAGCAACAACTTAAGAAAGATGTTTTCAAATGGGCCC…	_
gene1827	0.710208	18.8075	4.7269	0.0041407	1	LOC107825391	uncharacterized LOC107825391	gactcggaatatttctgattctttactattttatacatttctttatttttctaatagttttctgattttttgttttAACACAGTAACGCTCACAAATACTTCAAGCTATGATGTACTGAGCAGGTGATGGTTGTATGTGAAGTTGGTTCTTGGATATGAATATGCGAATCAAATGAGCAAAGGGTTGATGAAATGAATGAAGACGCTATTTAGAATCATGAGATTGTTGCACAAATCATTAGTGTGTTCAAATATTTTATGAACTCTTAGTTTAGAATTTTTCTTATTACCATGTGAACATATATGCTCTCTAGTTGCTAGACACTATTTTGCATTTTGCTTTTATTGGTGGATATTTGGAAATTGGAATTATGGTTGGTGAACATTTTACTTCcgtga…	_
gene3865	15.7887	406.394	4.6859	0.0014741	0.79287	LOC107773994	WAT1-related protein At5g07050-like	CTTTATACTACTTCTCTGTATAATTAAGACTTCAAGATTTAactgaagaaaaacaaagaaagaaaaatggagGGCGAATGTAGTTGCAGTTTTTACCAAAGGGCTAAGCCTTATATAGCCATGATTTCCTTGCAATTTGGCTATGCAGGAATGAATATTATTACAAAAGTTTCTCTTAATAGGGGAATGAGTCATTATGTTCTTGTTGTGTATAGACATGCTTTTGCTACTGCAGTTATTGCTCCCTTTGCTCTTATTCTTGAAAGAAAAATTAGGCCAAAGATGTCACTCATGATGTTCTTGCAAATATTTGTATTGGGTCTTTTGGGGCCAGTGATTGATCAAAATTTTTACTATGCTGGACtcaaatatacatctccaacatTTTCATGTGCTATG…	_
gene17364	1.19355	30.4442	4.6728	0.0059965	1	LOC107824302	uncharacterized LOC107824302	TCTTCCGTTCTTACTCTATCCCTCTTAGCTGTAGCTGAGAAAAATCAGAAAGAGTGCGGcctcttctcttctctctttcttcttgATAACAGCAATTCCCCAATGcatgttgttttcctttttctctgaAACCCCTGTTCTATTTTTCAGCCATATCTCTTTAGTTCTTACTCACATATTCATAACCCCCTCTTCTTCTGTTTCTTTTTACCAGATCCAACAGTCACCTTCTCAAATTTTCAGAAAAATACTGATACCGGAATACTAAAATTTTGGCTAAAAATATACCCATATGTTTTTTCTGAATTATTGTTAGTTTGAGGGATTATTGTTTTGGGTTTTGTGAAGGGAGTGAGAATGAAAGTGACCCAGAAAGAAAAAGATTCAGAAAAAATTATC…	_
gene48426	2.07008	51.3533	4.6327	0.013604	1	XM_016606074	leukotriene A-4 hydrolase homolog (LOC107784886), mRNA	TAATGGCAAATTAGGAAGAAGGTGACATGATTTTCCATATTGTTCTTGTCTGTATCATTCTTCTTCCCACTCCTACATATATTCTCACGCTACTATCAAAATTAAAAGCAGAAGTCAAACTCCCACTCTTTTTCTGTGATGATAATTCATACTCTCTGAGTTAGCGTTGCAAAAACCTTCATTTCTGTTCAAGTTCCATGGCACCCATTGATCCACATTCCTTCACTGATTCAACACACCCACTCACTACTCATATCTCCCTCACTTTCTACTTCGATTTTCCATCTTCCACTATTTCCTCTGCCACTCTTCTCTCCCTCCCCACCCCATACATCGGACCCCTCACTCTCGACACTCGCTCTCTCTCTGTCTCCTCTGTGCTTGACCCACTTTCCCTTT…	_
gene4041	0.410725	9.91719	4.5937	0.03269	1	XM_016595868	G-type lectin S-receptor-like serine/threonine-protein kinase At1g11330 (LOC107776057), transcript variant X1, mRNA	TGGTAATAGGAAGccttaaaataccaaaaaatgaccAATAGCAGCAGAAATGTGCAATATTTTGTTCATGTAATTCTTGTTATTCTTCACTGTTTCAATACAGGTTTTTGCACAGAAGTAGATAGGATTACTAGCACTCAATCTCTGAGAGATCCTGGAATTTTATCATCGCCAGATGGCGTCTTCAAGTTGGGATTTTTCAGTCCTCTAAACAGCACTAATAGGTATGTTGGAATATGGTACAATTTTTCTGAAACAATTGTCATTTGGGTGGCTAATAGGGACAAACCGTTAAGTGATTCTTCTGGGGTTGTGAAGATATCTGGTGATGGAAACGTCGTAGTTATGAACGAAGCGGAAGAGATTCTTTGGTCATCAAACACTTCAACAACCTCTCAG…	_
gene46629	0.410725	9.83617	4.5818	0.030496	1	XM_016603832	zinc finger protein ZAT11-like (LOC107782893), mRNA	tgtatacaGAGTCATGAAAGCAATTAACATTTCATTCAGAGATTCAAAAGCAGTACACCAAAGCATATCTTTGTGTCTTCATccttttaattaataaatttctTACACCATGGCAGCCATGAAGAGAAGCAGAGAAGACGATAGTGAAGTAGAAGCACAAGCCATGGCTAACTGCTCAATGCTGTTGTCTCGTTTAAACAATAACACTTCATCGTTTGAATGCAAGACATGCAACAAACGATTCTCATCTTTTCAAGCACTAGGCGGCCACAGGACGAGTCATAAATCGCTGAGATCATCATCCATAGACGCCAGAAGCAAATCCAAAAAACCAAAGAATAATATGCACCAGTGTTCTATTTGTGGGATGGAGTTCTTTATGGGGCAGGCTTTAGGTGG…	_
gene112	0.410725	9.69915	4.5616	0.035852	1	LOC107817343	heat stress transcription factor A-6b-like	CAAATAAATATCTAAAGCACCTAAACTAAGCAGGATTTAGATTTGTACAAAGTTTAGTCTGCCAGAAGGCTACAAAACACGTAGCCCAAAAGTTACAAAGGAGATTAATTAAATGGGGCACTAattaattaaaagggaaaaaagggcTAAAAATATCTGAGGACCATTATATTCCACCGGCTTGAATCTTCAGCATTAGCAAAGAAAGTATAAAATATACttatattattttcataaacTATTTGATCGAACCGTGGCTTCAGCACCCTTTTCCCATTACTCTCCCTCTTGCAACATAAATTCCCACTTCTTCTGCCTCTTCCCCATACTTTGAACCCTATCTTTCTGATTCACAAACTGTTTTGCTGCTCTTTTTACCTGTCCATATCCTCTCTATTT…	_
gene26601	1.18916	28.0734	4.5612	0.0006785	0.47612	XM_016578696	protein LIGHT-DEPENDENT SHORT HYPOCOTYLS 4-like (LOC107760613), mRNA	AACTCTCTCATTTCCTATATATAGTGAGGCGGATCCCTCCAAGAACTTCAAAAAGTTAAAAGTCCCCCACAAACAACAGCCATGTTAGACGTGTATAGTACAAGTTCTATCCCAGAAAACTTCTCCCCACCGATTGCGGCACCGCCGCCATCACCGGCAGTGAGCCGTTACGAGCTACAAAAGCGGCGAGACTGGAACACATTCGGCCAGTACTTGAAAAACCACAAACCACCACTGATACTATCAAGGTGCAGCGGAGCaaacattcttgaattcttaaaGTACCTTGACCAGTTCGGAAAAACCAAAGTTCACAACTGTTGTTGTCCGTTTTTCGGACACCCTCAGCCGCCGGCACCATGTACATGTCCGTTGAAACAAGCGTGGGGCAGCCTTGAC…	_
gene9827	0.598965	13.9876	4.5455	0.012784	1	LOC107815937	receptor-like protein 12	ttttaCATTAGTATAAAAGGAACATGTCTTTTATTGATGAGATTCCGACAAGATAAAAAAGGTGAATTCATTTTCACATTTCAAAGTATGAAGTAATAGTGATCAATTGATCACTATATAGTTGGAGTAGGAGTTACTAGTTAGATATCTGCAAGAGATAAGATATGGAGTACCAATTATTGCTACTTTTCTGCTTCTATTCAGTTGCTACAATGTTTGTCCTGCAATCTCAACTTACTGGCTTCTCATATGCTAGGCAACATCTCTGTGCTCGCGATGAAGCTTTTTATTTGCTTCAATTTAAGCAAGGCCTCACAGTTGATCCCGCGCACGCTTCTTGGTGTGATACCAAAGCTCCATCCAAGACTTTATCCTGGAATGTAACAAGAGATTGTTGCG…	_
gene15622	0.821451	19.115	4.5404	0.010564	1	LOC107822384	putative ABC transporter C family member 15	cccttttttccttatttttatattttcttgctTGAGAGCTCTGTTGTTTGATTTGTTGCATATATAGACTTTAGAAGTTCCAATATCAAACTCATTTCAGAAGGATCTTAGTTTTAGACTGCATGCATGTCAGTCTATTAACATGCCAAACTCTCCATATTATTGCCATTTTTTTAgatgtataattatatatttgcAAGCTAATTTGACAAGTATCAGCTGAAAAGGGTTAAAGATACAAATTTTCCCGAATTGAAGACTGCGTGGCTGCAGCCAATGTCGCGCTGTTTTTGGGAGGATGCCAGCATCATTGTCTTTCTTGGATTCCTCGGAATCTTACTGCTGGATTCACTGTTATGCAAATGCAGAAAGAAGGTTATGACAGTTGATCAGAAGTAC…	_
gene13349	91.9447	2067.61	4.4911	0.010898	1	LOC107819856	WAT1-related protein At4g08300-like	CATAATTTGTTTAAAATGGATAAGGGGAATCTGAGAGAGGAAGTGAGAAACAAGAAAAGAAGAGAAGGAGATCTAGAAATGGCAGACCAAATGTTTAGTGGGGCATTTGGCTCATTCCTCAACAAAGTAAAGCCTTACTTGGCTATGGTTTCCTTGCAGTTTGGTTACGCAGGGATGTATATTGTTACAATGATGTGCTTCAAAAGGGGAATGAGTCACTGGATTCTTGTTGTCTATCGCCATGCATTTGCCACCGTTGCTGTTGCACCCTTTGCCATTGTTCTTGAAAGGAAAATAAGGCCAAAGATGACACTCAGGGTCTTTATTAAAATATTGGCTCTTGGTTTTCTAGAGCCAGTTATTGATCAGAACTTGTACTATGTGGGACTGAAGAGCACA…	_
Novel02910	0.705824	15.8664	4.4905	0.011672	1	LOC107828749	uncharacterized LOC107828749	AGAATGTTTACTGAATTTAGGGTAAAATTAATCATTACTTTATTTTAGCTCGCTTTATTCAATCTAACATGTTTTATTTGCAGATAAAGTGTGCATGGTCACATGATCTTGAGGCAGAGGTATGGACTGTTTTCTTTAAGAAATGTTCCGATAGGTTTTTTGATTTGCTTCGGACTGCTCGAGAAAATAATGTGAGGCCAACTTGGATTCTTGATGATTTATGGGTTAACCTTCTTGAATATTGGAAATCTCTGGAATTTGAGAAGAAGAGCCGCCAGGGAAGGGAAGCCCGTATGTCCGAGAAGGGTAGCTCTATGCACACGGGGGGTTCAATTAGTATGGAGACTCATCGAAGAAGATTGgCTAAAGGAAGACCAGTTACTCATGATGAGGTGTTTG…	_
gene69329	16.405	363.728	4.4707	0.00013494	0.17697	LOC107808107	WAT1-related protein At2g37460-like	AGCAACAAATAAAAGGGGACTCAGTCCTGGTTTACTTTTCCTAGAAGCAAGTGATGAGTAGGTCCAGGTGACTAGGCCATTTCATCTAAAAAGTGGAAGGCTTTATGagtaattaattaacaaattctGCACACAGATGAAATCCAACAGATTTTGTCCCCATCTGCTGATCAGAAAATGGGTAGAGAACGAAAATTGTGTGAAAGGATTTGTCTATATATACAGAAAAGCAGCAGTTACTTGTGCACACTTGTGACCTTACAATAGTAGTGCTCTCAAAGAGGTTGAGTTTGTGCAAGTAAACAATGAAGGCAGTACGTGAATTATTCATTAGATCAAAACCCTTTATCGCtgtcatttttctccaatttggGCTAGCAGGCATGGATATCCTCACCA…	_
gene33492	0.598965	13.2665	4.4692	0.016494	1	XM_016587428	uncharacterized LOC107768305 (LOC107768305), transcript variant X2, mRNA	ACACGATCAGCTAAAGGAAATAGACCAAAAAAAAGACCCTAGATCTAAAAAGAGTTATAGAATCCGCCGTTTCATCAGGAACCCCACCCCCCGAGCAGTCATCTTCTTCGACACACCCTTCACACGAAACTTAAGAGCTAAAGAAACCAGCTCGTTACATCCTAAAAATATGATCTCCTTCAGCACTTTAGACCCTTAGAGACAAAAAAGCTACAACAGCCGTATAACTCCAAGATAGACCCCTCCCCATCGGAATTCCAGCTTCTTCTTCATTGGGATACAAGACAAAACCCTAGAAGCCTAAGTAAAACAGGCTAAGCCTTAGCACACCCAGGACCTTTCTCATTCACCTCACGCCAAACGACCCCATTTCCCACAACTGGACGAAGCTTCACGCAC…	_
gene31917	0.598965	12.9453	4.4338	0.0468	1	XR_001643734	uncharacterized LOC107766534 (LOC107766534), ncRNA	ttaaggaattaaaagaaaatgaaaggaaaaaagaaaagagtgaaattgGGCCAAATCGAAACTGGGCCAATTTCAAtgcaaaatcaggcccaaatcataTCAAACGATCCAATCCAATAGGCCTGGTCTCTCAGAcagtccaaacgacgccgtttcggcGCCTCAGATCTAAGCCGTTGATTTGTTTCCATCAGACGACTCATTTCAACCCAGCATTAtttgaaacgacgccgttttaggcAAGTTGATCCTAGCCGTCCGTTCCCAATGTTCTAACGGTCCCAGCCTTCCCCcataacccggtccatttcaacccgggtcgacccagtctcgATGCATGACCAAATGTCACCGTTTCctttaagtgaattgatccaggccattgatcgtgcttgatcc…	_
gene10035	2.30133	49.7319	4.4336	0.0048037	1	LOC107816173	uncharacterized LOC107816173	AAACATCCAATTTTGTCACAATATCTAAATACAAAAATACAGCAAATTAAAGCACTTCTCCTTGTTCTATAAAAATAGCCCCTCATATTACAACTTCTCTCTCAAATATCTCTTTCACAAACTctgtttctttctctttttaactGTTCAAAATCTGCAATGGAATATAGCAAGGAGAAAACTGGAGCATGGCTATCAGTACCACAATTTGGAAACTGGGACCAAAATGGTGTATTCCCAGACTACTCTATGGATTTCTCTAAAATAAGAGAGAATAGGAAACAAAACAAGAAAGACTTGTCAAGAGCTAGTTTAGGTAATGAGAAAGAGCTCATTTTTACTACCAAAAAGGATGTAAATTCAGGTTACTCTCCCCACAGTAATGATCAACATTACCAT…	_
gene67423	0.598965	12.8592	4.4242	0.029937	1	XM_016630107	nucleobase-ascorbate transporter 7-like (LOC107805990), mRNA	ATGTCTAGTGGAGGTGGTGAGAGTGGAGCTAAAAAAGCAGAGGAATTACATGCTCATCCAGTTATGGAGCAACTTAAGAATGTACAATACTGTGTTAACAGCCCACCACCTTTGTCAGAAGGATTATTCTTGGGGTTTCAACATTACATATTGAGTCTTGGTAATATTGTCTTAATTCCAAGCATCCTAGTTCCTCAAATGGGAGGTGGCAATGATGAGAAGGCAAAAGTAGTACAGACAATGCTGTTCATTTCAGGAGTGAATACATTACTACAATCCTTATTTGGGACCAGATTGCCATTGGTAATAGGTGGTTCATATGCATACTTGATACCAATTACCTCAATTATCCAGGCTAATAGGTCCTCAGTTCTTCAGGATCCTGAGCTGAGTTTTATG…	_
gene32472	0.410725	8.63964	4.3947	0.045393	1	XR_001643854	uncharacterized LOC107767157 (LOC107767157), ncRNA	GGACAACATTTTACTACTTGTAGTACAATCAATGTACTTGCTACTATTGTTGTAAAGAAATGTACGTTTGTGACATGGTACAAGTAATCTATAAAAGGAGTCAAATTTGCTACACTGGATATACAAAGGGgaaattgaagaagaagcagaagatgATACTTTGTTGGTGACTTTGGTCTCGAAAGAATGTTGTTAAGGTCATTGTTGAATACTACGAAAGAAGAAGCATCATTGTATGGACACAGCATTAAACTTTTGGGACCAAAGTCACCAACAGAGTCTCAAATTTCTCATCTCCAAATCATCCAACTGAGGGGAACAGCCAACAACTTTGTTTCTCAATGATTTCTATTGTTATGTTTTTGTAAATTAGTGGCGTTTTGTTCCACTTGGAGAATG…	_
gene63954	0.598965	12.4912	4.3823	0.024354	1	XR_001651772	uncharacterized LOC107802141 (LOC107802141), transcript variant X1, ncRNA	CAAATATGAATCCACCATCAATAGAGAAGAAGCCAatatacaataaaatagaaatacCGCTACAACAGTGGCAATCGCCAGAGCTGTGGTGGTAAGGCAACTGGGAAACAAATGGATGACAACAAAACTATGGGTCACCAGAGTCTTTAATTTTCCGGTCAATCTTTCAGATTAAACaaaaaggtgaaaagaagagATATGATGCACGAATGAACTGCTAGAAAAAATAAATGCAACTTATGTGCTTGAGGAGGTAGAGTACCAAGACCGTTAGAGTTAATTGAGGTCTATTTAAATAGAAAGATTCTCTTGTTAGACTTTAGTCCACTTAGGTTTATGTTTTATGTTTATATCATAATCGTATTGAGTTTGTAATTTGTGTACGATTGAGATTTTTGG…	_
gene56622	0.598965	12.3035	4.3605	0.027556	1	XM_016616454	probable pectinesterase 53 (LOC107794007), mRNA	ATAAAGATAGTGCTTAGTTTTTCTAGTATTTTGGAtagaattttttatatattgttgCACACTAGCAGTTCCAACTAAAGTTAAGCTCACTGGCTGCTATCCAATATGGCATCAGCTGCACTTATTCTGTTGCTTCTCCTTGTCGTGCAATTGCCATATTCGAGAAGCTTGTCTTTACAAAGCAGTAGCCCActtgaaaatcaagaaaaagacaATGTTGGGAAGTTAGAGGAATGGATATCTTTGAATGTGAAGCACTACAACAGAAAGAGAGCAGCAAGTTTGAAATGGATGCAAGAATCAGTCAGAAACAGAAAACAACAAGTTCCAGCTAGTAGCCTGGATCCAAAGCTTAGAAATGCGGAGATGAACAAAATGATAATCAGTGTGAGTCAAGAC…	_
gene68811	1.94238	39.2577	4.3371	0.0010527	0.62128	XM_016631956	subtilisin-like protease SBT1.9 (LOC107807543), mRNA	ATAAGTAAGTTAGcttatgttaaaaaaaatatcctCCTTCAATATATTACTCAACATGGCAAGTCATATTACCTTGTGTATTTggttgcttttcttctttatttctataATTTCACTAGCAAAGCCAGAAACATATATCATTCATATGGATTTGTCAGCCATGCCAAAAGCTTTTGCTAGCCATCATAATTGGTACTTGACAACACTTGCTTCTTTATCAGACAGTAGTACAAATCACAAAGAATTCTTGTCCTCAAAACTAGTCTATGCTTATACTAATGCCATCAATGGTTTTAGTGCAAGTCTTTCTCCTTCTGAATTTGAAGCCATAAAAAATTCTCCAGGTTATGTTTCTTCAATTAAGGATATGTCAGTTAAAATTGACACAACTCACACATC…	_
gene22555	0.885296	17.8478	4.3334	0.0092629	1	LOC107830064	salutaridinol 7-O-acetyltransferase-like	ATGGGCATTCCAATAAACTTACGTACTAAGCTGATTTCTTTACCCCAAATAGCAAAATCTTTTGGAAATCTTGTAATTGATGCTCCGGTAAAATTTGTACCTGAGGAGATCCCCAACATGGAGTTGCACAACTTTGTAAGATTGATAAGGGATACTGTGACGAAAACAATTACTGCTTGTGACAAAAATTCATCAGACGATGTAGTTTCTGCACTGGCAAAAATATATAATGACAGTTTCGTAGCGCAAGAATGGGGAGGAAATAATGAAGTTGACATGTTCACAAGTTCAAGTTTGTGTAGGTTTTCTATACAAGAAGCTGATTTTGGTTGGGGAAAACCATGTTTAATGCATTTTGGTTCAAGGCATAATCAGTATTGTTGGTTGTATGATGCAGAA…	_
gene29927	2.64821	52.2443	4.3022	2.9764e-05	0.070267	XR_001643226	uncharacterized LOC107764324 (LOC107764324), transcript variant X1, ncRNA	ATATACTATCTATTGCAATGACTATTGTTTCCCTCTTTATTTTTCCTACTTTTCATAATCCCGCTTAGTgattcttttattttctattttactttattaattttatttctaaTATAGCTTCAGACACATTGAAACAACCTCCCAATAAGGCTTTAGCACACTTAGATCTAAAGACCATATCTATCTCAAATTTGAAGAACGCATATACCAATCTAAAGGCTGCATCATCGAGCTCTCTTAGACCTGTGGAGGTCGATAGCCACCGCGAAAAGGAAAATATTTCTTCCCAAAGCCATCTACGCAGCGGTAGAGCTTTTCACACTGGAAACTGGTAGCTCGGGGAGAACAAAAGAAAGATGTAAGTATAATTTTTTGTTAtagcatttttttcttttcaga…	_
gene45275	4.13577	81.1516	4.2944	4.624e-06	0.015161	XM_016602065	uncharacterized LOC107781375 (LOC107781375), transcript variant X1, mRNA	tagtaaaaaataaaagagaatgtaAAACCACATAACCATATCATCAGACTCTAAACCTATAGTTCCTCTTTCTCCACTTTCACTCCCAATTTCATCTCCCACTTTCACTCCCAATTTCTCTCTCTGTCTTATCCAAATTTCCAGCATAAATAGTGCAATTAGGGTTCTTAGCCATGGGTGAGATTTAGCTTTCTTGGTGTAGAGGAGTAAATTAAATACCCAATAGATTCACAAAGTAGCAGAATCGTGAGGTCCTAACTTCAAAATCGTGGGGTCCCAACACAAATAATGCTTAGGGTCCTTATGTTGTGATTCAAATTTCATTTTCTGCCATCTATATTCTCTGAAAAAGATTGATTCTTTAAGCTTGTTCATACAATTAGTTTCTCAGTTAGCGTC…	_
gene24462	0.598965	11.6711	4.2843	0.029568	1	LOC107832180	SNF1-related protein kinase regulatory subunit gamma-like PV42a	TGTTCTCTTGTTTTTAACTCAAGTCTGAAGCAACCCAAAAAAATATCCAAGTCTCAAAATCAAGAAACAGAGTATTTACAAACTATGCAGGCAACTATGGAGGTACAAGGAAGCCCCAAAAAACCTAAGCAGCACCAAATGCTGAAAGACAAGCAAGTGAAGGATTTAATGGTAGACAAAAGAAGGCTAGTGGAGGTTCCATATACAGCCACGTTAGCAGACACAATAAATACTCTGATGGCTAACAAAGTGGTGGCTGTTCCGGTGGCTGCGCCGCCTGGGCATTGGATAGGAGCTGGTGGTTCTATGATTTTGGAATCGGATAAACAAACTggtgttgtgaggaaacattacATAGGGATGGTTACCATGCTTGATATTTTGGCTCATATTGCTGGA…	_
gene54060	19.5398	374.001	4.2586	0.010143	1	XM_016613188	glycine-rich cell wall structural protein-like (LOC107791174), mRNA	CAAAACTCTATAAATATAGCTCAGCTAAGATTACATTCTCACCAAGCAAAAACTCAAAACTTCACATCTTTAGGAGTAGCATCAATATTCAAGATGGTTCTCCAAACTCAACTTGGGTTGAACAAGCACCAATCCTACGCTCACGAGCAAAACTGCTATTCCGACAGTAGCCATGGCAGCTCTATGCAACTGACAAGGCCTTCGGGCTATTCCACCATGCCATATGGTCAGTCCACTCACAATCACATGATGATGGGTCATGGTGGCCAACACCATGGCGGACACTATGGCGGTCATGGCCATGGCCATGGACATGGCGGACATTATGGTAGTCAGGGGCCGCATATGCCCCATGACTCCACCAACTTTTCAAGCAACACCAGTATGGTCCATAGTGAT…	_
gene7402	1.19793	22.9176	4.2578	0.029978	1	XR_001654276.1	uncharacterized LOC107813239 (LOC107813239), ncRNA	ACACACACCTTATATGAGAAAAGTTAGGCATCCGCACCAATGCGTATCATCTAAACCAACAAAACCTCCACATATTTGAACACATTCACACACTTATAAATCAACCCATAACCACCCCACATAATATTCCACTCACCACTCTCTTTCCTTTTATTCTATGGGGCATTTGGCTCAATCGCAaccataatatttttaataatcgTAAGGATCCTCTCAATCACTCTCAAATAATTCATCACGCTGCGGAATTTTACTTTCTTACACATAAATCTCCACCACGCAAGCCTTTAATCCCTTTCTATATAAAACGGAATCCTCCTGCACCAAACTTCTATAAACTTAACACTGATGGAGTGGTCTCCACAAAGCCAGGTGTCAATGGCATATGAGGGGTTATCC…	_
gene53512	19.7954	376.551	4.2496	0.005027	1	XM_016612514	bidirectional sugar transporter N3-like (LOC107790569), mRNA	GCCAAGTCGAAAACTTGATTATCTTTTGCAACTCTAGCATTTTGAGTGAGAGACAGAGTGCTAGAGATTTGCAATTCTTTGgctagaaaatacaaaaaattaaagAGATGGCTGGTATTTCTGGTCACTGGGCTTTTGCTTTTGGTGTCCTTGGTAACATTGTCTCGTTCATTGTGTTCCTTTCTCCACTGCCTACCTTTTATAAAATCTACAAGAAAAAATCAACTGAAGGCTATCAATCAATTCCATACGTGGTTGCGCTCTTTAGTTCCATGCTTTGGATTTACTATGCATTTCTCAAGACCAATACGACCCTTCTCATCACTATAAACTCCTTTGGAGTTTTTATTGAAACTATCTACGTTGGTTTCTACCTTTTCTACGCACCAAAGAAGGCCA…	_
gene48223	3.88451	71.7344	4.2069	0.0033981	1	XM_016605814	probable cellulose synthase A catalytic subunit 6 [UDP-forming] (LOC107784658), transcript variant X2, mRNA	TACTCTGAAAATGTTTGGCTTTGGGCAAACGGTTTTTCCTAAAAGGCGTCACACCATTAACAGTACCCTACAATCTCTCCCTCGAACTAAGTTACACGTGGTGTATCACCTTGATCCAAAGGTTTTCCCCTCGAACTAAGTTCATGGAACCATTGGCTTTGATACCAGTATGTTAGGCTGATCCAGCTCGATGATACTCTTAATATGGCAtaatattgtccgctttgggccaaGTCCGCATGGTTTTTCCCAGAGTATTCCCTCAATCTACCAACGTGGGACTGTTGTTCGCACATGCAACGGAAAGCGAGTAATTCTTAGAAGAGAGCAGAGGTAGTCCCACAAGTAGAAAACAAAggtaggaaaaggaaaaggagaagtgGGATCAACTAGAAACTG…	_
Novel02224	4.03438	72.8353	4.1742	0.0007874	0.51277	XR_001650400.1	uncharacterized LOC107796433 (LOC107796433), ncRNA	ATATTTAGAAGTAGAAAATAGTTCTTTATGGAATCAGTATTCTTTACTATAAAGTGGTTTCGTTGAAGTATATGGATTTTTATTGAGTCTGAGAAGGCTTAGTGCTGGCTACATGGCTGTTGCTTGCTAATCTGACCACCAGTTGGATCAGATCGGTGAATTTAAGTCTAAAAGGTGGATTTGGAGTCATCCATGGAAGGGGTTTAAACACAAGATTGGTTATTCCATTTTCAGTTTAATTAGCCTTATGAACAATCTATGTAAATATTTAAAGATTCATGTCTATTATCCCTCTTGATGATTGTATTATGATTCGCGAGATTTGTAAATATTAGAAATGTAATTCGTTTTTCTTGCCTTAGATCAGTATAAATAGTTCAGCTG	_
gene51414	64.8929	1162.99	4.1636	0.00038056	0.35094	XM_016609893	bidirectional sugar transporter SWEET10-like (LOC107788219), mRNA	CCTCATTTCACAGCCAAGTAGAAAACTTGATTGTCTTTTGCAACTCTAGCATTGTGGGTGAGAGACAGAGTGCTAGAGATTTGCAATTCTTTGGCTAGAAACATACTTACAAAAAAGAGATGGCTGCTACTTCTGGTCACTGGGCTTTTGCTTTTGGTGTCCTTGGTAACATTGTCTCGTTCATTGTGTTCCTTTCTCCCCTGCCTACCTTTTATAAAATCTACAAGAAAAAATCAACTGAAGGCTATCAATCAATTCCGTACGTGGTTGCACTCTTTAGTTCAATGCTTTGGATTTACTATGCATTTCTCAAGACCAATACGACCCTTCTCATCACTATAAACTCCTTTGGAGTTTTCATTGAAACTATCTACGTTGGTTTCTACCTTTTCTACGCGC…	_
gene46246	26.9896	474.276	4.1353	0.00026741	0.27793	XM_016603348	transmembrane epididymal protein 1-like (LOC107782462), mRNA	atGGGTACATTTCTTGGACATCTAGTACCTGGTTTGGCCTTAGCTCTCCTTGGTTTTTGGCATGCTATTAACACAATTAAAGCCAACTATCAAAATGGAACTACAAAATTCAGATCCAAGTTTTGGTACCCTTTCAACAGTCCTCTTCCTACACTACAACACCTTGATCTCATTCTTGTTTTGTCTTTCTCTATCTTTTGCATAGTCATCCAATTCTTGGATTTTCCTTCTCTGCACTTTTCATTCAAGCTTCATAACATTGAACATGCAACCATGTTCCTAAACTTGACCGTTTTCGCAGGTTTTACTCTTCTTGCTGAGTTAAGTAGCTTGCCTGAGATCCTACATGGGATTTTAGGTATACTTGCTACATCTATTTTCGGTCAGGAACTTTTCTTA…	_
gene32644	33.9119	594.618	4.1321	0.0027818	1	XM_016586319	transmembrane protein 45A-like (LOC107767347), mRNA	AACACATGCATAATGCACAAGATCATTGAAAACCAGTATAATTATTTCCTCCTGTGAGCACATATCAGTATAAACTATTTAACCCTTACTCTAGAGTAGCACTGAATACCAGACCTGATTCTGAAATTAAAAAATCCATGGGTACATTTCTTGGACATCTAGTACCTGGTTTGGCCTTAGCCCTTCTTGGTTTTTGGCATGCTATTAACACAATTAGAGCCAACTATCAAAATGGAACTACAAAATTCAGATCCAAGTTTTGGTACCCTTTTAACAGTCCTCTTCCCAGACTACAATACCTTGATCTCATTCTTGTTTTGTCCTTCTCTATCTTTTGCATAATTATCCAATTCTTGGAATTCCCTTCTCTGCACTTTTCATTCAAGCTTCATAATATTG…	_
gene42162	0.598965	10.4858	4.1298	0.045459	1	XM_016598062	protein DETOXIFICATION 40-like (LOC107777895), mRNA	CATGGAGTCTGAAGCTGAGCAGCCCCTGTTGGCTGCTCATGGAGCAAGCTCCGAGCTTGAGGAGGTGCTCTCCGACTCCCAATTACCTTACTTTCAACGCCTTAGGTCCGCCTCTTGGATCAAATTCCAGCTGCTTTTTCGACTTGCAGCCCCTGCAGTAGCTGTATACATGATCAACAATGCTATGTCCATATCCACTCGGATATTTTCAGGACAACTTGGGAACCGCGATCAAAACATCCAATTATTTGCTTATGGCCTTATGGCGGTGTACTTTTATTATCTCTGAATTTCTTTCTTAATTGA	_
gene22446	28.2747	488.726	4.1114	0.0054206	1	LOC107829946	protein NRT1/ PTR FAMILY 5.8-like	CTTTGCTAAAAGGAAATTTAGTGATTGTCCACTGTTCCATTTTAAAGTCTTTTATAAAAGTTCATTATCTTACTACTCAAAGTaacttctttcatttttttttagtaTAGCCATAGTTTCTGAGCCAACttatatttttgaatattatatTCTTTTACAAATTTTTCTTATTAATATATGACGATTTGATGTACGAAGTATACGATATTTATGCAGGAAAAGAGTGTGATATAGGCATTCTATTTTGTTGTAAACATCAAGTACAAGTTGATTTCACGACTCGCTTCCGTAACTTATAGGTCACGCGAAGATAACTTTACTGTTAGTTCGAGATCCCCTTCTTTCTTATCGATATAGCACTGACTGAAATACTAAGAGCAGATCGATGAAAGCAACAAT…	_
Novel00904	3.07977	52.6998	4.0969	0.0010257	0.61582	XR_001645901	uncharacterized LOC107776181 (LOC107776181), ncRNA	aaaaaagtacaaaaacaagtcttgtttcttctttctatttttacaaAGACGAACAATAGTCTTAACCGGAGGTTCCTTTTATCAAATTATCTCAATTAAAGTAAGATGTAGGGAAGCTTTAAAGAAGGCGACCTTCTATGATCTCGTATCAGAAATTAAGgtataaacaatcagtttgacgatccctcatagtagacgagattggcattcagcaaaggatcggtaagactctaaCTCATTCGGAGTGTAGCCGAATCTATGATTCATCATGTCAGAGTTTTACTACATACTTATGGGTTAGCCGATGCCTTGTCTCATTTAgtgtcaaatactcttagaggttttgtagacacatagaggttcattttgtacattatgttagaggccttgacgacccaa…	_
gene69935	23.4281	398.918	4.0898	3.0897e-09	2.2794e-05	XM_016633336	pathogenesis-related protein 1C-like (LOC107808770), mRNA	AATAAAACATTCTCCTATAGTCATGGGATTTGTTCTCTTTTCCCAAATGCCTTCATTTTTTCTTGTCTCTACGCTTCTCTTATTCCTAATAATATCCCTCTCTTGGGGTGCTCAAAACTCTCCACAAGACTATTTGGATGCCCATAACACAGCTCGTGCAGATGTAGGTGTAGAACCTTTGACCTGGGACGACCAGGTAGCAGCCTATGCACAAAATTATGCTTCCCAATTGGCTGCAGATTGTAACCTCGTACATTCTCATGGTCAATACGGCGAAAACCTAGCTTGGGGAAGTGGCGATTTCATGACGGCTGCTAAGGCCGTTGAGATGTGGGTCAATGAGAAACAGTATTATGACCATGACTCAAATACTTGTGCACAAGGACAGGTGTGTGGACA…	_
gene41101	2.98606	50.4959	4.0799	0.039262	1	XM_016596636	trans-resveratrol di-O-methyltransferase-like (LOC107776721), mRNA	CTTTTGATAACAAATCTAATCAAGACAAGTTCCTTGAAAATGGCAATGAATGAGAATGGTTCCACTGAACTTCTCCAAGCTCACACTCAAATATGGAACCATATCTACAACTTCGTAAGCTCTTCAGCAGCAAAATGTGCAGTTCAACTAGGCATTCCCGATGTCCTATACAAACATGGTAAGTCAATGTGTCTTTCCGACCTCTCTGCTGCCCTTCCCCTCAACCCTTCCAAAATCTCTTTCCTGCCAATTCTCATACGCTCTTTAGTTCATTCTGGTTTCCTAAATGAACATGAAGATTACTATTCTCTTACCCCAGCTAGTCGCCTTTTTTTGAAAGATGATCCCTTAAGTATGAGGTCATACTTTCTCATCATGCATGATCCATGCGTTCAAAAA…	_
gene46168	0.885296	14.9585	4.0787	0.024149	1	XM_016603254	11 kDa late embryogenesis abundant protein-like (LOC107782373), mRNA	AAGATGCAAGCAGCAAAGGAGAAAGCAGCTAATGTTGCCGCTTCGGCTAAGGCTGGCATGGAAAAAACCAAGGCAGTCGTCGGAGAGAAGGCGGAGAAATTGACGACACGTGATCCAGTGGAAAAACAAATGGCGACcgagaaaaaagaagagaggatCCATCAAGCGGAGATGGATAAGCTGGCGGCGCAGGAGCAGAACGCGGCCTCGAGACAAGCAGCCGCCACCGGAGGAACTACAGCTTATACTGCTAGCAGCGGTGGTGTGGCCCCCGGTCACACCACCGGGGCCCAAGGGACTACTACCGCGCCTACTGGGACAACAACGGGCGTGGTTGGGACACAGAACCCACCGGGGACCACTACTGGAACCGGAAGGGCTACGGTTCAAGGTCCTAAT…	_
Novel02112	0.598965	10.0283	4.0655	0.049528	1	XM_016594970.1	transcription factor TCP5-like (LOC107775251), mRNA	GCTGTGAGACAAGTTGAACTTTATCTGCTTCAaaacctaatATCGAGGATGAAGAACAACAGATGATATCATGAATTCAAGTGGAAACAATTTTCAGGCGAAGCAAGAATCTGGTGGAACCAACAATAGTAAATTATTGACCTCAAAGGCTACTACATCAACAAGTTCAAGGCAGTGGGGAG	_
gene14971	2.69534	44.2991	4.0387	0.011684	1	LOC107821658	ethylene-responsive transcription factor TINY-like	GAAATTTCTGATAGGAAGTAGTATATGGTCTTTCCTTAAATAAATCTTCTTCTCTTGTTACTCTATAGAAAACACTTGTTCCTTCTGTGACACTATCTGAATCCACAGACACTTGATCTTTTTATCTCTCTTTCATTCTCATTTCACCCTACTTATGGAAAGTTCAATTACACTTTGACTTTGTCACTCCTCTTTTGGCATTCCATATATACTCACCCCCACAAGGCAATTTCCACTTCCCTCTCTACTTCGTTGCATTAATTAATGGCTGAATTTGGAGTTGAACCACCATATTCGGAGACCCGAAGCAATAGCAATTCGTCCTATTTTCCATCCTCATTCTCTTCCAATTTCACAAAGAACATGGTGTCGGACACGTCCAACAAGTCAAAAACAGAG…	_
gene56002	96.4295	1569.74	4.0249	0.036531	1	XM_016615653	glycine-rich domain-containing protein 1-like (LOC107793330), mRNA	CCTGAACGATCATACAAATTGCTCAGTAAAACATCTTGCATTTTCCATTTCCACATCACAAAAGACGTTGAAACTTTAGTAACTAAATTAAGAACTCGCCGTCTCAGGTGGAGTTCTCCGGCGATCGTCGTCTCTTCCGTTTTCCGAATGGTTATTAGCGAAGAAAGAATGGAGATGGAGCAACAGTTAGAGTGGAATGAAGCACAGAAGATTGTGATAAATGTGGACCTTGTTGCTGCAGCTAAAGAGCAGCTCAACTTTCTTGCCACCGTTGATAGGAACCGTTGGCTGTATGAAGGCCGTGGTCTGGATAAGGCCATTCATAGGTACTACTCATGTTGGCTACCGCTGTTGGCAAAACACTCCGAGTCCCCCTTCTTTGAAGGACCTTTGGTTGTT…	_
gene4916	1.18039	19.1417	4.0194	0.0078995	1	XR_001647882	uncharacterized LOC107785520 (LOC107785520), transcript variant X3, ncRNA	TCCAATATAACCTCTCTCTTTTATTCAATTAAACCTCTTGTTTGTCAAATTTTGGTTCTTCAAAACCCTAAACTCTTTTGGATACACTCGATCTAACAAATCATGCTACTAATCCATGTGAGCCCTCTTTTTCTGGAGATGGTATATGCAAAAATATCCTAGAAATCTGATCTAAATTTTTACGTCGCTGATGATTTAGGCACGAAAACTACAAAGAGATTGATTTCAGTAAGAGATACTCTTTTGGGGGGTTCACTAATCAGGTAAGTATATGTTCATCCTTTCCTATATATCTTTGAGAAGTAGACGGAGACGATGATTCGTAAGTGTCATTGATTTGGTACAAATAGAGTTTTGGGTGAAGCTTGAGGTTTTTGGTGCTTTCTTTACTATAGTCTT…	_
gene52241	2.5071	40.268	4.0055	0.0082476	1	XM_016610920	cyclin-U4-1-like (LOC107789143), mRNA	TTCAACATCTATACAACACATTACACATCCAAAACACATCCCTTTTCTCtcccctttttcctttctttcgtAGTACCAATACAACAATGGCAGAGCTAGAAATCACTCAAAATCAAAGCTTGATGCCAAAACTCATCGATTACTTATCTTCTCTACTCCAAAGGGTGGCTGAAGCTAACGATATTAATGGCAGATTTCAACCCCAGAAAATCTCAGTTTTTCATGGACTTACAAGGCCAAATATCTCAATTCAGAATTATTTAGAGAGGATTTTCAAGTATGCAAATTGTAGCCCTTCTTGTTTCGTTGTTGCTTATGTTTATCTTGATCGGTTTACTCAGTGCCAGCCTTCTTTGCCCATCAATTCCTTCAATATTCATCGTCTCCTTATTACCAGTG…	_
gene56115	44.9191	710.822	3.9841	0.00063188	0.46867	XM_016615819	bidirectional sugar transporter SWEET12-like (LOC107793457), mRNA	tcttttgcatttttaaaataaaatatttgtacAAATAACAATAGTAGCACCTACTTTCCCACCCCTTCCCCTATATAAATACATCAACCGAGGCCTTCTCATTTCACTGTCAAGTAAAACTTGCTAGTCTTTTGCAATTCTTAGCACTTCTTTGTGAGCGAGCAATAGAGAGAGTGCTAGAGATTTGAAATTCTTTGGTTAGAAATACAAAAAAAGAGAATATGGCTGGTTTTTCTACAGATCACTGGGCTTTTGCTTTTGGTGTCCTTGGTAACATCGTCTCGTTCATTGTATTCCTTTCTCCAATGCCCACGTTTTACAAAATTTACAAGAAGAAATCAGCTGAAGGTTATCAATCAATTCCATACGTGATTGCTCTATTCAGTTCCATGCTTTGGA…	_
gene11191	0.894064	13.9989	3.9688	0.029134	1	LOC107817463	uncharacterized LOC107817463	GGACCCATTTCATTAGTTATTGCATTTTACTATAGTACACGTGTACGGTAATTTTGGAAAGAGACCATGTGTACTACTTTATACAAAAGAACAATATTTGGTCTCTTTCATAGTAATGCAACTCTCCATCTTCTCTGGTTCAGCTCTCTTTCTCTCTGATCCTCCCTATTCACCATCTCCTCtttgtccctccttgcataaaaCTATCAATTTGTCCAGAAAATTTCAAATCGAAAAAACCCTATTAGAATTCTAAACCCTAGATGATCATTCAATACTCTAAAGATGCCTATACAAAATTGTGAATTTGTGATAAAGCAGCACTATGAAAAAATGTCAAAGGAGTCGAGTTCTAGGATTTCTTCGCGATTGTCACTCTCATAGTTGCTGCTTCTCAGC…	_
gene31365	8.93626	139.863	3.9682	0.011157	1	XM_016591580	homeobox-leucine zipper protein ATHB-12-like (LOC107772091), mRNA	CACAAGTTGATAATTCCCCCACCAGAACTCTTTAACACCATAAATATACTGTTCTATCAACTGTGTCAGAGGTACATGAACGTTCCAATtccaatccacatatatataaGTCCCAACTTCAGCAATCTCACAAACACTTTTTGGTGTTAGCTTTGGCACATGATTGAATCTTGAGAAGATGTTTGATGTAGGGGAATTTTCTTGTACTTCTTCAGCAGCTGCTCTTAATTCTGCAGAGTGTTTCAGTAGTGGCAGCTTCAGCAGTTTACCATcctcaaagaagaagaaggttaATAACAAGAATACGAGGAGGTTCAGTGATGAGCAGATAAAATCATTAGAAACCATGTTCGAGAACGAGACTAAATTGGAACCAAGAAAGAAACTGCAGTTAGCACG…	_
gene60859	120.313	1858.58	3.9493	0.005284	1	LOC107798706	WAT1-related protein At4g08300-like	CATACCCCAGCCTAAAACTAACCCCTTCATTCTTTGTGTGTAGAAAGAAGAGAAGGAGAGAAATGGCAGACCAAATGTTTTGTGGGGCATTTGGCCCATTCCTCAACAAGGTGAAGCCTTACTTGGCTATGGTTTCCTTGCAGTTTGGTTACGCAGGGATGTATATTGTTACAATGATGTGCTTCAAAAGGGGAATGAGTCACTGGATTCTTGTTGTCTATCGCCATGCATTTGCCACCCTTGCTGTTGCACCCTTTGCCATTGTTCTTGAAAGgAAAATAAGGCCAAAGATGACACTCAGGGTCTTTATTAAAATATTGGCTCTTGGTTTTCTAGAGCCAGTTATTGATCAGAACTTGTACTATGTGGGACTGAAGAGCACAACTGCAACCTATGCAT…	_
gene25451	82.9241	1278.89	3.947	0.019007	1	XM_016577217	thioredoxin H4-like (LOC107759325), mRNA	ACTCTAAGCTCCAACATCAAAGTCAAAGAAGACCTTTCAGAAACCAAAATTTCAAGAGCAAAAATTTCAATCCAGAAAAAAAATGGGTGCTAACTACTCAACAACTATTCCAACAACTTGGCCTGAAGCTAACTATATGTCAACCACAATACCACAAGTCAAGAGGTCCCAAGTCATTGCTTTCCACTCTTCAACAAAATGGAAGCTCCATTTTGATTCTTTGAAAGATACAAACAAACTGGTTGTTATTGACTTTACAGCTACATGGTGTGGTCCTTGCAAAAACATGGAACCAGTTATGAATGACTTAGCTGCTAAATATACAGATGTTGAGTTTGTCAAGATTGATGTTGATGAATTGGATAAAGTAGCTGAGGAATATGGGGTTCAAACAATGCC…	_
gene62104	0.821451	12.4706	3.9242	0.02601	1	XM_016623234	seed biotin-containing protein SBP65-like (LOC107800090), transcript variant X2, mRNA	TTCTTATAAAGGCATCGTTTCTGAAGTCAAGTCTCATACTCTCAGTCGGATACTTCAAACTCTTTACAAACCAAAGGCAAACAGAAACCAACTAAAGTACTCGTGTTCTGTTAGCACAATGGCTTCACagcaagagagaagagagaacgTTACTGATGAAGGGGAAATCAACCTTGAGAAAAATAAAGTTCCCCAAATTGCTAGCCATTTTGAGTCACTAGCTGAGAAAGTTCAAGGTGTAGCCGATGTCCATCCTGCTGGTCCTGGTGCTATTCATGTCAAGAGCACTGTTACTGATCAAGGCGCACATGAAAAGAAATCTCATGGTCATGAGCAAGAGTCTCAACAAATGCAGCAAGCTCAGAGGAAAAAAGAGGGTGATATACAAAGGGAGAAGCT…	_
gene32324	1.71113	25.8274	3.9159	0.037998	1	XR_001643811	uncharacterized LOC107766992 (LOC107766992), ncRNA	GAACTGATCTTGTATTCCCCTTATAATTGTACGAAACGGCCACCCCTACTGCCAAAACCCTTCTCAGATTATCCTTCTTTCCCTTCTCTCACCCTCCGCCACAAGCCGCCATCAGAAATTGCCCACAGCGGTTGCCAACCTCCAACTAGCCCCAAATTACCACCATATAGTCCTTGCTTTCTCCTCATAACCATCCCACCTTTAGCTTCTTCCAAACATCACTGAATCCTTCGAATTGTAGATCTAGGAATTAAACCCTAGCCGTCATTCGGGTCTTCTTCATTTTCTCGATCGATATGTCCTATTTTACGGTTGAGACTTACATAAGTAGAAAGCTCTTGATGAGAGCTATCCATTGATATAAGATTCACTCTGTTTCTTGGAGGTCGGATTTTGGTC…	_
gene70140	1.11655	16.7625	3.9081	0.025209	1	XM_016633573	syntaxin-112-like (LOC107808995), mRNA	ATGAACGATCTCATGACAAAGTCGTTTTTAAATTATACGGAATTGAAAAAACAGGTCAACTTTGATCTTGAAGCAGAGAGGGATTTGGAGAAAGGACAATTACAACTCAGTCCCACAGATGAAAACAATCTGTCCCAATTTTTTCTTGAAGTGCAGGCAATAAAGGATGACATTGAAGAGATTACTAATCTCTTAATTGATCTTCAAAACCTGAATGAAGAAACAAAGACAACTCATAGTTCTAAAGTTCTTCGCGGGCTAAGGGATAGAATGGACTCAGATATCGTTGCTGTTTTGAGGAAAGCCAAGATTGTAAAGGCAAAACTTGAAGCACTTGAAAAATTAAATGTGGCGAGTCGCAAATTATCAGTGGCGTATGCTGAAGGAACTGCGGTTGAT…	_
gene62100	0.898448	13.4035	3.899	0.029282	1	XR_001651288	uncharacterized LOC107800089 (LOC107800089), ncRNA	aacttcagcatcttctactgaaattttttaaaaagcttAATCACAAAACTAATAGAGCTTGAGTTTTGACATGTGTGTTATGTGTTTTTTTATTAATGGTCTAGGTTAATTAAGTCATTTCAGATCATCTCTCTCACTGATATTATATACGTGGCTTTCATTTATTTGTACAGAGCTCCGCCCGTAACTATTAAACAACAGCAGGTGTATGTTAACAAGATACATAGCTCTCTGTTTGTCTTCTCCTCTCAAGCTGCAGATATGTTTCACTTTCAATCAACGTTGCCCATATCTTtatctctttttccttcattttgtccTATGTTTGTTTTAGGTTCTCTTCTCACGTTGAGCACAAAAGAGATAAAATGTTCTGTATTAGGAGAGAAATTTCAATGA…	_
gene56632	11.3699	169.623	3.899	0.049907	1	XM_016616468	peroxidase 25-like (LOC107794019), mRNA	CAATCAACTTTGTAAGTGAGGCTATTGTATCCAAAGGTAAACCGAGTAAGATGGGAAATACCATTCTAAacttgtgttttgtttttctttttatgtctaTGGTTTTGCCTGTTCTTGGCCAAGGAGGACTAAAAACCGGGTTTTATTCATCGTCATGCTCAAAAGCCGAGTCTATAGTAAGATCAACCGTTGAAGCAGAGTTTAATAAAGATCCTACGATTGCTGCAGCTTTACTTAGGCTTCATTTCCATGATTGTTTTGTTCAGGGTTGTGACGGTTCTATTTTGATATCGGGAACTTCTGCTGAGAGAAATGCAGTGACTAATTTGGGACTAAGAGGATTTGAGGTGATTGATAATGCAAAAAAACAGCTTGAGACTTCATGTCCTGGTGTTGTTT…	_
gene60351	2.06569	30.7163	3.8943	0.015185	1	XM_016621108	uncharacterized LOC107798140 (LOC107798140), transcript variant X1, mRNA	TAAAGTAGATCGTACTTATAAACGACCTTGGTTATTAATATATATTTGACGATTTATACTGCTATGTTATCTCCATAAACAGAGTTTCAGAAAAACGCCAATTAATCACACACATCATGGATCGTTATAACAAGGTGGAGAAGGTGAGTAGCAACAAATACCTTCAACTAAAACCAGATGAAGCAAGTCTTTTGGATATCCTACGTATTCTCTTTTCCGGCAACCTTGAAAGCAAACAATTCATAGAATGTTTGAGAGTGAAAGAGACAGCTTTCGAGCGTCGAGGATACATCTTTCTCTCAGTGTCCGTCCAAAAAGCTCTTCAGTTCATCTCAAAGCCTCTGTCATTTTGCGGTTCAATTTCAGAGTTCTGCCTAAATCTTCTTGCTCGTAACCAAA…	_
gene63593	109.496	1605.7	3.8742	0.047343	1	XM_016625117	copper transport protein ATX1-like (LOC107801743), transcript variant X1, mRNA	ATAGACACGCTAACTTTCCCATAACCTCAAAGGCCAAATAGATAGTTTCTTCCCACGAAAGTTAAAATCTCCCAGTTTTTCCCTACTACTTTTCATCATCATGTCTCAGCAGACCGTTGTTCTCAAGGTTGGCATGTCATGCCAAGGCTGTGTAGGAGCTGTGAACAGAGTTTTGGGGAAAATGGAAGGTGTTGAATCTTATGACATTGATATTAAGGAGCAAAAAGTGACAGTAAAGGGAAATGTGGAGCCAGAAGCTGTTTTCCAGACTGTTTCAAAGACTGGAAAGAAGACTTCTTTCTGGGAAGCAGAAGCAACAACACCAGCACCAGCAGAACCCGAAACAAAGCCTGCTGAAGTAAAGCCTACAGAAGAAAAGCCCGCAGATACACCAGCTGA…	_
gene38161	2.38271	34.6981	3.8642	0.015109	1	XM_016592887	phosphoinositide phosphatase SAC6-like (LOC107773474), partial mRNA	CGAATGTGGAGAAGAGGGGCTGATTCTGATGGATTTGTTGCAAATTTTGTGGAAAGTGAGCAAATTATCCAGCTGAAAGGGTATACAGCATCATTTGTTCAGGTCAGAGGGTCAATCCCATTACTATGGAATCAGATTGTTGATTTAACATATAAGCCCAAGTTTGAGATAGTGAGAATTATAGAAGCACCTAGAGTTGTTGAGCGACACTACCTGGATCTGAGAAAGAAGTACGGAAATGTTTTATCAATTGATCTTGTCAATAAGCATGGAGGAGAAGGACGCCTAAGTGAAAAGTTTGCGAATGCAatgcagcatgttgttggtgaCGATGACAGATACTTGCACTTTGATTTTCACCACATATGTGGGCACGTTCATTTTGAACGTCTTTCTATC…	_
gene7306	24.6329	353.099	3.8414	0.01317	1	XM_016637386	bidirectional sugar transporter SWEET10-like (LOC107812325), mRNA	CATTTCACTGTCAAGTAAAACTTGCTAGTCTTTTGCAACTCTTAGCACCTCTTTGTAAGCGAGCAATTGAGAGAGTGCTATACATTTGAAATTCTTTGGTTAGAAATACAAAAAAGAGAATATGGCTGGTTTTTCTACAGATCACTGGGCTTTTGCTTTTGGTGTCCTTGGTAACATCGTCTCCTTCATTGTATTCCTTTCTCCAATGCCCACGTTTTACAAAATTTACAAGAAGAAATCAGCTGAAGGTTATCAATCAATTCCATACGTGATTGCTCTATTCAGTTCCATGCTTTGGATATACTATGCATTTCTCAAGACCAACACTACCCTTCTCATCACTATAAACTCCTTTGGGGTCTTCATTGAAACTATCTACGTTGGTTTCTATCTGTTCTA…	_
gene73724	9.29134	133.171	3.8412	1.4288e-06	0.0052703	XR_001654217.1	uncharacterized LOC107812980 (LOC107812980), ncRNA	AAAAATATTGACAGTTTTTCTTGCATTCTCGAACACATCGATGATATGAAGATAAACTTGGAAGCTTCTCTCTTTCCAACAATACATCGAAAGTCCGAACGAGTTATCTCCGAAGAACCAAGAAGCGAAGCTCTAACGTCTAATCTTCAAAGATCTGATGAACTGTAAATGAATCTCTCAAGGAGCTCTCAACCCATGAATCTTGTCATTAGTTGCTTGAATCGAAGGGAAGAGAACCTAGAACCTAACATATTGTCCTTGATTTTAAACCTTTTTCAGGTGAAGCAAATGAACAAAGGATAGATGATAGCAGTGAAGAAGCTTGGTAGTTTTGATTGATCCTTACTAGATTTTTTTAACGTCCTAGGAATCTTTTATGTTTGAACTTTTTGAAAATTT…	_
gene46033	1.30917	18.3897	3.8122	0.0096813	1	XM_016603089	U-box domain-containing protein 35-like (LOC107782224), transcript variant X1, mRNA	TCCAACGTAAAAGAACGTTGACCGTTATGGTGGTTGAAAGTGGCGGGAGCTAACTAGCCGTAGTCTCTTTCTCTCTTATCACCACCAACTTTTTCATTCTGTCATAAAATGGCTTCGTCAGATGATGGCGGTAGCCACCGCCCTATAGTTGTGGCAGTTGATAAAGATAAGAATAGCGCCTCTGCTGTGAAATGGGCTGTTGATAATCTCCTTGCAAGCAATCCAAATCTTGTATTGGTCCATGTTCGAATCAAGAAGTCACCAAATCCGGTTGGTGGAAATGAAGCTGCTCCAGATGCAAATGGAGGATCAAGTAACGAAGGTACTCAAAATGTCTTCACTCCTTTCCGGGCTTATTCTGCGCGTAAAAGGATAGTAGTGAAAGAGATCGTCCTTGAG…	_
gene42195	15.2588	214.341	3.8122	5.4468e-05	0.10264	XM_016598102	indole-3-acetic acid-amido synthetase GH3.6-like (LOC107777931), mRNA	TGGACTACACCCACACCAGAAAATCATATTTCTTTCTCCTTTGTAACAAACTCTCTTCTCACCCATCCCTTACTCTCTGTCTCTCTTTAACACACACTGACGTGATTCAGAAAACAGTTGTTCAAGAACCATGCCTGAGGCACCAAAAACAGCTGAATACAGTGCTGTTGCAGAAAACAACAAGAAAGTTCTTCAGTTCATTGAAGAGGTGACAACCAACGCCGATGAGGTCCAAAAGAGAGTTCTTGCTGAAATTCTGTCTCAAAATGCTCATGTTGAATACTTGCATCGCCATGATCTTAATGGTCATACTGACCGAGACACGTTCAAGAAAATCATGCCTGTTATCACCTACGAGGATATTCAGTCTGATATTACTCGTATTGCCAATGGTGATAA…	_
gene25702	93.7679	1297.98	3.791	0.013844	1	XM_016577579	thioredoxin H2-like (LOC107759604), mRNA	AAAACTCTAAGCTCCAACATCAAAACCAAAGAAGACCTTTCAGAAACCAAAATTTCAAGAGCAAAAATTTCAATCCAGAAACAAAATGGGTGCTAACTACTCAACAACTATTCCAACAACTTGGCCTGAAGCTAATAATATGCCAACAACAATGCCACAACTCAAGAGATCTCAAGTCATTGCTTTCCACTCTTCAACAAAATGGAAGCTCCATTTTGATGCTTTGAAAGATACAAACAAACTGGTTGTTATTGACTTCACAGCAACATGGTGTGGTCCTTGCAAAAACATGGAACCAGTTATCAATGACTTTGCTGCTAAATATACAGATGTTGAATTTGTCAAGATTGATGTTGATGAATTGGATAAAGTAGCTGAGGAATATGGGGTTCAAGCAAT…	_
gene23090	1.23218	16.889	3.7768	0.010178	1	LOC107830656	myosin heavy chain kinase B-like	CACATTATATATATTCTTCTCCAAACATCTTACgtaacttttcttttctttattccacCCTATTAATAGGAACTACATAGAATCTAATTTTCTATTTGTTCTGTTCTTGTTTCATTATCATCAACCTTAGGTTTGTTGATTGATTTTGGAACAAGACATGATGAGGAATAATTCAAGAAAACACCACAATATGGTGACAGAAGACAACATCAATATCCCTAGGAAACAAACGTTTGGGAGCATGTTACAATCTGATCCAAATCATGATCAagatgaatttactaattttcgtACGAGCAATATATCTGAAGCTGCAGGCCCTGCAAATTTCGATAATCGCCCTTCTCCATTGAGCTCTGATTACAATATGGTCTCTCCTTCACCTAATTCAGATGACCA…	_
gene5968	1.19793	16.4082	3.7758	0.018291	1	XM_016620094	uncharacterized LOC107797217 (LOC107797217), mRNA	TCCCACACACAAACATTATTACATGAACATAAGCAAAAACTATTCTTAAAACCTAAGCTTGTTTGCATTCATATATTCATATCAAGATGGCCTCTGCCTGCATATCAACTTGCGTTAACGATATCGCCAGAGCACCAGTAAGAGCCACATATATAAACCTGTATAAATGGCCGGAATCCGATGCTGAATTCATAAAATCAGTCAGCAAAAGAATGAACCACGTGAATACTACCGACGGGTCCGTTAATCATCAATCAAAGCCAAAGGTGGTGGACAGCATTTCATGCAGGCAATTATACTTAAGAAGCTACACTTTTTCAAGAGAAGAGAACGTTAACGAGAAAACAGTAATGAATTGCTATGGAAGAGTGAAAGATGGGGTTAGTGAAGGGGGTcgta…	_
gene72476	3.54666	48.1101	3.7618	0.0031527	1	XM_016636551	uncharacterized LOC107811589 (LOC107811589), mRNA	CTGAACTAAGGTTCTGTGTGTCAGAACACAAAACcaagacacacacacacaaaaaataaagaatctGTAGGAGTAGAGTTATTTTTCTCTGTCAAATTGAGCCTTTAAAAAAACATAAACAATTTTGAAAATGGTGAGTGAGTAACCGTGTTTTAACTTACTCTTTGAATCTTTCTTCCTGTCttcttccttctttcctttttattttgtatgGAAGATCAGGAAGTGTTTCTATGGACAAAATTCTGGAATAAACACTCTTGTTGTGTTGCTTCTTATCACAGTAGAAGACAACCTCAATACATACAAACACACAAGCAATGCTAACAGAAGAAACAATCAGAAAAGGACATCCCAAAATCATgacttctacttcttcttcttcttcaaattcaatcA…	_
gene12032	20.5133	271.106	3.7242	0.014032	1	LOC107818394	cytochrome P450 83B1-like	TTTCATATGACTAGAAAGTTGGAACAACAACATGATAATGCTCTTTCTACTCTTTGTAGCCTTTCCTTTCGTtcttattttccttctttctaaATCCAAGAATGGTGGAAAAACCACACTGCCACCAGGTCCTATAGGCTTACCATTCATTGGAAATTTGCATCAATATGATACTTTAAACCCTCATCTCTATTTTTGgaaactttccaaaaaatatgGGACAATATTCTCCTTAAAACTTGCTTCTGCTCAAATGGTTGTAGTTTCTTCAGCAAAATTAGCAAAAGAAGTATTGAAAACACAAGATTTAGTTTTTTGTAGTAGACCGTCTATTCTTGGACAACAAAAATTGTCTTACTATGGTCGTGATATTGTTTTTGCACCTTACAATGATTATTG…	_
gene10804	1.00531	13.0744	3.701	0.047976	1	LOC107817028	nuclear pore complex protein NUP98A-like	ATGCTGCTAAAGGACGGTCTTGAAGCTGtcaaaagagagaaaacaattGATCACTATGTTAATTATGTAACTAAGGAAGTTGTTCTACAAATATCACAATCAACCTGCAGGAGAAAAAAGAAATCAATTCAGTCTGCTTCTGGTACTGCAGGAACCACAGCCTTTAATGCAACAAACAATGCTACAACTTTACAAACACAAGACAAATCTCTGGGCTCGTCGTCCACTTTACCAACATTTGGAAAGAAATATGAAGGTAATAGTGTGGCCTATAAACCTCTGTTGTGGTCCAGAGATGTCAGTGTTTCAGACTCCTCAATATTTGGTTCCTACTCCTTCGGCCAGCCAGCAGTATCCACGTCAGGAAAAGTAGTTACTACACCATTGCTCAAGAGCTCT…	_
gene47715	6.57108	84.3358	3.6819	0.018316	1	XM_016605178	fatty acyl-CoA reductase 3-like (LOC107784106), partial mRNA	TTGCAGGTGATAAAGACGGACCTGTTCAGAGTTCTAAGGGAGAAGTGGGGTGCAAAGCTACATTCCCTTATAGAAGACAAGGTTTTCCCAGTTGTTGGTGATATAGCTTGTGATAGTTTGGGGATAAATTCTGAGATGAAAGATGAGATGTGCAGAGAAATAGACATAATTGTAAACTCAGCTGCTACGACAAGATTTGATGAAAGATATGATACTGCAATAAGGATCAATGCATTGGGTACCTTGAATGTTCTCAAATTTTCCAAGCAGTGTTCAAAACTAAAGATGCTTCTCCACGTAAGCATAGCCTATGTTTGTGGAGAAAAGGAAGTATTGATACTAGAGAAACCATTGCACTATGGAGAGACGCTTAATGGAGGCTCTCAATTGGACATAGAA…	_
gene19522	1.18916	15.185	3.6746	0.036661	1	LOC107826701	pentatricopeptide repeat-containing protein At4g18520-like	AGCAGTAATTACAGATACTTTTGAAAAAAGGTCCCCACGCCTTGTTCGAAATCCTCACCACCAACACCGATACTTTCCTCAGATTTTCATCTACGCGTCATGTGACACGCAGCAGAGTTAATCATAAGGCAAAAATATCTTTGCGCCATTCAACTTTTCTCCTCTGTGTTCTACTCATTGCTCTTCGTCTTCGAGCTTTCTTTTACAGCGCTATAAAGCTTATTCCAGTCCAGTGCTGACGCTTTTTGTGGCTCATGCCTGTCAAATTTTTTGCTTTCCTTCTGTTCCATTCCTTCTTGCTTGCTGCTGCACTTTTGGGGCAAAGTGGGGCACTTTACTGGGGAATTCTCAATTCTTGAAAATTTATTACACTGATGCTTAAGCATAAAACCTGCTCCT…	_
gene72852	3.37048	42.4169	3.6536	0.03909	1	LOC107812005	uncharacterized LOC107812005	CCTTTACTAACTCTTAGGTAGaactaattttacaaaaatagccatgAAGGTTCTTGTATTAGTTTCATGGCTTTGCCTCACTTTATTCTTGCAAACATTGCAATACTCCACTTGTACTTTTATCCCAAAATCTACAAATCATAAACTCATTTTGCAGAATGAAAACAAGGAAAAGATTACAAATGATACATTGGTTGAATTAACAAGTAGAAAGAACAACGAAGAAGAAAGTAAGGATGTGCATAAAGTTGTTCATCAGAGAAGAGGAGTATATGGTGGAGCAGACCTTCTTCGTAAAGGACCTAAAAAGAATGGAGCCAATTGCATGTTTCAAAGGCCAATTTCAGTgtcctttttgctcttttttcttcttgttgcCTTCACACTCTAAGTAAAGGT…	_
gene31284	3.25047	40.6898	3.6459	0.0077565	1	XM_016584527	formin-like protein 3 (LOC107765829), partial mRNA	CCATCACTTCTCAAGCTTCAGAAAATGAAGATCTGAGTGGAAATGCATATGCTGCCGAGCAAATATGGAGTCATTGCAtacaacgatcacaaaagaataCAGAGGCTGCAAGTTTTCTGGATTTGTCTCTTCATCAGGCAGCAACGGGAACTTATATCTACTTAAAATCTGATATAGCATTGTTGAGAAAAAGAATCTTACAAAAGGCTATTAGTGATCTGACTCCTGAAAATAAGCAGATCCTTCTGGAGTGCTTAAGAAGGAAAAGTCTTCCTCTTCATTGTTCGGGTAGTAAGGCTACATCCATTGCTTGGTTAAGCAAGTACCAAGAGCTTTTCTTACAATGGTCCAGTGTTCCCAGAAGGTACCTAAGAGAAAGAAAGCTTCAAGATAAGCTAA…	_
gene39492	4.93721	61.7688	3.6451	8.9884e-05	0.13387	XM_016594612	photosystem I chlorophyll a/b-binding protein 5, chloroplastic-like (LOC107774945), mRNA	TATGGACCTTTGCTTATTCCCACATGACCACTGCCCACCAATTGAGGTTGTTGTTGAAAAAGAATAAGATATGGACATTGCAGTTGGAAGAAGCATCCAAATTCTGGCATTCTCTGGTTCATCTTTTCATGGAAAGAGTATATGTAAAACTTGTGTAGCTTTGAAAGGCACTAATTGGCCTGCTAGAACAGGACATTCTTTAAGGCAGTGCAGAAGTGTCCTTCGAGCTCAGCAAAGACCAACATGGCTTCCTGGGCTTGACCCTCCACCCTATCTTGATGGAACTCTTGCAGGAGATTTTGGGTTTGATCCACTAGGACTTGGAGAGGATCCTGAAAGTTTGAGATGGTATGTACAAGCAGAACTAGTTCATGCCCGTTTCGCCATGGCTGCGGTTGC…	_
Novel02713	2.07446	25.4994	3.6197	0.043623	1	XM_016599670	uncharacterized LOC107779276 (LOC107779276), mRNA	CGTTGATGTAGTTGGGGCAGCCtgcttttgtttggcaactctcattggaagtcgcctaacatttaaaaaatcactaaccttgtcgtcccaactatttttccttgtatgaGATTTCCTATTTTTTCCGCTATGCATAGGTGATAAATCACCTTTTCTTGCTGCATGTGCGCGACATTCTTTCAAAACTGcatcttcttctccttcctcatACATATCTCTACCCACAAATACTGGATCTGGCATGTCTTGTAAAAATTCTTGTGCCATCAAACCATTTCCATCTTGTCTGTTAACCATAGTTGCCTTGTTTTGACTTTGTTTTGTACCTTTCACCTGGTTGCTGGTCCAATCCCCACGCCCAGTGCTACCAACTTGATTTGTATTTAGAGAATTTAGGGG…	_
gene4489	2.20762	26.9855	3.6116	0.0038752	1	XM_016601595	protease Do-like 10, mitochondrial (LOC107780969), transcript variant X1, mRNA	CCTCTGTATTGAAGGGTTTTAGAATCTCTAATAACGCCTAAAACCCTTCCCCTTACGCGCGCTCCGAAGGACACCGGCGTAATATTCCGTCGGAGGCTAATTTAGTCTCCGGTGAACATCGCCGGAAATACGCCGGTGTTAAGATGTTACGAATAGGTTCAACTCTCCGTACAACACGAAAGCTCTTAAACAGAAATCTCCACTTTCAGTCCCCTATTATCGCCGGACATGTAGCTCCGGTACATCACCGACGGCAAGAGCTCCATCGCTTTGTTCGGCGTTGCAATTATAGCAGCACTGTTGGTAATACTTCTGCTTCCGCCTCATGTTTTTCCACTTTGAGCAACAACAATAGCTCAATAACTTCTACGGCACCTCATGCTGAGAGAGCTCAGGAAA…	_
gene13393	1.47549	17.9874	3.6077	0.016478	1	LOC107819905	36.4 kDa proline-rich protein	TCAAAAACCAAGAACATAAGAAAATAATGCAACTATCCTTTTTAGAACCCAAaattaaagttatgggttcaaagaTTTCAGCAATCTTCTTCATTTCTATGATTTTCATGTCAACATGTTTATCACCAGCTTATGCAACTTCGGGACGATGCCCATGTACTCCTCCTTATCCACCTTACCAACGCCCTAGTCCACCTGGCACTACTCCACGGCCGCCACATCCGCCTAAATCTCCACGTCACCCTCATCCACCTAAGTCCCCTGGTAGGCCGCCCCACCCTCCGTCAACGCCACGTCCGCATCCACCAAcgaccaaaccaccaccccaccaCGGCGGAGCACCTCCTAGGGTTTTGCCGCCTATTGTCAGACCACCACCAGTTGTAACACCTCCGGTCA…	_
gene54251	23.101	281.373	3.6065	0.0084479	1	XM_016613442	bidirectional sugar transporter SWEET12-like (LOC107791385), mRNA	GCATTAATCCTCATTTCACAGCCAAGTACAAATTAAAACTTGCTAGTTTTTTGCAACTCTAGCATTTTGGGTGAGAGACTTGAGTGCTAGAAATATTCAATTCTTGGCTAGAAACATACTTAAATTAAAAAGAGATGTCTGGTCACTGGGCTTTTGCTTTTGGTGTTCTTGGTAACATTGTCTCGTTCATTGTGTTCCTTTCTCCACTGCCCACGTTCTATAGAATCTACAAGAAGAAATCAACAGAAGGCTATCAATCGATTCCTTATGTGGTTGCTCTCTTCAGTTCCATGCTTTGGATATACTATGCATTTCTCAAGACCAACACTACACTCCTCATCACTATTAACTCCTTTGGGGTCTTCATTGAAACTATCTACGTTGGTTTCTATCTGTTCT…	_
gene26059	5.09121	60.3207	3.5666	0.00018033	0.21721	XM_016578023	bidirectional sugar transporter SWEET11-like (LOC107760004), transcript variant X1, mRNA	tcttcttctctcttctcacTTGAGCATATATACCCGTCAATCGCCTGAGCCTTTGCACAAATTCGTGATTCTCGCTTAACATTCCCTTTCCGAGCACAAATTCAAACCGCCTaaattctgaaaccctaacctcaGAGATGAAACTTTAAATCGTCACTGATTTTTCAAATCCATGGCGTGCATGGCTATTCCTTTTGTTCCTGCACTCCCAGTCCCGTAGTTCTTTCTATTTTCGCCTTTCGATTTCAAAACCCTAGTCAAAGAAATCAGACCCCAAAGATGAAACTTCAAACTCATCTATTCCTTCCTTCGTTCATTCAAATCAAAGCGAACAGGAAGTGTTAGCTGGCTTCATCATTAATATTCGACACCCAtaggtcaaatgcaatgacctctggG…	_
gene11921	1.53166	18.0262	3.5569	0.010666	1	LOC107818277	alcohol-forming fatty acyl-CoA reductase-like	AATTCTTGGCTCTCTTGTGTTTCATAGCACTATTCTACAATACTCAAGTCTACTCATTCTTTCACATTTCCTTTCTCTTTAATTTCTTCTCTCCTATTTCCTTTCTATTCCTTTATCACTATCTTTATACAAATGGAGTTACCAAGTATTGTCAAGTTTCTTGAGAACAGAACCATTCTTGTTACTGGTGCCACTGGCTTTTTGGCAAAGATTTTTGTGGAGAAAATACTTAGGATTCAACCAAATGTAAAGAAGCTCTATCTTCTTTTAAGAGCTGCAGATGACAAGGCAGCCATACAACGTTTCAATACTGAGGTAGTGGCAAAGGACCTGTTCAAGGTTCTAAAAGAAAAATGTGGGGCAAATTTTTGTACATTTGTTTCTCAAAGGACCACAGTT…	_
gene19133	4.15769	48.5076	3.5444	0.046487	1	LOC107826272	la-related protein 6C-like	CTATGATGTGAATAGTACTGATAAGGATCATGTTCATAAATCTTCAAGAAAAATTGatagacaaaaagaaaagaagaaaaacaaaactgaaatttttaattaataatggCACAACTGCAACGTCCTGAGAAAGTTGATGAATGTACTCAAGAAACTACACAATTTGAAACTAAGGATGTTAGCAAAACCAGTAATAAGAATACTAATAAGGAGGATACTGCTTCCTTCAAATTCAATGTCCAAGCCCCTGAGTTTGTGCCAAGATCCCATACTACTACAACCCCAATGTCAAGTTACTTCTACCCATATTTCCAGTATCTTTCTGGGGGTACTGCTACTTCTGATTGGTTATATGTAGGTGATCAAGATACTATTTCCTATGTTCCCAATCAAAGTTTC…	_
gene72733	2.19447	25.2375	3.5236	0.03161	1	XM_016636863	dof zinc finger protein DOF5.8-like (LOC107811872), mRNA	ATGGAGCAAGGAAGATCTGGAGGAGAGAGTGATCGGAATCAGCAACGAAAAATGAAAATGCCGGAAAACCTCTCAGCGGTGGCACCACCGCCGCAGCCACCGCCGCAGAAATGCCCTCGTTGTGATTCAAACAACACTAAGTTTTGCTACTACAACAACTACAGTTTGACTCAGCCACGGTATTTCTGCAAGACCTGTAGGAGGTATTGGACTCAAGGTGGAACCCTAAGGAATGTCCCCGTCGGCGGTGGTCGCCGGAAAGGAAAATGCACGACGAGAGGCGGCGGCGGTTCATCTTCCTCATCAGCCGGTGAAAGCTCATCAAGATCTTCTCAAGGCGCTCAGCTTCCACCGGTAGTAGCCTTAAATATGACAACCAATTTGTCAGCAGCAGCTGCT…	_
gene862	5.1123	58.7145	3.5217	0.00024302	0.26078	LOC107814499	uncharacterized LOC107814499	TATTCTCTTACCCTAATTGATAGAAAACCTCAAAAAAATTCCACCACTACTTATCGACATCACTGTTTGCCGGCGGTAACACTGTTGTAGTTCATTCCATGGCTCCTTTTTTGTTTAATTGCAAAGAATCCAGATACCAGGGAGTATCCTTGTTCTCTGATTTTTGTGTTTATATAAATAAGTATTAGTTTTTCCTACTCCAAACAAAAGGGATGATTCCAAATCTAAAATGccatttttctctaaaaataaacCAAGAAAAACGTCGCAGACACATAGATCTATGGAGATAGAGCCCTAAATAATGATTCCGGCAAATAGTCTTGGCAACATCACTGACATCGTCGTCATTTGCGGAAGATTCATAATTTCGTATATTAAGAGTTTGATTATCCTGAT…	_
gene30654	3.89328	44.548	3.5163	0.00067869	0.47612	XM_016583729	cysteine-rich repeat secretory protein 12-like (LOC107765120), transcript variant X1, mRNA	CGCCAAAgactttcatttttctcttcttttttcatgCCGTAGCTATACTCGTCGtcctatatattatatatatatatagacccctGGTCCATTTCCCATACCCATTTAACTTTAATCACATATATTTCTAATTGAGTTCACCACATATTTCCATACAAAAATATATAGATCACTGGCCATTACTTCAAAAAACTAGAAGAACAAAATATGAAGCTGTATATCAAAGAATTTTCTCTTCATGTTCTTCTTGTTTATATGATAATTATATTCTTGTTTTTCACGTACCAATCAAATGCTTCTATACAATCCTTCGTTTATGGTGGATGTTCACAACAGAAATACAATCCTGGTACAGTTTACGAGTCAAACGTTAACTCGCTCCTCACTTCACTAGTCAAC…	_
gene38555	9.52316	106.594	3.4845	0.0001383	0.17745	XM_016593334	uncharacterized LOC107773906 (LOC107773906), transcript variant X3, mRNA	CCCTGTTTTTCCTACTTTCTCTCTACGTATTTTTTAGTTCCGTATCTCGCTGATGGAGCCTTCATATACTCTGGATATTTCTTCTTATCCTATTTATCATTCAATTAATTCACGCTTCCGATAAATTTCACACAGATTTGCGGGTATTACTATCAATTTTCTTTATGGCGACGATAATTTTGATCAGGATTCGTGCCACAATACATACAAATTAACTCATAAATCTCTTATTGATTCATATAAATATCCGATTACTTCTTCAATTTCTCTATTGCTTATGTGGGTTTTTGAACTTTAAGAATTTGCAACAATGGAGAAGTCAAAACAACCACAAATAAATGTTACGAACAATTATTTGGGCAGAGGATTGAATTTGGATGTATCGGCTGTCAAGGCCAT…	_
gene27804	3.02469	33.7514	3.4801	0.0015272	0.81202	LOC107761955	uncharacterized LOC107761955	GTAAAATTTATTTGGAGAAGTGTGGAAAACCTGAACTGGCAAAAGCTGCTGAGTGTTTTACACTGGCTGGATGCTATGAGCAGGCAGCAGGAGTTTATGCAAAAGGCAATTATTTCGCTGAGTGCTTGTTAGTTTGCACGAAAGGAAAATGTTTTGACTTGGGTTTGAAATATGTTGAGTACTGGAAGCAATATGCTGGCAAGGGTAATACTGCAGGGAAAGAAGCTCCTGAAATTGACAAAATTGAGATGGAGTTCCTGGAGAATTGTGCATTTAATTATTGTGAGCTCAACGATAGAGAATCCATGATGAAATTTGTTAAAGCATTCCCTTCAATGGATACGAAACGCAAATTTTTGAAGTCTCGggagtgtcttgatgagctgCTGTTGTTAGAAG…	_
gene2287	7.92683	87.7791	3.4691	0.00078963	0.51277	LOC107830556	copper transporter 1-like	GTACACTTTACTGCACTGTACTATCAAAACTTCCTTAAAGATAGGGAAAACAGCCTTTTCAAGATAAATCtcttaattgaagagagaaaatTCAAGAATAGGGCAAAAAAGAAATGAACAACGGCGGCCACATGCAAGGAATGGCTATGGCGCCGCCGCCATCAGCCGCCATGAACAACGCCACCGGAGGAGGAGGAGGCATGATGATGAAGAACCATCGGCATATGATGATGCACATGACGTTTTTCTGGGGAAAGAATACTGAAATTCTCTTCTCAAATTGGCCTGGATATGATAATTTGGGCATGTATGTTTTGGCGCTTTTTGTCGTTTTTTTCATGGCTGTTCTCGTCGAATTTCTGTCTCACGGCAATTACATTAAGGAAAATGCTGATCATG…	_
gene42483	37.1517	407.448	3.4551	0.016153	1	XM_016598464	bidirectional sugar transporter SWEET1-like (LOC107778253), mRNA	tatatatatatatattcctttgTCTCTGCTTATACAAATTCCAACTAACATATCACAAGGCACGTAGCCAAGGGAACTGGGAAGAGCAGTAAAATGATAAAGTTCTAGAGTCCTCTATATATTGAAGAAGGTTAATTCAGACGTTCTGTAGTACTGAGAGCTAGCGCTTAGTAGAAGACAACATGGGTGTTGTTCACGCTCTACAATTTACTTTCGGGATTTTCGGAAATGCTGCTACTCTGTTTCTCTTCTTGGTACCAACGTTTACATTCAAGAGGATAATCAAGAACAGATCGACGGAACAGTTCTCTGGCTTACCTTACGTCATGACCTTTCTCAACTGCTTGCTTTCTGCATGGTACGGTCTGCCTTTTATAACATCTGACAATATtctagtaa…	_
gene28625	1.19793	13.0589	3.4464	0.046417	1	XM_016581268	ABC transporter G family member 11-like (LOC107762868), mRNA	tGTGTATAATTTTTTATTGCAAATAATACGTGGAAATTtttaattggtttatttagcaatTGTAATGCACGCTCTTGGCTTGGTGCACTGGAGTGTTTACTTGACCTAGTTAATTGTCACTTGAAGTGTCTAATTGGTCATATGCTAAGTTGAGGTGTCCAACTGACCATTGTGGACAACTTAAAGGGGctatttatgtatttcgcctattttttaaggttttttatacataaatttatgctccaGACGTAAAATTATGAGTTCAGTTGAACCAGTTACCTATATGCTACATATATTCAGAATTTTTGCCAAGATTAATAGGATTTGATAAACTCTCTAATATATACATAGGTCCGCCtctacatatattatatataaattatgcatatcGTGTAGGCT…	_
gene26948	7.8208	83.7335	3.4204	0.0059741	1	XM_016579158	NAC domain-containing protein 83-like (LOC107761005), mRNA	CTTCCTTAATTCTCTTTGGCATTCATTAATTTCCATCTCAAACACACAAAAGCTTGAGAgagatatatatttatatagtgtTTAAATTAAGTAGAAGATTAATTTATGGACAAGTTCAACTTCGTAAAAGATGGAGCCATAAAACTGCCTCCTGGTTTTCGATTTCAGCCAACTGAAGAAGAGATTGTGTTTCAATACTTGATTCGCAAAACATTTTCTTGCCCCTTGCCTGCTTCCATCATTCCTGAAATCAATATTTGCAAGCACGACCCCTGGGATTTGCCTGGTGATATAGAGCAGGATAGATATTTCTTCAGCAACAAGGAAGCTAAATACAGGAATGGTAATCGCTCCAACAGGGCAACTTCAAGTGGCTATTGGAAGCTAACTGGTTTAGAC…	_
gene30533	24.2003	258.731	3.4184	0.04255	1	XR_001643348	uncharacterized LOC107764990 (LOC107764990), transcript variant X1, ncRNA	GCTCTAAACTCAAATCTCTTCCAGTAAAAGGGATGCCCTCTTCCATCTCTGAACTATTTATTTCTTGGTGCCCATTGCTCAAACCACTCCTAGAATTTGAGAAGGGGGATTACTTGCCAAATATTGCTCATATTCCCACCATACGTATCGATTACGAATACCTGTGATGATTAAAACGAAGGTGTTCTAACATATTGTGAAGAGGTTATGAAACAGAGGAAGCATCTTCAATTTGGGATGAATTGAATGTTAGATGACAAAAAGAAAAGTGAGTTAAGCGAGGAGGAGGTGGTTTAGAGTAATGCATGTGCACTATAGAATTCAACGGTATACGCGACACAAAGTTTGTCTCCTAtctataaaaaatagaaaattttgcTTCCCAATATGATTATCAGA…	_
gene13739	3.32856	35.2174	3.4033	0.0017706	0.88603	LOC107820290	protein EXORDIUM-like 5	CTTCTTCTCCTCTTTATAAAATGTGCCCCCCACCCTTCAACTTCCCTTGTCCTCACCCATCAGACACTCAGCTGCCTAAGCTCCACATCTCTTTCCGCCATTGATAATGTTTAGAGTTATACTAAACCTATTTCTCTTATCCCTTTTGTTTCAGTTTGGATTTAACTATGCATCTTCCCCTACAGCACAAACTCTTGAGCTCAAAAACCCAAACTACTTCAACCCAAAGCTTCCCCCAAAAACACTCTCTTCCTCAAAAAAGTTCGAGGGATCTTCAGACCTGGTAAATCTCCGTTACCATATGGGTCCAGTTCTCTCTTCTCCGATCAATATCTACCTCATTTGGTATGGTAAGTGGGCCCCATCACAGCAACTCCTCATTAAAGATTTCCTCCTATC…	_
gene61300	2.39148	25.1168	3.3927	0.0081091	1	XM_016622283	RING-H2 finger protein ATL78-like (LOC107799199), mRNA	CTTCAATTCATTCACTAACAAGAAACGCAGAACACAATACAAAGAAAAACACAAATACACACACTTCCAACCAAAAGCTCTATATGGCAACTATTTCCACTATATTCAATCAAGAATTCAGGGAGAACTTCCACTACTCAAGAAGACTACTTCTAATACCAACTACACTACCACAAAACCACCTGGAGGCCACCTTGGCGCCGCCACCGGCAGCCGAAATCAGCCACGTCAACACATTTGATGCAAATGTTATTATGGTCTTGTCAGTACTTGTATGTGCCTTGATTTGTTCACTTGCCTTGAATTCCATCATAAAGTGTGCATTAAGGTGCTCCAACTTAGTATCAGCTTCAGATTCATCCTCAAACTATAGAAATCCTTCAGCAGCAAAGCTAGCTA…	_
gene44077	111.267	1163.79	3.3867	0.044774	1	XM_016600548	vacuolar iron transporter homolog 1-like (LOC107780041), mRNA	AATACCCAGCCTTATGAGGCGTGTGTCAAACACAGTCATCTACTACTACTTTCTTCCACTCTTTGCCTACTTAGTTGTTTTCAAGTCATTATTTTCTGTCAAACAAAAAAACCATGGCTTCAAACCAAGCAAATACTCAACAAGAATCCAAGTTCACTCTCCCTATGAATGACTTGGAGCAACAAGTAACCCTAGAACAGGAAGTAGATGAGAAGGAATTCGACTATTCGAAACGATCCCAATGGCTCAGAGCAGCTGTTCTTGGAGCCAATGATGGATTAGTTTCCACAGCATCATTGATGATGGGGGTTGGAGCTGTGAAAAAAGACATTAAGGTCATGATCTTGACCGGATTTGCCGGTCTAGTGGCCGGAGCTTGTTCTATGGCCATCGGAGAAT…	_
gene69076	7.90491	81.9644	3.3742	0.0088246	1	XM_016632271	pathogenesis-related protein 1B-like (LOC107807833), mRNA	AATCTAATTTTTCcattcaaaataaaacatttcTCCTACAGTCATGGGATTTGTTCTCTTTTCACAAATGCCCTCATTTTTTCTTGTCTCTACACTTCTCTTATTCCTAATAATATCTCACTCTTCTCATGCCCAAAACTCTCAACAAGATTATTTGGATGCCCATAACACAGCTCGTGCAGATGTAGCCGTGGAACCATTAACTTGGGACGACGAGGTAGCAGCCTATGCACAAAATTATGTTTCTCAATTGGCTGCAGACTGCAACCTCGTACATTCTCATGGCCAATACGGCGAAAACCTAGCTCAGGGAAGTGGCGATTTTATGACGGCTGCTAAGGCCGTCGAGATGTGGGTCGATGAGAAACAGTACTATGACTATGACTCAAATACTTGTGC…	_
gene19932	97.6149	1004.16	3.3627	0.035988	1	LOC107827156	cadmium/zinc-transporting ATPase HMA3-like	TATAAGAGAAACTCATCACCTCTTTCTAAAACAAAAGTATATCCAATATATTCCAGAACTAGAAATTCCTTTTTCATCTATTATCTTCTCCTCCTCCTTAGAGAAGGAGAAAAATGGTGGAAAGtgaaaaaatgaatgaaacaaaGAAGTTGAGCAAGAGctattttgatgttttgggaATTTGCTGTACTTCAGAAGTTGTTCTAGTTGAAAAAATTCTCAAGAATCTTGAAGGGGTTAAAGAGGTTTCAGTAATTGTCACAACAAAGACTGTCATTGTTATTCATGATTCTCTTCTCATTTCTCCGCAACAAATTGTTAAAGCATTGAATCAAGCAAGATTAGAAGCAAGCATAAGAGTGAAAGGAGAGAAAAACTACCAAAAGAAATGGCCAAGTC…	_
gene53557	1.5955	16.3953	3.3612	0.028287	1	XR_001649068.1	uncharacterized LOC107790618 (LOC107790618), ncRNA	TCTAGGACAGAACCCAATCTCACCCCTTGACCCaaacaaaccctagccgccgcctgATTGATAATCACTCTTTCTAACAAGAGACGCTAACTCTCACCTCTCTGGTTCATTGATATAGACACACATTGTTAAAGATAGAAAAATTGGCCTCCTAAATTTTTCTGAAATCCTAGAATTTTTGAGAGCCCCAGAAACAAAAACTGAGATTTCAGAGAAGATAGAGGGAGTAGTTAATTGCTAAGTTTCTACAGTTCAAGTTCCCCTTCTCTAAATTTACAAAAAGAAAAGGTTGTTCGAAGTTCAAAAGTGAAGCTGTTGGTTGTTGTTTGTTGCTGTTTGTACTGGAACTGCTAGCTGGGTTTGTTTCTTTGGATTCTCACCTTTACTTGGTTCAATTTC…	_
Novel00653	1.49741	15.3496	3.3577	0.040013	1	XM_016622548	uncharacterized LOC107799435 (LOC107799435), mRNA	GCCCATTAACTCAAAAGCCCAAACCTAGACATCCATTTAAGATAATAtacaagaaaaaatcaaaaaaaaaaaaaactagaccTACACTAGGAGGGATCAGtcgttttttttcattttggaaaCCATTCATCTTCATGGAGACAACAACAAAGACCCTAGCAGAACCCTAGACTCCAAACACCATCGCCACTGCATCTTCATCGTCTCAACACCACCATCTCCATCTCCCTCACCAACAACAACCAGCGACCAACTTTCCATCAACCAGAATCGCCGCCGCCGGCTGCTTAACCAAAACCCGCCGGAACTCCACAACAAGCCGCCGCAGAACACCAAACGATCCCTTCTTCTTCGAAATAGCGGCGGCAGACCTGAGACCAATTGAAGCAACGAAATTCC…	_
gene22294	11.5812	117.469	3.3424	0.0075659	1	LOC107829776	uncharacterized LOC107829776	GCGAGTTCTTAACACACAACACAAAGAAGACAAGGAAAAAGAAAGCAGGAGTTAAAAGAAACGAAGAAGAACATGGCAACTGTGGAAGAACCAATACTCTCTAGACTAGACAGACTTGACAATATTCTCAAGAAATTGGAGGAAGTTAGAGGAGGTGACCATTCCCCGAAGACTTCAACAGCGTCAAGCGAGACACTAACGAGCGACGGGCAAGCTTCGTCCCTCGATTTCTCACCAAGAAGCATGGAGAAGCATTGCCGGCCCATAGACGACGTGATTACAGAGACAGAGCACAAGGGGACACTCATCGAGAGGCTGGTGAATGTAGAAAACAGGGTGTTGAATATGTGTTTGCAGTTAGAAGCAGAGTTGGAGAttatgaagaagaaaagagaagag…	_
gene5219	2.20324	22.2412	3.3355	0.011927	1	XM_016610574	ABC transporter C family member 13-like (LOC107788840), mRNA	CTTTCGAAATTACTCACCTTGCTGCACGGTATGGGATAGCAACGGAGTTTCACAGTGTTTCAGCAACTTTTCTGGGCTTTGGAGCTAATATCGTGACTATTGTCCTTGTTGCTGCCATCGGAGCAGGTAAAAGGAGTGCCAAAGATGGAAAAAGGGTACCCCGTCTACTAACGGTTTCCTTACATCTTCTACCTGCATTGGGTGCAAGCATGGCACTCTTTGACATGATTGTGCTAATCAAGAAAAGACTTGACAGTTTTCCTGAACCATATCATGAATGGCTCTTCAGATTCTCGCAATTCTCAGTTTGGGCCACCATTCTGCTGGTCCTTAAGTGTGGGTACTGCTATGTCATTTGCTGCAACCCCATCATATGCGTTTGGTGGATGTTGAAATTTA…	_
gene3866	43.8792	440.138	3.3263	0.012978	1	LOC107774003	WAT1-related protein At5g07050-like	TTAGAGTTTTTTCCTCGCTTttcacttgatcacttctttaaTCTCTTCTCTTAAAGACTTTAACATTCAGCTaaaagaattacaaaaaaaaaaaaaaatggaaggaAAAGGAGAATGTGGTTGCAGCTTTTTTCAAAGGGCTAAGCCTTATATAGCCATGATTTCCTTGCAATTTGGGTATGCAGGGATGAATATTATTACAAAAGTTTCTCTTAATAGGGGAATGAGTCATTATGTTCTTGTTGTGTATAGACATGCTTTTGCTACTGCAGTTATTGCTCCCTTTGCTCTTATTCTTGAAAGAAAAATTAGGCCAAAGATGTCGCTCATGATGTTCTTGCAAATATTCGTATTGGGTCTTCTTGGGCCGGTGATTGATCAAAATTTTTACTATGCTGG…	_
gene17264	33.7362	337.757	3.3236	0.021907	1	LOC107824186	defensin-like protein 1	TTCAAATGTTTGTTTCCTCACCAAGAATCCAAAAGAAATAACAGCTATGGCCAAGTACACAACTTTTCTTGCTCTCCTCTTTTGCCTCCTCCTCGTTGCTGCAAATGCCATACAAATACAAACGAAAGAAGCAAAATACTGCTGGAAGAAAAGTCACAAGTGGCATGGACCTTGCCACTACTCTTACAAATGTAGCCACCACTGCAAGCACTGGTTTGGAGCTGAATATGGTATCTGCAAGAAGTACAAATGGGGTGATCACAAACATCATTGGGCAAAATATGCTTGCTACTGTTACTCTCCTTGCCATTAATCATGAGGAAATCAGAGCCCCAATTCTTGATATGGACTAAATATATAAGAACCTACCTATTTATCCATGTGTATTAAATAAAGGAT…	_
gene14716	1.49303	14.9163	3.3206	0.035979	1	LOC107821379	uncharacterized LOC107821379	TGAAATTTGGCTTTAGCTTCCTCCACTCTTTGGTTCCCCATACATAAACCCCAAAACCTCACATAAACCCTTCAAATCCAATCACCACCACTCCGCCATTAAACTACCATGAATTCCTACAACGCGACCACCCCAAATTTCGACAACCTCCTCCTCCAATCCCTAATGAACCGACTCCAAATTCGCCCTCCTCCTTCAAACCCACCATCACAATCCCTCGAAGATCTCCTCTTCAACACTCTCCCTTTCTCCTTCTCCGACGAAGATCAAGAATCCGACGACGATAACAACAACGACTCCTCATCCTCTTCCAAATCCCAGCTCGTCAAAGAAGAATCTAAAGTGGAAAAACACATAATCCGCACAATTCTTACTGGCAAAATTGATTCACTAAAACCG…	_
gene64453	1.12093	11.069	3.3038	0.048518	1	XM_016626230	G-type lectin S-receptor-like serine/threonine-protein kinase At5g24080 (LOC107802690), transcript variant X1, mRNA	CGAACTTTTGAAATCCTCTTAAAAACTTTTCTTCATCTACCAATTCCTTCTCTTTTAATAAGGACTCAAAAGACTATTACAATGTCAAGTTGATTTTCCTGAAATAGAATTCCACTTCCAAATTTTCACATATGGCTCCCTGTTTCCTCTACTATGCTTTGGCTTTGCTCTTGTTCTTTCTAATAGAGCTTTCTGGCTCTATAGTGTCTGGTCGGGTTCGCTTGGGTTCAAGATTGTTAGCTAAAGAGAACCAAGCATGGTTTTCTGACAATGGAACCTTTGCTTTTGGCTTCACACCAACAGCAGACTCTAATGATCACTATCAATTGGCAATTTGGTTTGCACAACTTCCAGGAGACAGAACCATAGTTTGGTCTCCTAATATAAATTCCCCAGTCA…	_
Novel00028	2.01938	19.9334	3.3032	0.012525	1	-	-	GGGAATACCCAAAAAATAGCACAACTTCATCTTTGCTTTCTTTTTCGTTCCTCATCTTCCACAGAGAGGTACAAAACCTTCCCCCATTTTATAAAACCTTAGACCTAAGACCAACAGCAGATCTCCCTCACCTCTCTCTTACATGAAGAACACACACCAATACACAAAAGAGAAAGGAACTAGCACAAAATGAAAAACGGGAAACCGAAAAGGGAACTAAGTTTGGTTTTGGTCTATGTACTTCTCTTATCTGCTTTGTCATTTTAGTTCTTTGATAAGAAATGCAGTCCAATTTGATTTCAAACtcgaaaaatacataaaaatatttcagttttcgTTTGCGGTTTTCAATCCTGGGGTTTAGTTGAAATTCAAGGTTGGTTTGTTGTATACGGTTTC…	_
Novel00044	4.00013	39.3325	3.2976	0.02523	1	-	-	AATCAGATTTTAGACCTAATAGAGATCCCCTCCCATAGACAAAAAGAACGCGCATCTGAGACCTAGAAAATCAGAAGACCCTTCACCTAGAGAGCATGAGAGCCGTTTCTAGCTCTCCTTCTTCACAAGAGTGAGAGACCTAGCTGCTAGAACACGAAAACAATGAGACCAACATCAGATTACCCTCTCCTCCAAAAAAGAAACGCAGCAGCGGCACAAGGGAGGGCAGAAAATGGAAAAATCAGCAGCAACTCACAAACCTCTCTCTCCATAGAAGAGCTGGCCGTTGTCCCTTCTTTTTCTCCGTCTTCTTCACTCTCATATATCGCCTTCACCCACACACACTCATATACACCTATACAGGTCTGGAAAAAGAGAGGaccattttaaatttcaaaa…	_
gene68183	1.77498	17.436	3.2962	0.028169	1	XM_016631090	enolase (LOC107806838), mRNA	TCAAACGACTCTTTTTACGCAGCTCTCTTTGAACCTTTCTTtcttcaatctcttcttcagtaAGCAGATCCGAATTCCGAAGCTCATATTATGGCAACTATCAAATCCCTTAAGGCCCGTCAGATCTTCGATAGCCGTGGTAATCCTACGGTTGAGgtTGATGTCCATTTGTCAAATGGTGTTTGGGCTAGAGCTGCTGTTCCTAGTGGTGCATCCACTGGAATCTATGAGGCCCTCGAGTTGAGAGATGGAGGGTCTGACTACCTGGGAAAGGGTGTTTCAAAGGCTGTTAACAATGTCAACTCAATTATTGCTCCATCTCTCGTTGGCAAGGACCCAACAGACCAGACTGGTATTGATAACTTCATGGTTCATCAGCTTGATGGAACTCAAAATGAG…	_
gene66841	38.142	374.262	3.2946	0.0075133	1	LOC107805343	monocopper oxidase-like protein SKU5	CTTTCTGTCTTTCTCTCTTAGCTGCTTTCTTTGTTTCTTGCTTTCTTGCTCTCTTTCTGCTCATTTTTTCTTTGCTCTCTATCTTATAATGTAACTGCACAAAAAAAAGGGAACATTTTTTTCTCATAATACACTTTGAAAGTATTGATCTTTACTTACTTTGAACCAAATGGCTTCTTGTACTCAGTCTTTCCAAATCACACTTGTGTGCATTTTCTGGTTTATGGGGTTATGTTTTGCTGGAGATCCATTTAAGTTTTTTAACTTTGAAGTTTCCTACATTGAAGCTTCTCCACTTGGTGTGCCCCAACAGGTTATTGCTATAAATGGAAAATTTCCCGGACCAACTATGAATGTGACTACAAATGACAATGTTGTTGTTAATGTAAAGAACAAATT…	_
gene6097	2.20324	21.5556	3.2904	0.015332	1	XM_016621794.1	tropinone reductase homolog At5g06060-like (LOC107798756), mRNA	TCTCCTTGTATCCAATCCTGCAGCCTGCAAACAAGAAATACAAAGTGTTAGATCTTGAAATTTACGTTTACTACATAAGGTATATATTCGTCTGAATTCTTGAGCAATTAAAGAGAGATATAGGCATGGCAACTGAGCAAGAACAGAGTAGCAGTAGTAACAAACTCCAGAAATGGTCTCTTTATGGGAAGACAGCTTTAGTTACAGGTGGAACCAGAGGTATTGGgtTTGCAATAGTGGAGGAATTAGCAGGATTTGGAGCAACTATACATACATGTTCAAGAAACCAGAAAGAACTTGATGAGAAGATACAAGAATGGAAAGGCAAAGGATTTAAGGTGACTGGCTCTGTTTGTGATTTGTATATTAAAGAAGAGAGAGAACAACTTATTCAGACTG…	_
gene6755	23.2399	226.321	3.2837	0.011678	1	XM_016630219.1	uncharacterized LOC107806105 (LOC107806105), mRNA	TTAGATTATCTTATATACGGATGTTGAACAATACTATAAACTCAAAAATTTGCATCACCATCAGCTGTGACTAATTTCCTAGTGATATCCCTTCGGCTTCACTATAGtctatataatatacaaaaacCAAAATCTGAAACGAGAGAGAACATATTGCAAGAAATGGAGCTCTGGAAAAGCCAGTACCACTATATTGTTCTGCTTAATtctgttttaatattatttagttCAGTGAGTGCTCAGATTTCACTTCCATCCAAGCAAGATGGGTTCTGGTACGAGAACAGATTAGCCAAAACAGATTCAATATTGATAGAGGCTTTCTTTGATCCAGTATGCCCAGACAGTAGAGATTCATGGCCCCCTCTCAAGCTAGCTCTCAATCACTACGGTTCTCGT…	_
gene11578	1.48865	14.4217	3.2762	0.044882	1	LOC107817890	probable LRR receptor-like serine/threonine-protein kinase At4g36180	ttaaGGCAGAACAAGTAAGTCAAGAGACTAAATATGAGAGAATTCTGCTTGTGGATGTTAATTTTGTTCTTAGCAAATGAGTGGTGTAGCTGTTATGGTTGttggaaagaagaaagaattgctcTTTTGAAACTCAAAGAAAACATAAACTACACAAATGGTGCATATTTTTCAACATGGGTAGCTAATGAAACTTCAAATTGTTGTCAATGGGAAGGAATTATTTGCAGCAACAGTAGCAGAAAAGTCACAGAGTTGTCAATATCAGTGAAGACTTTTATTAAAAAGGATATTTCTGGCATTGAAAGTTTAAATACTGATAATTGGAGAAATTGGCATTTCAATGCatctttgtttcttcctttcaagaatctcaaagctCTTCTTCTCCGCGGACAT…	_
gene71355	6.57026	63.2177	3.2663	0.0074844	1	XM_016635104.1	uncharacterized protein At4g22758-like (LOC107810342), transcript variant X1, mRNA	TACATAATAGAAGAAGAGGCATTGGATTTGCCCAAAAAACAGAGCAAGAATCCAGAGTCACATTTCAAGAAGCATAGCCTTCCCTTTTTTCGTCCTCTGCCAAAAGGTTGCGTAGTTGACGTTAACTTTTCCAACTATTCCCTATTTCACATCTCCACGCCTTGTTTTCTTCATTTGCAGAAGCCTGAGCAAGAGCACCTGTCCTCGCGGCTTGAATGGTTGATATCATCAAAACTTTGATGCCCGCTGTTCTTTACTTGTCGTTTTGCCTCTCCTTTGGCTCTGTTAAAGAAGCCTGGTACTATCGCTGTATTGGCCTTGACCCTTGAGATCAATTTTCATAGAAACTTGTCTATCTCCTTTGGCTCAATAACTGCAGCTCTGTAGAAAATCACCTAG…	_
gene19514	7.86272	75.3749	3.261	0.0031322	1	LOC107826691	subtilisin-like protease SBT1.3	ACTTTAGCCCACCTCAGCCAGCTCTCACTTCTCAATGAAAAGTAGAAAACCATGCATTCATGAAAACAACCACCTTCTTTATTACCTGCACAAGAAGACATCTTAAAGGACCACCTTTTCTGCAAAATATGTTCAATATCTAACACACCGACGTGACTCTTAGAAACATTACTCATATATCTTTCTTCTCCATTCTCCTCCTCTTCCGAGAGAATGGCTGGAATACTAATGAAATGCTTGTTTTTCCTATTATCAGTTTGTCTTGCCGCCAACTTTGCCATATGTACAACTAGTAACATCCCAAATACTAAGAAAACTTACATCATCCAAATAGATAAATGGGCAAAGCCAGATGTATTTATTGACCATGTGAAATGGTACTCATCACTTGTAAAATCA…	_
gene20629	39.133	369.988	3.241	0.038411	1	LOC107827924	cadmium/zinc-transporting ATPase HMA3-like	TACTCATTCTCTGCATGTTTTTATAAGAGAAACTAATCacctctttccaaaacaaaagTATATCCAATTTATCTCAGAGCCAAAAGTCCctttttcatttattatcttctcCTCTTCCTTAGAGTAGAGTGTAgaggaaaaatagaaagaagagaatGGTGGAAAGTGAGAAAATGAATGACACAAAGAATCTGAGCAAGAGctattttgatgttttgggaATTTGCTGTACTTCAGAAGTTGTTCTTGTTGAAAAAATTCTCAAGAATCTTGAAGGGGTTAAAGAGGTTTCAGTAATTGTCACAACAAAGACTGTCATTGTTATTCATGATTCTCTCCTCATTTCTCAGCAACAAATTGTTAAAGCATTGAATCAAGCAAGATTAGAAGCAAGTATAA…	_
gene13124	57.9314	544.163	3.2316	0.035332	1	LOC107819606	uncharacterized LOC107819606	gatgttaatTTTAGTTGTGAGCCAAAAGCCACGTCATCTGTTATCAACCACCAGTTATCACTGGCCCTGCATTTTTTGTTCTTTAGTCTAAAAATAACTATGCCACAAACAAATTTCTCCCATAGATGATAGACCAATATAAAGCTGCAGCTTGGAAGTAAATTTAGTCACTAGTAATTAAACCTCAATTCAGAAACAATGGGACTGAGAGCTATTCCCTTTACAGCTTCTCAAAATGGTATTATGCCAAACTATTTGGGTGGTTCAGATCAATATTTCCCTAGTACTATTCTTCCTAGCTCAAAACTTGTATTCGCAGTTTCAGCAAAGGCAAAGAAAGAGGATACAGAAGAACCCAAGGAAAAAAAGAAGCAATCTTTGTTTTCAAGTGTAACAGAA…	_
gene50105	528.317	4961.1	3.2312	0.017676	1	LOC107786762	phenylalanine ammonia-lyase	AACATTATACCCATCCCTCTATTTATACCACAATTCTTAGCTTCAATAACCAGGATCTTTCTACCCATCCTCACATTTAATTAATAACCCAATTCTTGTTTCCAAAAATATACCTTCAATTTTTCACTAGACAAACCAACCCCTTTACACTTTTACTCCATTTTCttgaatcatttcatttcatttcatctACACAAAAAAAAATGGCTGGTGTTGCACAAAATGGTCACCAAGAAATGGATTTTTGCATGAAAGTGGATCCATTAAACTGGGAAATGGCAGCTGATTCATTGAAAGGAAGCCATTTAGATGAAGTGAAGAAAATGGTGGCTGAGTTTAGGAAACCAGTAGTGAAACTTGGAGGTGAGACTTTGACAGTGGCTCAAGTTGCGGCTATTG…	_
gene52953	2.08323	19.4062	3.2196	0.022905	1	XM_016611820.1	uncharacterized LOC107789939 (LOC107789939), mRNA	GGGGGGGCATGGTTGGCCTGGTTCAAGAGAATCAGAATTTTGATTTCATAAGCAACCCACCTTGAAAGTGCTTGTAACCTTATAAAGCAGCACCTCAGCTATCAGAGAAAGTTTGTGATACAAGCAAACGATAAAGTATGAAACAGAATAGCTTCATTTGGCAGCCTTCTGTTTCTTCGTAGCCATTCCATTTATGATTCACTCCCGCTCTACTCTCTTGTTGCTGAATTAATCTCCCTTTATAAATTCCGTTCTCTACGTACCATTTCTTTTGCACTGTACAGAAGCAAAGAATTCATATAGACAGAGAAAGAGAGTGTTGCTGTATAGGTTGGTAACATTTATACAGAGGAAGGAGAGGGAAGATGTCGGATTGGGGTCCGGTGTTTGTAGCGGTGG…	_
gene42106	84.1171	783.395	3.2193	0.0055913	1	XM_016597984.1	protein NRT1/ PTR FAMILY 5.8-like (LOC107777833), mRNA	CTAGTATCATACACTTTAAGTGCTTTTGGTCTAGTGTTCCATTATACGTCTCTGAAAAAGTTGATTATCTTACGTACTGAAAACTGAGACTTAccttctttttctacttttaaaTCACTACGGCCTTGTTGGAATTGAGCCAATCTAAATATAAAGACATCATTGGAGTACGGCACTATATTAATACTGTGTGTTTGTTTGTGTAGCACTGACTGAAATACTAAGAGCAGATCGATGAAAGCAACAATAACATATTATTAACCTCGCTCTCCTCTCCAATCCCTCCTTTTTTTTCAACTTATACGATCATTCTTTCTAAATCACCTCATGGCTGGCGGACAAAGTCGAACAAGTCTCAACAAACCATGTATTCTCCTCATAGTGATAGCGGGAATGGAG…	_
gene21744	1.42042	12.8383	3.1761	0.045602	1	LOC107829173	protein BIG GRAIN 1-like A	ctcttctcttttcatCTCTCTTATCTCTCTCTCTTCCTCAGGCGTGTCATCCAAATTCCAGGCTCTCATTATTCTCTGCTCTCTCTCTCCCTAAAACCATCATCAAACCCAACTCCATTAACATAACTCTTGTCTCCTTTTTTCCTCTTTCCATTTTCCCTTATACTCATTCCTCTGTTCTGTTAAACGTGTGTTTTAATCATCAAATAGCATGGATTCTCAACATTctgtcatgatttttcttgcccCTTATCTCCATTAAACTCTCTGTTTTCCATCAGCTTTTGACTCTCCCAAAACAGACAATAAAGACATTCCTTTCATCATTTTTCACCCCACTCCTTACTATCCCCCCTCTGCTCTGTTTTTTCACCTCTATAAAAATAGGAATGGATAGAT…	_
Novel00104	5.46686	49.3178	3.1733	0.0022169	1	XR_001656142.1	uncharacterized LOC107821448 (LOC107821448), transcript variant X2, ncRNA	GTTTTCAGTTCCCTCCCCACTTTCCCTCTTCTATTTGCCCAAGTCCTTTTTAAGTCTTTTTATATTCtacttttgtttgtttttttgtcAAAAACAGAACACATCGAAGCTTATAGCACTCTCAAACACATCGAAGCTCTGAAATCTCTCTGTGGGCAACAAACCTCTCTTAGAGGAGCCGAGAATCAAAGCTTTGAAATTTGATCTTCAAAGGTTAGAAGAACTGTGTCGAATCTCTGAAGGAGCTCTGAACTCGGTGTCTTGATCTCTTCAACTTGCTTCATGGTTGTATGATCAAAGGTAAGCAAATCCAGATCTAGACCTCAGTTTCTcgattttcaatatttttctggTATTTTTCGAATTTCTTGAATGATGATGATTTATGTGCGTATGTTT…	_
gene1216	3.97383	35.822	3.1722	0.035198	1	LOC107818338	uncharacterized LOC107818338	atggAGAAAGCAAATGCTATACTGAGGTACAAAAAGCGTCAAAGAATGACAACTTTGTTTCGATTCATCGAATTCTGCATATTTTTCGTCATAATCTCAAGATTTTCAACACAATTGCCACTCACTTTCAAGTTCTCGACAGAGTATTTCAAGGGACTTGGTCTTACTCTCATTAGTCCTCGATTCGTCTTCGTTCTTGGAAACGTGATTGTTATCATCCTCTTCTTGAAATCAGGACTGTCATCTGCTAAAGATGGTTCGACAAAGAACGTTAAAATCGATTTGTACGACGAGTACAAGCAAAAATGTTCAATGAACAAAGAGACTTATTGTGAAGAGAGCAAGAAACAGAGGAAACAGAGCATTTTGGTAAAAGAAGCTTGTTGTGAACAGAGCACA…	_
gene65578	5.79265	51.86	3.1623	0.01283	1	XM_016627738.1	protein YLS9-like (LOC107803944), mRNA	AATTGCTGCTCTTTCTACTTCAAACAACACTCCTTATATTTAACCTCCTCACTTCCTTTCCTTAGCCTTGTGAACTTACCCCTTAGGCCCTTTACACCAATTCTTTCTTTGGTTATTCTCTCTTCTTAATTTCTTTGCTCGGCAGATGTCTCCAATTGATGTAAGATCTCCAAAACATTGTGACGAGAAAGGGTATAACTTCAGCGTAGAAAAAGTACTCCCAATTAAGAAGTTATTCTTTGgcttctctaccattttcctctcTATTCTATCATTTATCTTTCTTCTGTATCTCACTCTCCACCCAACGAAGCCCAACTTTACTCTGAGAGAAGCTGATATTTATCAACTCAACCTCTCAGGTCCACGCCGACTTCTCAACTCCTCCATTCAACTCAC…	_
gene526	1.7969	16.0034	3.1548	0.049747	1	XM_016610531.1	transcription factor bHLH49-like (LOC107788784), mRNA	AATACCTTTTTCTTCTTTAACTTTGACTGTGCTACCTTTCTAATATAGTGATACTTCTCTCTCTATCTTTATTGCTTTCTGGTTGTTTGTTTCTCTTAGTATAATCTTCCTACAGTGACTGTACATTGCAGTTTGTAACATTActcaaaattcaagaaaaaaagagCATTGTACAGTTCATTCAGTAACATTCAAAAAAGAGTGTACTGAGTAGCAGAAGTAGCACCCAATCTTAAATAAGGGGTAAGCAGTAGTTCTTCATTAACACTTATGTGACTCAAACTCCTGACATATCAATTGGAAATGGAGGCATATCACTAGCTGAGCTTAACTCTCTCGTCACCGCGAGTATCTTTGGAAGTGGCCAATTGTTTGATTTCTATCTTATAGATTGTTTCC…	_
gene26522	2.39586	21.2619	3.1497	0.040939	1	XM_016578581.1	probable E3 ubiquitin-protein ligase RNF217 (LOC107760521), transcript variant X1, mRNA	AAACCCTTTGCGTATACATCAATAGTCCGGCTAAATCGGCAAATATATCCAACAAATTAAGCCTTTTAAACCAATCAGTACATTATTAATATACTCAATGTCAGATCGTATTGATGACTTGGCTCTCATGATATCAGATATGGAATTTGCAGAGAAACTGCAGATGCAACATGTTCTTGGAGCCTCTTATGAAAGTTCCCAaggtttctgtggaatttggaaaaacaaaaAGGGAGCACATCGAATGTTCAACCTCGAAAAAGTACTGCTCTCGTCATTCTTTCTGTTCTCACTGTATAGGTCTATATGTCCAATCCAAGATTCGCGACAACATTTTCCCTATAACTTGTCCAGGTTTGAGATGTGGTGTCGTAATTCAACCTGAATCTTGTAGGTCTA…	_
gene565	1.41603	12.5446	3.1471	0.048394	1	XM_016593798.1	heat shock cognate 70 kDa protein 2-like (LOC107774302), mRNA	ATGGAGAGAGATTTGGAATTTGTAATAGACGAATTGATGATCAATTCAGGGAACGCGATGGAAAATGTAACGGAGACACTTAACTCAATATCAAGTGAGATAAAAAGATTGTTGCAGATGCTAAAGGATTTTGGTGCCAAAGTGTTAGTGACGCTAAAGAATGTTTGTGGCCAAGTGTTAGTGACGCTAATGAATGTTGGTGGCCAAGTGTTACTGACGCTGGAGAATATTGGAGGAGAAATGGTGGTGACATTGAAGAATATTGGTGGTGGATATGCTAGTTGGTTTAATAGGGCGTTTCCGCCGGAAACTAGAACCGAAAAGATCAAAGAATGGTGTAAGTTTGCTTTATGCTTCATAGGGATTCTAGTTATTCTTTATGTAAGcttttatgttgga…	_
gene11008	53.9633	476.792	3.1433	0.00023136	0.2566	LOC107817256	indole-3-acetic acid-amido synthetase GH3.6	ACTACACCCACACCAGAAAATCATATTTCTTTCTCCTTTGTAACAAACTCTCTTCTCACCCATCCCATATTCTCTCTCTCTTTAACACACGCATATACTGACGTGATTCAGAAACACAGTTGTTCAAGAACCATGCCTGAGGCACCAAAATCAGCTGAATACAGTGTTGTTGCAGAAAACAACAAGAAAGTTCTTCAGTTCATTGAAGAGGTGACAACCAACGCCGATGAGGTCCAAAAGAGAGTTCTTGCCGAAATTCTGTCTCAAAATGCCCATGTTGAATACTTGCATCGCCATGATCTTAATGGTCATACTGACCGAGACACCTTCAAGAAAACTATGCCTGTTATCACCTACGAGGATATTCAGTCTGTTATTACTCGTATTGCCAATGGTGAT…	_
gene67691	1.7969	15.8596	3.1418	0.037898	1	XM_016630415.1	uncharacterized LOC107806289 (LOC107806289), mRNA	TCTTAATTTGTCACCTACCATCTCCTCCTCTCTTGATGCCACTGCCAATTTCCACCCCCATctccttgttgttgttgtcgtcgccGCCACAGACGGCGGCAATAACACATCAATGGACCCTAACAACAACATCTCGACGACACCAGAATCCTCCTCTCTCTCTTATCAACCTTCACCTAATAGTAATAATATTGCCCCTAGCAGCAGCAATTATAACCACATTCTTGAAATTAGCCTCATCTCTGCCCAAGACTTAGCTCCTGTATCCAAATCTCTACGTACTTATGCCCTTGCATGGATTAACCCGAACAAAAAAAGAAGCACACGTATTGACAACGAAGGACACAACAACCCCACATGGAATGACAAGTTCTCCTTCAAGGTCAATGATGAGTTCCT…	_
gene30521	8.9705	78.9082	3.1369	0.00041809	0.37387	XR_001643339.1	uncharacterized LOC107764978 (LOC107764978), ncRNA	TGTATTGTGGTTTATATTTTCTAGATAAAGTTTAAAACCTTTTATAACCTGTCCCACTGGGATAGGTTAAATTTTTTGTTTCTTAACTTTTATTTCTTTAACCTCACCCCGGCCATGGTTAAACACTTATTCCCTTCTTTAATCATTTTCGGGTTTTTCTTAACCAGTTTCTTCTAGGAATTTACAGGTTAATCCATCATATTTGTTAAGAAATTGGGAAGCTAACCATATACTAAGAGTGTTATCAAAATAATCTAACATATGAACAAACATAAACTTATATATAACAACATAAATAAAGTAACATAAAAACTGGGGTAATATTTATCAgaaacataatttaaataaagATGAGTAACTTACATTTATAGGAGAGAGATTTCCCTTTCGGGAAACCCG…	_
gene47406	1.6429	14.3908	3.1308	0.028148	1	XR_001647511.1	uncharacterized LOC107783757 (LOC107783757), ncRNA	gGGTTTTCTgtcttaaaaatattaaaatactcTAGAAACAGGGGCAACTCGCCTCATTTGGATAGTACAAAGTACTGAAACCAATGGGAAAAGACCAGTTGTCCCAATTCTGTTTAGAATATGCTGTTCATGGCTGAAGAATGATTCCATCAGCATAATGCCTTATATACCTCTATATATAGTACCTTCCATACAGAATTTCACACGGACTCAACACCATTCTCTgcagaaaaaatttctttcttctctGAATTTCAGACTTAAGGAAATCTtagaaaaacttcaaaaaaagaaaaaaaaaaaatctcctgCTGTTAACAAGCTGAAAATGAGTTgaaaagaagaatatttttatgtttttgttgggaCTTTTGACTTTTCAAGTGGCATTCTGGTTTT…	_
gene70269	6.77629	59.0733	3.1239	0.00036215	0.34474	XM_016633734.1	NAC domain-containing protein 73-like (LOC107809138), mRNA	ccttttttcttcccCTCTCACCTTTTCTTCTCAtctcaagaaaaaaaaatattaattccaAATTAGTTTGTTCCTATCACAGGTATTTCTGACCTTTTTTCTtcctctctctctcctttctctctctTTCAGGGTTTTAACTCAGCAATCTAGCATAGGAACAGTTCCagcaaagaaaagaagagaaactaCAAAAACTCGGAGAGGAGGTAGACGAAGCTGGAGAAAGAAATTAACCAAATTAATTAATTTGGGATGTGTGCATAAGCAAGAGCAATATATATCAAAGAGAATATGACATGGCGCAATCAATCCAATGGTGAAACAGCTCTCCCTATAATATCAGCTCCTCCATCAGATGAAAGTAATATTATGATCACCTCAAAAGTTGATCATGAA…	_
gene51668	1.88622	16.2912	3.1105	0.045507	1	XM_016610174.1	HVA22-like protein e (LOC107788499), mRNA	TCTTCCTCTCACTCAAAAgacatttgttcttcttcttcttctttgaaggAAATaatgggtcatttttggactttgatcACTCATCTTCATACTATTGCCGGGCCAGTGACGATGTTGCTCTATCCTCTATATGCATCAATAATAGCTATAGAGAGCACTTCCAAGTTGGATGATGAACAATGGCTTGCTTATTGGATTCTCTATTCTTTTCTTACACTTGTggagatgctgcttcaacccattctTGACTGGATACCAATATGGTACGATGTGAAGTTGATAGTTGTGGCATGGCTAGTTTTGCCCCAGTTTAGAGGAGCTACTTTTATATATGAAACCTACGTTAGGGAAAAGCTAATCAAGAAATATGGAGAATCACATCAGCATAAGTCTCCTGAG…	_
gene49809	2.09638	17.9745	3.1	0.029864	1	XR_001648134.1	uncharacterized LOC107786428 (LOC107786428), ncRNA	GGAGCCTTCAGCTGTTTCTATCAGGAAGAATACACAAAAAAACCCTAGACAATAGGTCACCTCTTCTTCTTCGACCAATATACGCAACAACAAACCCTAGAGAGACCAAGACAACAACCACCCTCCCAACCGGACGAACACCCCAAAAAACACACACAGTCGCCTCTGACGCTCACTGCCACCCGCCAGCTTCTCTCCAACCAACGACCCCGATCTCCATCAGTGATCACCACGCCGACGACCCCAATCTTCCTTGATTTTAAAGAACCAGCGACAAACATACAGTAAACAGAAGAAGACGGAGGAACGGAGAAACCCAAGAATGAGTTCCAAAAACGCAGCCATGAATCTCCATCTTGTTTTACCATTTTTCTTCCATATATAAAATCATAGCATTAT…	_
gene49421	345.802	2958.18	3.0967	9.9322e-07	0.0039079	XM_016607428.1	trans-resveratrol di-O-methyltransferase-like (LOC107785995), mRNA	GTAAGTGTAATTCAACAAAATTCAACAAAAACCAAGTGTGACATTCAACAAAAACTAGAACaaatttccaagatggtggtgcCAATTGTAGGAGAGCGTGAAACTGAAATTCTACATGCTCAAACTCACATATGGAACCACATTTTCAGTTTCATAAACTCTATGTCACTCAAATCAGCCATTCAATTAAACATCCCAGATATAATCCACAAACATGGCAAACCAATGACTCTTAATCAATTAGCCAATGCCCTTTCAATCAATAAAGCCAAAACCACTCACCTACGACGTTTAATGCGAATATTAATCCATTCTGGATTCTTCGTCAAGTCCAGAATCCAAGAAAACGAAGGGAAAAGCGAGGACGAGGGTTATGCCCTCGCACCTCCTTCTCGTCTT…	_
gene72866	7.75504	65.2264	3.0723	0.0031978	1	XR_001654046.1	uncharacterized LOC107812019 (LOC107812019), ncRNA	GGTGAATCGTGCAATAGGTGGAGCCAGCATTAATGATGGAGAAATAGAACTCATACTGCATAGGCGCTTGCTCTACGATGATTCTAGAGGAGTGGGTGAAGCCCTCGATGAGACTGTCTGTGTGAGGACTGCATGTGAGGGACTTACGGTTCGAGGGAATTACTATCTGGGCATTTATAAAAACGGTAATGGGTGACATTGGCGCAGAACAACTGGCCAAGAAATTTATTCACCTCTTGTTTTAGCTTTTGGACATGAGAATCAGGAAGAATGGAGAGCTTCTCATTTAACTAAAGCCACCATCATGAATCCCAATTATAGTCTACCTCCTAATATTGCATTGATTACTCTCCAGGAGTTGGATAATGGAGGTGTACTTCTCCGTTTGGCTCATCTATA…	_
gene41409	7.23854	59.6779	3.0434	0.00063528	0.46867	XM_016597021.1	uncharacterized LOC107777059 (LOC107777059), transcript variant X1, mRNA	TCAAAACATAGTACTGCATAAAATCCTCTACCCTAATCTCCGTCTAGCTAGCGTTAGAGCCGATCTCGCTCGTCTGGTCGTGTGCGAAATCGATCAACTAAtcatctgccctagtttccatcTCCTCCTGTGAGAATCCAAGTTGGAACAAATAGCAAACTGTTTTCGAGGCACTTGGGAAAAATCGTTCGTGACCGTAATATGTGTCCGTTGGGAGTATCATGGTGGAATGATATTAAGGAAGAAAAGTTGAATCACATGTGGGCAGCTATTGAGGCGAGAAGCAACAGGAATGCGGCAAATCGAGCTAAGTTGAAGATGCTTCATCATATTAGTAGCAAGCCTATTCGTGAGATCATTTATCAAAAGGGCGGAAAAGATGGCAACCCACCGgatttg…	_
Novel01193	5.42849	43.8866	3.0152	0.014356	1	XM_016623001.1	CASP-like protein PIMP1 (LOC107799862), mRNA	TTCCTTGTGACCACAGGAAATCGCCTTGGTGGTGAAGGTTTCTGTCTATTTGACTTCTATGGTGACAAGGTAATTCTATACTTTTAGCCGCTCCAAGAATAAAAGCCGACAAgatgtattatatatatttatttttttttattttgactagcgaatgcaattagttttgactgACCTGCTAATTTTGTATTTTGTCCATTATTTTCCTAATACCGTTTTTCACCATAAAAGTAGAAAATATAGAGTTTAATTTATATACactaataatttaaaatattatctACTCACCTAAAATATATTTACAGGTAACGACCCTTCCATGAATGGGATGTGAGATTTGTAATCTTAAAATAAACCAAGTTACATATATCAAGTAAATATGATCTAGTATATAATTCG…	_
gene54254	10.086	81.1421	3.0081	0.031492	1	XM_016613446.1	uncharacterized LOC107791388 (LOC107791388), mRNA	CTGTTATCAACCACCAGTTATCACTGGCCCTGCATTTTTATTCTGAAGTCTAAAAATAACTATGCCACAAACAAATTTCTCAGCTTCCACCCCATAGATGATAGACCAATATAAAGCTGCAGCTTGGAAGTGAAATTACTCACTAGTAATTAAACCTCAATTCAAAAGCAATGGGACTCAGAGCTATTCCCATTACAGCTTCTCAAAATGGTGTTATGCCTAACTATTTGGGTGGTTCAGAATATTTCCCTAGATGCAGTAGTAGTATTCTTCCTAGCAGTAGAACCTCAAAACTTGTATTCGCAGTTTCAGCAAAGGCAAAGAAAGAGGATACAGAAGAACCCAAGGAAAAGAAGAAGCAATCTTTGTTTTCAAGTGTAACAGAAGCTCTGGATTTTT…	_
gene19855	12.7438	102.182	3.0033	0.036779	1	LOC107827067	uncharacterized LOC107827067	TcagttttggaaaaaaaaatctttcctATAGTATTCTTCCCCTTCCATCCTTTCTCATAACTTAATGCAATATTCTAACTAGGCTATTTTCAACTTCTCCTCTGagttttcatcattttcttgGCCAAAAAAAATGAAATCCATAGAATTGTTCTGTGCTTCTCCTGCTTCTACAGCCATATGTTCAAGCATGGATCAACGTACTATGGTACGTCGTGGCATTAGGCGTCTTGATCATAAAATTGATCGATTAGGTGACCGTTCAAAAATCAAAACACCAGTAGTCCCTTGTTCTTCTTCTCAACTTCCATTTGATCCTAAAAATTATTATCAAAAGGGTAGAAAAAGCTCTAGTAAACCAAGTGAATTACGTCGAAAAAGCTCAGCTGATATTACTGA…	_
gene17192	23.0925	182.861	2.9853	0.025929	1	LOC107824109	thioredoxin H2-like	ATTTTGTACATCATGAGCAACCATTATAAAAAGGGTCCCTGCAAAACTCTAAATTCCAACATCAAGCCaaagaaaatctttcaaaaaccagaagttgaagaagaaaaatccTTACTtcaaaaaaactaaaagaaaaaatgGGTGCTAACTACTCATCTACTTTACATGAAGCTAATAATATTTCAACCAGAGCACAAGTCAAGAGCTCTCAAGTCATTGCTTTCCACTCTTCAACAAAATGGAAGCTCCATTTTAATTCTTTGAAAGATACAAACAAACTGGTTGTAATTGACTTCACAGCAACATGGTGTGGTCCTTGCAAAACCATGGAACCAGTTATCAATGACTTTGCTGCTAAATATACAGATGTTGAGTTTGTCAAGATTGATGTTGATGAAT…	_
gene72147	4.18399	33.0972	2.9838	0.012918	1	XM_016636112.1	glucan endo-1,3-beta-glucosidase, acidic-like (LOC107811225), mRNA	AATATACACTCACACGTCCGTGTCTCTAAATAGCAGTAAATATATATACCATAGACTGATGCTGtttgaaaaataatacaaagtaaaTATCAACTTGGAATGGGAAGTAAAGTTTTTGAACCCCCAGAATAGTACAAACTGAATTGTGATAGGTAATAGATCGACACTACTTGGGCAAAATCCTTCATACGCATCTGGAAAGTGCAATGCTAGTCCATTCTCATAAAAACTTTGAATGTTCAAAATATTACTCCCTGGTTTAAGGCCTAAGGAAGTTTGTACTAGTCTCTCTTGAACAGTGCAAGAGTTCACTTTGCAGCCGGGTAATGGATATTCTCTTTTAATCCTAAGAGAAATATCAACCTATTTTTCCCAATGTTTAATGTAGCAATTAATGGC…	_
gene45283	1.94238	15.2238	2.9704	0.029055	1	LOC107781383	pleiotropic drug resistance protein 1-like	AAAActttcaagaatcaaagaaccctCCAACCAGAAAAGGAGGAGGAAATGAGCAAAAAGATTCCCATTTGATCATATACTCACAAAGTTCTTAAATACTGAATTTGTCTTTTTTCTCATTGAGCAGTTACAAAATTAGTTCCACCTTTATTTCTTCTTGACTTATATATTTTGGCCTCATTCATTCAGTTGCTTAATGTGAGGGaagaaaacaagaagagaaaaatggAGGGCGGTGAAGACATTTTTAGGGTAAGTAGTGCACGTTTGAGTAGTTCAAATGTATGGAGAAATAGTGCAATGGATGTTTTCTCAAGATCTTCAAGAgaagcagatgatgaagaggcaTTAAAATGGGCTGCTCTTGAGAAATTACCAACTTATCTTCGTATAAGGAGA…	_
gene56881	5.55289	43.3765	2.9656	0.0016552	0.85689	XM_016616778.1	U-box domain-containing protein 40-like (LOC107794293), mRNA	CTGCACTACATTGCCAAAAGGACagtaaaaaacaaaaatggttcGACAAAATATGAAACGTAGCTCTCCCCCTACTCAATCCTAATATATAGTAATAACATCCAAATCTCTGACTCACTTTCCTCTTGCTCTCTCCAAATCTCACTCTGTCAATCATGTTTCCTTCGATAACTCTCCCTGAAACCCCTGCATACGTCCTAAAGCTCAAGATTGAATTTTGAAAACTTTTCCATAAACCCTATATTTTGTTCATTCCTATCTGAAGCTAAACGCTGAATCTTGAAAGCTCTGAAACCTTTTCCAGAAACCCAACGTTACATAGAGTACTCCTATCTGAAGCTAAAGATTGAATTTTGAAAGCTTTTCCATAAACCCAACGTTTATTCATTCATATATGAA…	_
gene26828	146.508	1135.41	2.9542	0.0050226	1	XM_016578975.1	protein NRT1/ PTR FAMILY 5.8-like (LOC107760867), partial mRNA	TTTTTGGTTCATAGACTCGAAGATAGACCGCTCTGCCAACAAGATTCAGGGAGCAAAGATGGTGCGGACAGAAAATCGGAGAATGGGATCAATTTTGTTAAAATTCTAAAAGTGGTATTGCCTCTAATGCCAGTGTGGACTCTACTTCTGATGTTTGCAGTGATTTTTCAACAGCCTGCAACATTCTTTACTAAGCAAGGTGTGACAATGAAGAGAAACATAGGAAACAATTTCCGAATTCCACCAGCTGCGCTTCAGAGTTCAATCACCATATCTATAATTCTGCTTATGCCACTGTACGACACGTTCTTCATTCCGTTCGTTCGTGTTTTCACACGAAACGAAAAGGGTATCACTGTGATGCAGAGAATGGGAATAGGGATGTTTCTTTCAGTAATA…	_
gene62086	2.36517	18.1992	2.9439	0.041742	1	XM_016623213.1	traB domain-containing protein-like (LOC107800069), transcript variant X1, mRNA	TTAAAACCCTCCATGCTGCGTCGCTTGCCTCGCCATCGCCAACTCACCTTTCTCAACTCGACCGAGTCAAACCGGTTCAACTCCTTCACCGGCTCAGTTCACCGGTTCAAATCTCTCCGCGCTAAATATTTCGTCGTAATACCTACCAGAACTCAAAACTATAAATCATTCTCAACAACCGGGAGCCGTACGCCGGCGAAAATGGGCTCAATTCCGATGACGGCGTCGGTGCTGGAGGATTTTGTTCACGTTGATGGAGGAGAAAGTGCTAATTCGAGTGTAGAAGGCTCGGAGGCGAGTATTGAAGATGTAACTTCGGCGAGTGTAGAAATGACAGCAGGTGAAGGATATGAAAGGAAGGTTTTTCCGGAGGGATTGTCGAGGAGTGTAATGAAGCTC…	_
gene6646	4.44402	34.1725	2.9429	0.0076897	1	XM_016628890.1	dCTP pyrophosphatase 1-like (LOC107804932), mRNA	TGCCCTAAGAATTTTGCTCTCTTTGAAGGTTCTTCCTTTTTTCCTCACTAACAAATGCTATCATCATTGTACTTTTATGGTTACAATATTCCATTTGCAAATGTGAAGTTTGCTCCTTTAAAATCCAAGATTAGGGCCTCTAGTCTCTTTGTAGGCAACAAATCTCACATTTACTTTGCTAtggaacaagaaagaaaagagggacTACTTCAAGAGAGATCAATAGATATTAGTCTCAAAGACCTCTCTAAGCAGCTTGAAGAATTTGCCAAGGTTAGAAATTGGGAAAAGTTTCACAGCCCTAGGAATTTGCTCCTTGCCATGGTAGGTGAAGTAGGAGAGCTATCAGAGATATTCCAATGGAGAGGAGAGGTAGACAAAGGATTACCAAATTGGAAG…	_
gene9719	4.70596	36.1081	2.9398	0.0066304	1	LOC107815821	PLASMODESMATA CALLOSE-BINDING PROTEIN 3-like	TGTAAATCATTCCTCTCCTTTTtccctctctttctttctttaccAAATCCCTACTCCTCATTTCCCAACTCTCATAACATACAAACGTTATGAGTTTGAGTTTTAAGTTGAGAGTAGAGATTCTGAAATATATATCTAACTCTTATCTCTAGGTCTGAAACACTTATTTTATCGACCCTAAACCCGTGGTTGGATCCGTCACTGTATATAAGTTCATGGAATTAGCACCACAAATATCCATACTTGTAGTCATATTTTGCAGCCTAAATATTATTATTGTGACAATAGAAGCAACATGGTGTGTTGTTAGAAGTGATGCAAGTGCACAAGCTTTGCAAAGAGGTTTAGATTATGCTTGTAGCTATGGTGCTGATTGTGCACCTATTCAATCTTCTGGCC…	_
gene41442	2.01938	15.4866	2.939	0.035832	1	XM_016597079.1	short-chain dehydrogenase reductase 2a-like (LOC107777097), mRNA	TCTATACTCTCTGTCCTTTATCTTTATCTCTTGCAGACTCCCATAATGCCTGCTCAAGTGATGCCTGAGAAACCTTTTACTGAAGTTCATGCCATAGGGAAGGAAATTGGTTCTGCAAATTTTATCAAAAGGCTAGAAGGAAAGATTGCAATTGTAACAGGTGGAGCAAGAGGAATTGGAGAGGCAACAGTGAGACTATTTGCCAGACATGGAGCCAAAGTTGTAATAGCCGACATAGAGGACAACATTGGCAATGCTCTAGCCAATTCTTTGTCACCTTCAGCCACTTATGTTCATTGTGATGTTACATCTGAGGAAGATATAAAAAACTTAATTGATTCAACAATTTTCAAGTATGGACATCTCGATATTATGTTCAACAATGCTGGAATTTTGGGA…	_
gene43956	6.37872	48.9034	2.9386	0.027306	1	XM_016600407.1	alpha-mannosidase (LOC107779906), transcript variant X1, mRNA	TGTTATAGGACGGCTGGTAAATGCCGTAGGAGAAACCAATGCAGTTTTGTCAGATATTACTAGACTTTTGCTTATTAACAattcttgaattttgacgtcATTCTCTATGTATATATAGAGTGAACTTAGTTGATCATAGTTCTAAGAGAAACCATAGTTGGGTTTCAAAATGGGAACTATTGCTGGTCCAGCTTCAGTTCTGCTGTTCATTTTCTATAGTGTTTGTGCTTTTTGGAGCATTGGAGTAAATGGGTACGTAAAATACAATACTGGGAGTGGAATTGTAGAAGGCAAATTGAATGTCCATTTGGTTCCTCATTCACACGATGATGTTGGCTGGTTAAAGACCGTTGATCAGTACtatgttggctcaaataatacCATTCAGGTTGCCTGTGT…	_
gene44027	2.092	15.9432	2.93	0.046513	1	XM_016600490.1	3-oxo-Delta(4,5)-steroid 5-beta-reductase-like (LOC107779985), mRNA	TCTGACTCGTGATATGAACGAGGAGTGTTGAGACCCAAGGAATCAAAGAAAGAGATGGCTGTCCAAGATTGTAAAAGAGAAGAAAGTAGTCCAGCTGAATATGTTGCTGTCATCTGTGGAGTAACGGGGCTAGTGGGAAAGGAGCTAGCCAATCAGCTTCTCTCAACATCTAAATGGAAGGTATACGGCATATGTCGAAGGCCAGAAAAGATAAGCACATCCCAAAATCCACGTTATCATTTCATTTTTTGTGATCTCCTAAACACATCGGAAACCCAAGAAAAGCTATCTTCATTGGATGATGCCACTCATATATTTTGGGTGACTTGGGCAAGCCAATTTCCTCTAGATACTCCACAGATTTGTGAGCAAAACAAGAGCATGATGAATAATGCCTTG…	_
gene13883	73.0666	551.635	2.9164	0.0071373	1	LOC107820452	metacaspase-3-like	gatCAATCCACTCAATAGTattaaagaacaaggaaaaaccaCTTTCGTATCTCTTGACACCCTGCTCTTTCATAATGGACAGCAGGAGATGCCAATGCAAGTACTGCAGCATGAAAATGTCAGCTCCCATTGGAGCACAAACCATTTCCTGCCCAAGGTGCCAATCTGTTACACAACTCCAACCTCCAAGAAATAACAACGGCTTTGCCAATGGGGTTATTAACAATGTTATGACCGCAGTAAACACAGGGTTTTCAGCTAGGCCAGGAAGGATGAATCCAAATGCCAATAATTCTCGGCCTCAACAGTTCAACATGTCACCACAGATTAGTATGCGACCTCCAGCAGTGCATGGACGAAAACGAGCAGTACTCTGTGGGATTACCTACCGGGGGCATT…	_
gene69879	169.303	1274.34	2.9121	0.021873	1	XM_016633252.1	nicotianamine synthase (LOC107808712), mRNA	ATGAGCACCAGATCATTGAGTGTGTCCTTCGAacttcaaaaaaagaaaatttagagCAATTCCTTTTTGATAATTCCAAGGAAAATTTCTAGCTATTTAGCTATTTGTTCTCTTTGCCAATTTCTTCATATCTTCATAGTGTCGACATGGTGTGCCCAAATAGCAATCCAGTAGTACAACAAGTGTGTGAATTATATGAACAGATCTCGAGATTGGAGAACCTTAGCCCTTCCAAAGATGTCAACATACTGTTTACAAAGCTTGTTCACACGTGCATGCCCCCTAATCCCATTGATGTTTCAAAACTCTGTCAAAAAATTCAAGAAATTAGGTCTCATCTCATCAAACTATGTGGTGAAGCTGAAGGTCTTTTAGAGAGTCACTATTCCAAGATTCTTG…	_
gene37187	24.2929	182.797	2.9116	0.013196	1	XR_001645061.1	zinc finger BED domain-containing protein RICESLEEPER 2-like (LOC107772409), transcript variant X8, misc_RNA	CTCAGTACTCTCTAGTCTTTCACTTATCTGATTCATTCAATTAGGAATTAGCCGATTAGGGAATTAGAATTTAGAAAGGGAGAAAGACAGAAAGTCAGAAACGACGATAGTTTCTTTCGCCAGAAGACTTTTGATGTGAGAATACTAACTACTAAGAGATCGGCTGCTGTGACTTTAAAGAATCAAAGGTCCTCTTGAATCTAATGATTGGGTGAATGTGAGGAATGTGATAGAGTTTCTTGAAAGATTTCATGAGCTCACCAAAAAAGTTTCAGTGTGGCGTCGGAATGTGCGTTTAGCACCGGTGGCcgtattcttgattcatttaggagttcattgactcctaAATGTGTGCAAGTTCTTGTTTGTGTTCAAGATTGGCTTAGAGAAGAGAAGAAT…	_
gene46415	4.10725	30.8153	2.9074	0.0037087	1	XM_016603551.1	late embryogenesis abundant protein Dc3-like (LOC107782653), mRNA	TCAACCAATATTCATTGATCTTTCTATTTCTATCTACTTTTGTGCACTTACATCCATATCAATTTACTTTTGTAACTTTAAGAATGGCTTCCCACGAACAGAGCTACAGAGCTGGTGAAACCAAGGGCCGAACTCAGGAGAAGGTTGGTCAAACAATGGAAAGCATGAAGGACAAGGCGCAAGCAGCAAAGGACAAGACTTCTGAGACGGCGCATTCGGCCAAAGGAACGGCTCACGATAAGACAGGCACCGCCAAATATAAGGCAGCAGATGCAGCTCAGGAAACCGACGAGAAGGCTCGCGGAGCAGTTCAGGCAACCAAGGAAAAGGCCAGTGGAGCAGCTCAGGCAACCAAAGAGAAGGCCAGCGGAGCAGCTAAGGCTACAAAAGAGAAGGCCT…	_
gene36377	20.1467	150.115	2.8975	0.0076506	1	XM_016590881.1	glutathione S-transferase U10-like (LOC107771506), mRNA	TTTCTAAAGAATTGCCCAGCCTTGGATGACTGAGTCGGAGGAAGTGTTTGAGGAAATTTATATATGACAAACTTAAACATGTAAATTAATTCTCTGAAACAATCTGAGAGACCAAAATGGGAGAGGAAAATAAGGTCACTCTACATGGAATGTGGATTAGCCCCTATGTGAACAGAGTACAACTGGCTCTCAAAGTCAAAGGCATACCTTTTGAGTATGTAGaagaagatttgagcaacaaaaGTACATTGCTCCTCAAATACAATCCCATTCATAAGAAAGTACCAATACTTGTCCATAATGGTAAGCCAGTATCGGAGTCCTTTGTCATTCTTGAATACATTGATGAGACATGGAAGAACAAATCTCGACTCTTTCCAGAAGATCCTTATGAAAGAT…	_
gene45678	7.48624	55.0839	2.8793	0.046909	1	XR_001647084.1	uncharacterized LOC107781826 (LOC107781826), transcript variant X3, ncRNA	TTTCATAAATGTATCTATTGAATGTATACATTTCCAATCgaaaggttgtgagttcgagtctcccaagagtaaggtgggaagtttttggagggaaggatgccggaggtctatttggaaacagtctctgtACCCTAGGATAGGGGTAAGCCCTCccaagtgagattatactgggttgttgtatCTATTGAATGTATAACTGGCCTGTTTGAACTTTGAATGCATAGCTGACCTGGTCGAGCGAGATGACATGGCAACAAGAACGAATAGGAAAAAGACAAATGGGCTATTGAATTTTACTATTGTTTCCCCCCTTTTGCGTTCATTCATCATATGCACGTACATGGCTCGTCTTTGAGAGAAGAATCTATCACCTAATTGACTCAGGGCTACCTTCGAACC…	_
gene12686	4.94077	36.2297	2.8744	0.010936	1	LOC107819117	mavicyanin-like	TAACTCAAAAATAacatttctttattttctctctctttcttgaGAGTGATAAAAGCTTAGAGCTTTGCCTTTGCTTTGCTCTCAAGCTTAGTACTATTTGTTACTACTAATAGAAATGGGTGCAAAGAAGTTACTGGTTGTGGCGGTGGCGGTGGCGGCTGTTCTTCTCACGGCGGCGACGGTGGTCGGAGTTGATGATCAGGTGCACCATGTGGTCGGAGAGGATAGAGGGTGGGACCCATCTTCTGATGTTGCTTCTTGGTCCTCTGGTAGAATTTTCAGAGTTGGTGACAAAATCtGGTTCACCTACTCTGCAGCACAAGAGAGTGTAGTGGAGCTGAGAAACGAGGAAGAATTTACATCGTGTGATGTAACAAATCCGATCAAGATGTATACGGA…	_
Novel03724	2.66466	19.4985	2.8713	0.034346	1	XR_001657318.1	uncharacterized LOC107826642 (LOC107826642), transcript variant X3, misc_RNA	aNCCTTGAGTCTTCTTCTTCAGTAGCATAAGCCCAAAACAATAACTCCTCGCCGAAAAACCAGAAACCCACTGCCTTATCCAGGAGTTTTGTGCGTTGCCACTGCTTTGCCATATTTTCCGGTGAGTTTCGAGTTCGTCGAGGTCCCTCTGAAGATCGTCTTCTTCGCAACCCCTGAAACCAACAACACCCAACAACGAAAAGAGGCAAACAACGTTGACCATGGTTGCTTGAAACTCGTCAGAAAAACGAGCCCCATCAGCTCGTCGGATTTACGAGCTCCAGACGCAGCCTCTAAAACCAACGACACACAACAACCAACTTCTCCATAGCTACCAAGCTCCATCACAAGCTCAAACAAGAAAACAACCACGACACACGTACTCGCTGAAAACAGTAA…	_
gene72503	3.58941	26.2402	2.87	0.016478	1	XM_016636583.1	calcium-dependent protein kinase 29-like (LOC107811614), mRNA	ATATATCCGAAGAGACAACTTCAAAGGCAAAGCAAAGCATCACTAAAAGTAAAGACCTTAGTATGCTGCAAAATCCAAAAAACCAACTAAACATTCTCTCTGAATCAAACACTCCTTAAAACATccaacaaaacacataaaactcTCAGAAAAAACTCCAGTTTTTTCTCTCAATATATCATAATATGGGACTTTGTTTCACTAAAGACTCTTGCTTTACAAAGTCTAGAGATGTTCCAATATCATCATCTCCTCCTTATCAATCTCCTGAATATCATCCAATACCTGTATTATCTCAAAAACATCGCGACGAATCACCATCACCTCCAACTCCAGCTCCAGCACCAACaccagcaccagcaccagcaccagcaccaAAGCCGATTACAGCTTTCAATC…	_
gene18986	20.4843	149.747	2.8699	0.017823	1	LOC107826109	uncharacterized protein At1g04910-like	agaggagaGACTAAAGAGAAGGAAATGGCAAGAGATGTAAGGCAAGTGGTTGCTGGTTTACTAACAGGTTCTATGCTTATGATGCTTTGCAATATGGTTAAAAGAGACCATTTTGATCCACTTGTTGTGGAAAATCTATCTGTCCAATATGATGTGATTAAAGTTTCGAAGCAAAGCCTTATTAAACTGTCAGATACAAGTAGAGGATCACTTCTGATGGAAAATCATTCCCTCAAACCTTGCTGGAGGAAGCCATTGACAATAAATGAAGAGCAATCTAAAGGCTACATCTTCTTCACTCTTACAGAAAGCTTAGAAGATCATGTGTCACAAATTGCTGATGCAGTGGTTGTGGCCAGATACCTCGGAGCAACTCTAGTCCTTCCTGAAATAAGAGGA…	_
gene58590	31.9742	232.541	2.8625	1.1931e-05	0.035209	XR_001650334.1	uncharacterized LOC107796195 (LOC107796195), ncRNA	cttttatcttttattttaattataacaTCTGTAAAACTCCTAAAACCCCAAATAACTTCAACGCACTCAAAGACCTAAGGAACAAAGTCTGTTCCGAAAAACTCTAGTATTCTCTTGAGATCTATGGAAGAATCATCCCAAAGCCATGATCAGTAGTTGTAGCCGTAAATTATCACCACAATCTGTGCCAAATAGCTTTGGAAACCTGTATGTATATAGCATCTCGCTGCCGGTAGCTGTACATCATTGTCGGTACGTAACTGTAAAATTCTATTGGGTGACGCCGGTAAGTGTATTTTCTTGGATAGATGTTTTAGCAATCTTAGATTTCGTGTATTCTACCTACTGCTTGTTGCAGGTTAAAGGTGCAAAAATTTGAAATCCCTAATTTAAGATGTG…	_
gene29814	4.99229	36.3082	2.8625	0.015639	1	XM_016582741.1	putative kinase-like protein TMKL1 (LOC107764202), mRNA	AAAGCTGCGAGTTTGTGGAGAGCTGGTTTGTAGTAAAAAAAAGTTGTCAGCTTTCCCAAAAAGAAAAACTCCAACAAAGAGCTCTCCACTTCCCACACTCATCACACTCCTCTTTTATTTGTGTTTTTTTCCTCTTCACTTCATTCATGGCACTTCAGAGGCTGCTTCTCTCCTTGTACATTCTCTTTTTCATAGCCTTGTACACTTCTTCTTCTGCTGCATCTGATGTTGAGCTTCTCTTGCAAAAGATCAAACCCTCGCTTCAGGGCAGTTCAGAGAACTTGTTGTTATCTTCTTGGAACACTTCAGTTCCCCTCTGTCAATGGCGAGGTCTCAAATGGGTTTTCACTAATGGAACTTCTTTACTCTGCACTGAGCTCTCTTCACCTCAGTGGACAA…	_
gene15367	3.27239	23.7005	2.8565	0.023834	1	LOC107822097	uncharacterized LOC107822097	AAGAATAATTCCTTCAGCACATGGCATTGTATATCTCTATATACTGCCTTTCATACACAAATTTGAGATATACTCAGCCTCATTCTCTGCACAAAAACCCTATTTTTCATTCCTGAAAGGTTCAAATTCAAGAAGTTATTGAAAACTCCAAAACCTCTCATTTTCTGAttctttacaaatgtaaaaatatgttttgaaaaatagagaTTTTTCTTGGTCTATTAGCTGGGATTTCTAGGGTTCAGCTGGCTGGTTTTGGGGGCTGAAGTTTTGAATCTGGAGTTGTTTCTTTGCTATTGGGGAATGTGTTGCTATTTGTTTTCTGGGTTTGTTTGAGCTCCATTTCCTCTGATTTTCTAATCTGATTGTTGGTGGGAGCTGAGATCTAGTTTGCTTCTT…	_
gene28344	4.7698	34.5155	2.8552	0.014213	1	XR_001642830.1	uncharacterized LOC107762557 (LOC107762557), transcript variant X2, misc_RNA	AAGAagttatagaaatttccttcatTCTCATCTCCGATGTTTACCTCCTTCTTCCATGTTTGTTTAAGCTTTCAGTTGTTTGATTCAAATTTCAGCTATTTGATTCCTATTGTAGTAGTTTGGTTGATCATTTACTCTATAATCGCAGTGTGTTTGGATTGGTACTGTTTCAGAATATTATGCCTTTTTGTTTCTTCAACCTTTAACCTTGACCAACACTATTTAAGTAAAATTTTGACAGCAAGTTATTGCTTTCTTAGAATTTCTGCAAAGAAATTTCGCCTTTATTCGTCTTAAGCAACCTTTTGATTCACATAAATTTTGGGTATGTTGGATCATGACTTGTTTGATTCCTATTGTCTTGTTGGAGTTGCAGATTCTTGAATGTTGCTAATTTAT…	_
gene17241	5.88197	42.3564	2.8482	0.0049739	1	LOC107824161	TMV resistance protein N	tGAAAATATCATCTATTATTCTcttaccacaatcacaattttttCACATACAGTTTCTTACTCTTTTCAGAGAATTAACGTTGAGTCCAtggcatcttcttcttcttcttctagatGGAGCTATGATGTTTTCTTAAGTTTTAGAGGCGAAGATACTCGAAAAACGTTTACAAGTCACTTATACGAAGTCTTGAATGATAAGGGAATAAAAACCTTTCAAGATGATAAAAGGCTAGAGTACGGCGCAACCATCCCAGGTGAACTCTGTAAAGCTATAGAAGAGTCTCAATTTGCCATTGTTGTTTTCTCAGAGAATTATGCAACATCAAGGTGGTGTTTGAATGAACTAGTGAAGATCATGGAATGCAAAACTCGATTTAAGCAAACTGTTATACCGAT…	_
Novel01594	3.87136	27.8562	2.8471	0.01565	1	XM_016649636.1	zinc finger Ran-binding domain-containing protein 2-like (LOC107823047), transcript variant X2, mRNA	CAGCAAACCATTTGTTGAGCTTCAAGTTTACGTCTAGTTCATCACAAGGTAGATAAAATGAGCAGTGGAGATTGGATGTGTGCTGCATGCCAACATATAAATTTCAAGAAAAGGGATGCATGCCAACGATGCAGCTGCCCTAAATATGCAACGCCGGCTGATGTTGCCATGTATGGACTAAACAAAACAGAAGTCTTAGCCGGAGACTGGTA	_
gene49823	7.87614	56.5415	2.8438	0.010483	1	XM_016607910.1	transcription factor MYB44-like (LOC107786444), mRNA	AAACGGTGAGGCCCGCCTCCCCACAACCACCCCTACTTTACATATTCTACACCCCTTAGCCGGTAATAGTGACCGGAATCCTCCATTTCCGGTATCTCAAAGCTCGCCGTTGATTGTTTACAATTCGATGGAAGCGATTAAGGAAACGGGTCGGATCAAGGGTCCATGGAGTCCTGAAGAGGATGAGTTATTGCAGAGGCTAGTTGAAGAACATGGGCCAAGAAACTGGTCTATTATAAGTAAATCAATTCCGGGTCGATCCGGAAAATCTTGTAGGCTCCGTTGGTGTAACCAGCTTTCTCCTCAAGTGGAGCACCGCCCTTTTACTGCTGAAGAAGATGAAACTATTCTCAAAGCCCATGCTAAGCTCGGTAATAAATGGGCTACTATAGCCCGTTT…	_
gene69290	6.27077	45.0181	2.8438	0.037257	1	XM_016632550.1	alpha-mannosidase-like (LOC107808067), partial mRNA	CCCTAGTGTCGATTTCCTTCACTAGCCCATCAAATTCATACCTATTTATTTACGCCACCCCAATTAGTACTCGACCTTTTCatccttgtttttctttattatgGGAATTAGATTCGACTCACATAGGAATTATTAATAAAGCATCCATAAAGTTAACCAATAAAGACAGCCAAAAGTAAAATATATACTCATCATATTTACTTGCACGTGAAATCCAATATCCCCAAAAATTCCAAATGTTATAGGACGGCTGGTAAATGCCATAGGAGAAACCAATGAAGTTTTGTGATATTACTAGACTTTTGCTTGTTGACAATTCTTGAATTTTAAAGTCTTCCCATAAATGTAAGAGTGATCAACTTAGTTGATCATAGTTCTAAGAGAAACCATAGTTGGGTT…	_
gene6052	21.4008	152.662	2.8346	0.0054496	1	XM_016621214.1	metal-nicotianamine transporter YSL1-like (LOC107798232), transcript variant X2, mRNA	GACAACTCACAGTATGGAGATTTTTGTGAGTAAATATTAAACTAATGCACAATCTCGAAAATGTTGGAGTAATAGTAATACTATTTAAGATTGAGTTTGAGAGAACTCATTCTCAAATCTGGGACCAGATCGAAAAGGAAGTAAACTTGTAGATAGAACACATTGTTGGAATTTTTCACTATAAAAAAGTTTCATTCTTTCAGTCTGATATCTTTTTTGATTGTTCCATCAGAAGACATGAATAACAATAGAGAACTAGAGCAAGTTCGCGATTTGGCTGTAGAAGAACATGagggggaggaggaggaggaacaATTATCCGAGAGTACGATGAGAATTCAACCTTGGACTAAACAGATCACGTTACGAGGAATCATTGCTAGTACGATAATTGGATGC…	_
gene18362	6.81466	48.4175	2.8288	0.0038393	1	LOC107825410	uncharacterized LOC107825410	ATGGCCAGTTTGGAGGCTCGACGCTTACTTGAAGTTGTCAttcttaattacatggttaagaGAGGTTTCCATCAGACTGGTGAGGTATTCGCCAGAGAAATTAATGCTAATCCAAATCCTGTTGCTATCAATTCTCCTGAAGGATGTCTGCAAGAGTGGTGGAATATATTTTATGAAGCATTCAGCTCTAGGTTCCCTGAGGTTGCTCTATTCGCGGCCGAATCCTTTGATAAGGTCGCACAGACAGTGGAGAACGTTGTGTCTAATATCGGTCCTGTAAGTTCAACCTATGCTCCTTATCATACAGGAGAAAACATCTCTACTGTGACGGCATCCTCTCCTATGATGCCGTCCCCTCATTTGATGGCATCCTCTCCTGTGATGGCATCCAACGGTCCT…	_
gene39621	4.27331	30.0152	2.8123	0.011759	1	XM_016594765.1	dof zinc finger protein DOF3.1-like (LOC107775085), mRNA	TTTGTGTGTCAAGTCAATTGAGTTGCCAATTTCGGTGTCCCATGGACGTGGGTATACCAGTCTTTTTCATTAAGCATGAAGATGTCAGAGTTATTATGTTTGAGAGAGgatgaaaagaaaaactaaaagtagagagagagaatAAAAAATGAGTAATAAGCTGATTAGTCTGATACATCTAACGCAACCCATTTGACAACCGCAACCCTCCACCTCCTGCCGGCAGCTCTCCGCCGCCGCCGCCTTCTCATCAACCCCTTGCTCCTTCAATATTCCCTAGTGGTCCACAAAAAATACAACACCTATGATCTCCTATTACTAGCTAGACCCCTACTACTTTCAAAGTGTTATGACTTGTCCATTAATTCTTGCTCTCTCTTGAGTTTACTTTTGATGATA…	_
gene47812	8.68226	60.8373	2.8088	0.018709	1	XM_016605299.1	beta-glucosidase BoGH3B-like (LOC107784216), mRNA	GAGAGGGAGTAGATTattcctttcttatttttctttttgacgtACTGTTAAAGCTACTCATTTTGAGCTCTTCACATTAACAGAAAGCTCACCAAGGGAGATTAACAATGGGGAAATTTGCAGCAACAATGATGAGTTTTCTGCTTTTGTTCTTGTGTGCTGGTGTTACTGAAGCAGTGTACATGAAGTACAAGGACCCAAAACAGCCATTGAATGTTAGAATAAGGGACTTGATGAACAGAATGAGTCTTGAAGAGAAAATTGGTCAGATGACCCAGATTGAAAGACATGTTGCTGCACCTGAGATCATGAAGAAATACTTCATTGGGAGTGTACTGAGTGGTGGAGGAAGTGCACCAGCGCCTAAGGCTACTGCTGCAGACTGGGTGAAGATGGTTA…	_
gene64744	3.07538	21.4048	2.7991	0.033075	1	XM_016626608.1	protein IQ-DOMAIN 14-like (LOC107803011), mRNA	CATCAATGTGAAAGACACCTCCCCCTAACTCCTCTCCACAGTTGTATCACTTAAAAAGGCCCAcatgtattttctctttttagtTAAATCACCTGATATATGAAGTCTACTGGTCCGGTTAATTCATAAAAAGAAAAGCGATATTTTTTCTATTCTCACGATTCAAACTCGAGACTTTTTATTAGGATTAGGGGTCTCATCCAAACGCCCTTAGTGGTGGAACACCACATGTTGAAACAGAAGGAACTCAtcatcaagaagaagaagaagatgagaaaagaAATGTGAATTATTGAATAGAGAAAAATGATACCCATGTTGATTATATACACCTTATTCTAAAGTCTTTATTTCCACTGTTTCCATCTGAATCATTGATAACCAAAGCttcacttattt…	_
gene5042	2.78905	19.3736	2.7962	0.032022	1	XM_016608400.1	peptide-N4-(N-acetyl-beta-glucosaminyl)asparagine amidase A-like (LOC107786888), mRNA	ATGGGTCTTCCGCCGGTCTCCGTCGCTTACTTTCCTCCGTCCAATTGCTCTTGGACTCATGTGGCTCTTCAGTTCAATGCTTCTTCCAATGGTTTCCAATCCGACCGTATCGCCGCCGTGTGGCTTGACGGCACCGAGCTCCTCCGTACCAGCACCCCGCAGTCTACTGGAAACGGCGTTTTCTGGAATGTTACTAAAGACGTTACCAGGTACTCCTCCATCCTAGTCAACGCGAATAGTTCTCTCTCTGTCATGCTTGAAAATCTGGTCAACGACATTTATACAGGTGTATATCATGTCAATATTAGTTTCTTGTACTATGACGTTCAGAACATGAATGTTCCATCATCAAGTAGTAGTACTAATCGGAAAGTGAAGCTGGAAAATGATGTGTTTGTG…	_
gene56654	5.09038	35.2579	2.7921	0.0061391	1	XM_016616500.1	zinc finger protein MAGPIE-like (LOC107794045), mRNA	AATATTCAATTCCGACAAGAAGCAGTTAAAAGACTGCAGTATATGAGAATGTGTGTGTGAGACaactagagagagaaagagatctAATATACTCTATTTATCTTCCTAGTTCCATGTTATTTAGAGCAGAACCTTAAATCAAGTGGCCATTCTTATTTTGAGCTCTTCTCTTAATTCTACCAAGAAAGAGATCTAAATAATCAATCCTTCAAACTTCAGATTTAAATCTCAATCCTTCAAACTTCATATCTAGTTTTTTCCCACAAAAAGATCAAGTTAGCAAGCTTAGTACTCTTTTAGTGAACTTGTTTTTCTAGATTGAATCCAAgctaaggaaaaagaaattaataGAAGATGACAGAGGAAGTGATCTCAAGTGGATTTAACTCAATTGAAGGA…	_
gene19677	7.38624	51.0244	2.7883	0.0029543	1	LOC107826872	phosphoinositide phosphatase SAC6-like	aagccctttgcaataactctattacaaagcaacactcttgactaactctagccaaacaaccaaaacaataatGGTTAAATGATGTCCTACAAAATACTTCTAGAAAGCCGTGTAGGAATACAAGTAAAGAACAAAAGACAAAGACACAACAAACTTAAGGACTTAAGACATCTTCAGTGTTGGGATCTGGTCCTTGGTTTgtagcagctttgttcttgagtgCACCTGGAGGAAACATTGGCGGCTAGCATTTGAGATGATAGGTTTTTCAGATTATTAAGTATTAGGTCAAACCTTGTATAATAAGGATTCAacgaaagatagtggacaatcataGGCAATGACACGAGAAATTATCCTTTGCCTTACTAGGTTATCGGACCACCATGAGAACCTCCA…	_
gene43926	3.87574	26.6279	2.7804	0.016154	1	XM_016600371.1	uncharacterized LOC107779875 (LOC107779875), transcript variant X1, mRNA	CCATTATCCTACCCGCCTTAAATCGTTTGAGACTGTATCATCCCTGTGTGGAGCATACAAATGAAGAGAGCAAAAAAGTAAAGAAATCGGAGAAACCAGAAgtaattaattaaagtaaaaggAGATGAGTACAATTCATATGAGCAGTCTCACTCTCCCCACCATTTCTCAGCGGCAATCCTTTTCGTCATTCCCCAATTCCAAACCAATTGACTCTACAAGAATCAAAGCATCGCCaatagaagcagaagcagaacaAGAATTAAAAAGGAAGATAGAAATGAGAGTTTGCACAAACAGGACATGCAGGAAACAGGGATCTTTAGACACCCTTCAAGTTCTTTCCGGTATTGCCCCTCCCTACGTCACCGTTAACTCCTGTGGGTGTCTTGGCCATTG…	_
gene46451	18.2893	125.482	2.7784	0.00047105	0.39156	XM_016603620.1	DEAD-box ATP-dependent RNA helicase 10-like (LOC107782693), transcript variant X1, mRNA	tcctacAACTTCAAAGGGCAAAATTAAAAGTAAATAGGGCAACTTCTAGTTGGAGTACACAAATTGAAAAACACCACTGCCGCCTCCATTCCGTACTTAGACGTCCTTCGAGAATCCACTGTGGAGAACAGCTAAATGAAAGAATCCAAAGAGGAAGCGAAGTCTATCAAAGAATTGGGAGTTTCTGATCAACTGATTGAGGCTTGTGATAATTTGGGTTGGAAAACTCCTTCTAAAATACAAGCTGAAACTATTCCTCATGCCTTTGAAGGCAAAGACTTAACTGGTCTGGCTCAAACGGGTTCTGGGAAGACTGGAGCTTTTGCAATTCCTATACTGCAAGTCCTATTAGATTCTCTGCATACCTTTTTTGCCTGCGTTCTCTCTCCAACGAGAGAG…	_
gene52516	11.7604	80.2668	2.7709	0.015029	1	XM_016611269.1	probable LRR receptor-like serine/threonine-protein kinase At4g37250 (LOC107789456), mRNA	ATATCAAATATTATCATTATGCAGCAGAGTGAACCAGAACTCCTTTTTGCCTTACTCTTCTCCATATCCCTTTGCCTTTTTGGTCACCAAAACAACTTCTATAAAAGTTGGTTTACCTCTTCCTCTTTCtcaaattcttctttttcttcctatGAATAGGACTTAGGAGTATGCAGTAATGATGAATAATCAGTTCAAGAAATGATGATGAGCTTCTCAACAACTGATTCTGAGCATTATTCTTTGTGGTCATTTTGtgtctttctcttctttcttttgtgtCCTTCATTTGGTCTTAACATAGATGGAACTCTcttgttatctttcaaatactcaATTCTTGACGACCCTTTATCAGTTCTTGATAATTGGGATTATAATGATGCAAGCCCATGTTTA…	_
gene71043	3.29431	22.1836	2.7514	0.03315	1	XM_016634718.1	DNA-directed RNA polymerase III subunit RPC6-like (LOC107809998), mRNA	ATGAGTCGATCAAGGGAAGCAGCCGCCATGAAGCGGAAAAGACCAGACTTGGATTCACCTACTCAGGGACTTCCAGATGCTGAACGTGTAGTGCTCAGTCTggtcaaaaataaaaagaatctgGGCATCTGGGTGGCAGAGGTGAAAAAGGAGGCAAACCTCCCACCAACTCTTGTGGATAAATCCCTGACCGCACTCGTGAAAAAGAAGTTGATAAAACAAGTTGTGAATATCCAAAATAAGGGAAAGAAGCATTACATGGCTGTTGAGTTTGAATGTTCGGAGGAACTGACTGGTGGTTCATGGTACTCTGAGGGAAATCTTGATAAGGAATTCATCACCGTTCTTAGAGACACGTGCCTCAAGGTCATAGAGTTGCTGAAAGTTGCTACGGTGGAG…	_
gene52548	37.1824	249.72	2.7476	5.6685e-05	0.10264	XM_016611314.1	ABC transporter C family member 13-like (LOC107789490), mRNA	AAGTATCTATCCTGTTTTGAGCGGGAGACAAACATGGAACAACCAAGCAATTGTTCGTTTTTCTCTTCCTCTGATAAGCAGACCGAATTGCAAGATGTGGCTGTTGTCATCCGTGATGCATCTTGCACATGGTCGTGCCATGACCAGAAGGAAATGGATTTGGTTTTGGATCCTGTTAATCTTCTTATTCCGAAAGGTTTAGTGGTTGCAGTAGTTGGAGAGGTTGGGTCTGGTAAATCATCCTTGTTGAATTTGATTTTGGGGGAGACGAGGTTAATTAACGGATCTGTGTACCGGACTGGTTCAATTGCATATGTACCGCAGGTTGCTTGGATTCTCTCAGGAACCATACGTGATAACATTTTGTTTGGGAGAGACTATGACCCAAGGAGATACTCG…	_
gene61292	3.19978	21.3677	2.7394	0.048463	1	XM_016622277.1	uncharacterized LOC107799190 (LOC107799190), mRNA	TCTGCCTTGTTGCTTTCCGTTGGAGCATTTGAATTATTTGTGGTCATATTCGTCAACGAATTTAATCGAAAGGCTACATTCTCAGGTATGGACCCGCTGATTCGATCCAAAGTGTTGATGGTAGTAAAGATTCCTAGGAAGTTGATCAAGTGGTAGAAAATGTTTTCGTTGCTAGAGCAGCATGAGTTAATGCAGAAATTGGGCACCctcacttcccttcttgatatTACACCTCGCCCAGACTTAGTGGAGGCGATGCTGACTTATTGGGATCCGTAAAATTTGGCTTTCAGATTTGGAGAGTGTGAAATGACCCCTACCTTGGCAGAAATGTCTGGTCTCACTCATTTAAGCTATATAGGCAAGGACATGATACTTCCCCGAGACCATTCTAGGACA…	_
gene53678	5.41178	36.091	2.7375	0.0078849	1	XM_016612714.1	probable DEAD-box ATP-dependent RNA helicase 48 (LOC107790752), partial mRNA	TTTCTCTTCAGTATCACCATTTTCTTCTTCATCCAATCTCTACATTACAGCTTCACTTTTCATCGTTCAATGGGCGGCGGTCCTCGTACGTTCCCAGGCGGTCTCAACAAATGGCAATGGAAACGCCTTCACGAGAAGAAAGCCCGAGATAAAGAAAAACGACTCCTTGATCAAGAGAAACAGCTTTATCAGGCCCGAATCCGATCTCAAATCCGGTCTAAATTAACTACTTCCGACGAACAATCCTATAGCTCTCACGAACAACAACAGCCTAACTATGGCCCAGTTTCACCTCAAGACCATATTAAATCTCTAGCTGATCGATTTATGAAAGAAGGGGCTGAAGATTTGTGGAACCAAGACGACGGCCCAATTAATACTCCACAGCCCAATCAACAT…	_
gene3612	10.4561	69.6401	2.7356	0.00065664	0.47612	XM_016590274.1	non-specific lipid-transfer protein 2-like (LOC107770944), mRNA	AGATTTTGTACACAACACTCAAGGCAATAACATTTGTTGTACTATTCCCCTCTACTTCCTCAAACTACTCTTTGTTATtctctaatttttcttttaagaatGGAAATGGTTGGCAAGATTGCATATTTCTTGGTTTTGTGCGTGGTGGTGATTGCACCCCATGCCGAGGCACTGAGTTGTGGCCAGGTTCAGTCTGGCCTGGCTCCTTGCCTCCCTTATCTACAAGGCCGTGGCCCTCTCGGAGGCTGTTGTGGTGGTGTTAAAGGTCTGTTGGGTGCAGCCAAGTCCCCAGCTGACCGCAAGACTGCATGCACTTGCCTAAAATCAGCCGCTAATGCTATTAAGGGCATTGATATGGGCAAAGCTGCTGGACTTCCTAGTGCTTGTGGCGTTAACATT…	_
gene14753	18.1649	119.98	2.7236	0.012953	1	LOC107821419	heavy metal-associated isoprenylated plant protein 21-like	ATGTCATAGTGTCACTCACCCAACTTCGTCCCTCCTCTCCACGCCCGTCTTCCTCTCATAttcgtttctttttcttcttttgctttgctTTTCTCATAAGAGAGGAAACTAGAAATTATGGGTGTCATGGACCATATAGTAAACTTTTTTACAATCACAACCAATACAAACAACAAGAAGAAATCAATGCAGACGgttgaaataaaagtgaaaatgGACTGTGATGGATGTGAAAGAAGAGTCAAGAATTCTGTTAAGTATATGAAAGGTGTAAAAACAGTGGAAGTGAACAGAAAGCAAAGCAAAGTGACAGTTAATGGTTATGTTGATCCAAACAGAGTATTGAACAGAATAAAGAGTACAGGAAAAAGAGCAGAATTTTGGCCATATGTACCTTAT…	_
gene10882	6.28393	41.3177	2.717	0.0062574	1	LOC107817117	uncharacterized LOC107817117	ATTAAGTTTTCAGCTATTTCTTTGTGCATAAAAAAAACTTTCAAATCCTGGATTACTTCTCCAATTCTCTTTGTCTTCCTCAAATTTCTTCTACCTGCTGGATATTTGAGACTTTTCACAATGCTTAATTGAGACACGGCTGTTAAACCTTGGAACATGGCTTTTATCTGAAGATGAATAGCCACATATCAGAACAAGGATGCTCTTTGTTCTGAAACCTTTATGCTCTTTGCTGGTTCGAGTAAAGTTCAGGAAATTCATCAAAATTCTTAATTTCAGGGGTTCTATGttgtttGATTATGTCTGGATACAAGGAAACTCAAACTAGTAGATGCAATCAaaccttttcttttgcttttgtatTTGTGGAATAAAAGATTCCAACCAAATGTGAACTTG…	_
gene13402	2.91783	19.1589	2.715	0.035881	1	LOC107819915	abscisic acid and environmental stress-inducible protein TAS14-like	TAATAAATTCCACCATCACAAAAGATCAAGCTTATTCAAGTCTATTAATTAACGAAGATATAGTACTGTGGTTTTTCTTAATCTTAGCATCTTGATAAGGTAAAGAAATGGCACAACACGGTACAAGCCAAAACCAAATGCAGCTAGTTGATGAACATGGCAACcgtgttcatgaaatggggggCACTGGTGCTCAAGGAACTGCTATGGGGTTCGCCCCTGCTGCTACAGGTACTGATGCCATGAACAAAGAGCATGAACATCACCATAAAGGGCAGCAACAGCTTCGTCGTTCCGGTAGCTCTAGTTCTAGCTCTTCGTCGGAGGATGATGGGGAAGGAgggaggaggaagaagaataaGGGAATAAAGGAGAAGATAAAGGAGACATTAACTGGAG…	_
gene10127	10.4128	67.4816	2.6961	0.0027985	1	LOC107816272	cyclin-P3-1-like	CTTTACTCTGTTTATTGTCTTCTCCTAATAAGAAAAAGTTCAAAACAAATGCATCTCTTTTCGTTGTTTGGTTGCTCTTTCCTTCACTTTTACTTGATCAAGAACTGAGATTCAATTTAGCTGCTTCTTTCCTATATCTGATCATTTTTTCGCCTTTCCCTTCACTTTGCTAGCCCTGAAAATGATCATGGGAGCAGAGGGTTTTGGTACAAAATCTGCAATTTCTAGGACTTATGCAAATATGGGGTTGGAAGAATATGATAGAGGAGATAAAGGGCATCCCAAGATTCTATCAATTTTAGCTTCTGTTCTTGAGAAAACAGTTCAAAAGAATGAGAAGGCAATGAAGGGATCGAAAGAGAGAGGTGTTGTGACTGTCTTCCATGGCACAAGAGCTCC…	_
gene13871	5.4074	34.493	2.6733	0.011752	1	LOC107820438	uncharacterized LOC107820438	ATAAGAACGAGAGACGTGAAGCTACCCAATAAGTAACAAAAGACAACTTGTCAGTTCCAAGAGCTATcctttattttccaaaaaaagaaaaatacacaaaGCAACAAAATACAGCCTTAAATTCTTATAGGTATGGCGACAGGAAAATTTTACAGCGGTGATCATCGAACTTGTTGCTTATCGCCGAACTTGTTGCTTCTGCTATGGCGACTGGAGAATCAGACGATTCATCACTGTTAGTCAATCTATTCTATTCATTTGGTGATGAGGATATGGACTAGGGTCCTTAAAGGTTACGCAACTCCATATATTTTATGAGACAGCTATCGACGTAGACGAGGACTTCCAATCTAAAGATCGTGAAGTTGATTGTACTGGTGAGCCTCATATTGTTTTGCA…	_
gene70324	5.04298	32.0265	2.6669	0.017298	1	XM_016633794.1	putative disease resistance RPP13-like protein 1 (LOC107809199), transcript variant X1, mRNA	TTGCTGTTATTCAATTATTCCATGAATAGTTAATTCATTATGAAGTCTtgcttttttaaaagaaagaaagagcacAATTACTTTTAGTTACTTTTGCTAAAGCACGGACTCAGCTAGCATATAGTCTGAGCATTCTTGTTCATATTACTTTTAGCATTGAACAGCTTTCAGAAATGGAGATTGGCTTAGCAGTTGGAGGTGCATTTCTATCTTCAGCTTTGAATGTTCTCTTTGAAAGGCTTGCTCCTCAGGGTGAGCTGCTCAAGATGTTTCAGAGGCAAAAGCATGATTTTCATCTCTTAGAGAAGCTAAGGAGGACTTTGTGTGGTTTCCGGGCTGTGCTAAGTGATGCAGAGAATAAGCAGGCATCAAATCCAGACGTGAGTCAGTGGCTTAATG…	_
gene11107	8.67649	55.0811	2.6664	0.003014	1	LOC107817366	2-hydroxy-6-oxononadienedioate/2-hydroxy-6-oxononatrienedioate hydrolase-like	AACTGCCGCTTTCATCACATTGGTATTGTATAATATAAGCTCCCCACATTCAATGACGAACAACAGATAGCAACCCAACACCTAACCTCACTTCCCTAGTTCCCTTTTCTTGTTTATAAAACCCATCTCTCTAATCTCTTTTACTTCACCTCTCTCCATCCTCCATACACTCAGAAACAGCAACAAAAAAAGAGCTGAGAAAAATGGTGAACTTGGTAGAAGCTCAGAAACCTTTGTTGCATGGCCTAATGAAAATGGCTGGAATCAAACCTCATAGTATAGAGATAGAACCAGGCACTATTATGAACTTTTGGGTTCCTTCTGAAACCAtaaaaaacacaaagaaaaacaagaaaatcacCACAACTACTCCTTTTTCCAATAACCAGTGCGCCACTT…	_
Novel02150	4.10725	26.068	2.666	0.021904	1	XM_016624242.1	uncharacterized LOC107800975 (LOC107800975), mRNA	GGAGGTATGGACAGGAAAGGAGaatagaaagatcctaagacacaggaatgtcacatttaatgaaaatgtgatgtacaaggacaaACTTGAAGTAGAACCAACCAACACCAGCAAACAGACAATGTCTGAAacagttgagttagaagaaatctCAGAAAATGAAGTAGCTAGAGGGATTACAACTGATTCTgaaattgaagatgaagaacCAGAAGCCGAATTTGAAGAAGAACTAGAAGCCGAACCTGAAGCGGAACCAGAGATAGAATCAAATCCAGAACCAAATATGGAATCAGGACCTGAATCAAATTCGGATTCTGTTACTCATGAACCTACATTGAGGAGATCTAAAAGAGTCACGAATGCTccagataggttaactctctctcttcactattt…	_
gene19168	12.6859	79.7981	2.6531	0.017988	1	LOC107826312	heavy metal-associated isoprenylated plant protein 21-like	ATAGTATCACTCACCCAACTTCGTCCCTCCTCTCCACATCCGTCTTGCTCTCatattcgttttttttttttgttcttgctTTGCTTTTTTCATAGAAGATTATGGGTGTATTGGACCATATAATAAACTTTTTTACAATCACAACCAACACAACCCACAAGAAGAAATCAATGCAGACGgttgaaataaaagtgaaaatgGACTGTGATGGATGTGAAAGAAGAGTCAAGAATTCTGTTAAGTATATGAAAGGTGTAAAAACAGTGGAAGTGAACAGAAAGCAAAGCAAAGTGACAGTTAATGGTTATGTTGATCCAAACAGAGTATTGAACAGAATAAAGAGTACAGGAAAAAGAGCAGAATTTTGGCCATATGTACCTTATAATGTGGTATATTATC…	_
gene62730	134.199	842.395	2.6501	3.2448e-05	0.073655	XM_016624017.1	uncharacterized LOC107800783 (LOC107800783), mRNA	CTCTCTTTTCTGCGACTCCACTTAGATTCATTCCAATGGTTTCTCTTGTTGGTCCTCCAGAAATCTATGGCACACAAAAATCTTCCTCCACCATTCAACAATCAGCCCCTACTGTTAGCAATCCCTTTATGGATCTAATGGTTGCAAATTTCAATTCCACAAAATCACAACCCCCTAATATGGGCTACACTGAAAACATGTCAGCAACTTATCTTTCTACTTCAAACCCTTGTTTAGATTTCTTCTTTCATGTTGTTCCTGATACTCCTTCCCAATTCCTTACTAAATATTTACAATTTGCATGGGATCATAATTCTTTAACCGCCTTGAAACTTATTTGTAATTTGCGTGGTGTTCGTGGCACTGGCAAATCTGATAAAGAAGGTTACTACACTGCCG…	_
gene53538	10.7367	67.3024	2.6481	0.031184	1	XM_016612546.1	uncharacterized LOC107790597 (LOC107790597), transcript variant X1, mRNA	TAAAGTACCCTAATCTTTTGTGCAAACTTTCACTATTAAAAGTTCCCTTGTCTTTTTTTGATAAGCTTACCCTTATCTTAATTTGGAATTCATTCTTTTCAATCCTCAGAACTCATATACTAGTAGATTTATAAATTTGTGTTTGATACTGATCATGCCAAGCCTTTCATTATGCTTTATCACAATTATTTTTCTACTTGGAAAGGTCCAAGGCAGGCTTCTAAGGCTTAATTCTTCCAACCAATTGATCTCAGATGGAATCGATCATCGACTTAACAATCAAGAATATGGACAACACTTGCTTTCATCAGGCAAAATATGTCAACAGTTATATGGTATTTTTCCCTGTGCAAACAGCATAGGAGGCTACATTTTCTTGATAATAGTCTACCAATACTT…	_
gene54229	59.691	373.276	2.6447	0.0038586	1	XM_016613409.1	ABC transporter G family member 21-like (LOC107791363), mRNA	GGAAACTATAGAAAGAGACATCCATTATAATTCGGCAAATTCAATACATCACCCCTAGACTTCCAAATAGACAACTCCCTGTCCTCCTTAGTACTTAAACTCCTATATCATGACACAAACATACTCTGCTTCTTCTCGTGTATTTTTCACTTTAAAGTTCCCTTCTCTTTTCTTCATTTGCATGtgatttctttttcctctttctctTCTCTAGCTAAGCCATTTAACTCTCTTTTTTCATTCACtaccattttttttttccttttctcttgatctcttttcatcttctttcctCATTTCCATCAAGCCTTGAACATTTCATACcttcttttaaaattttagatttaGCAATAATGTTGCCTCATGATCAAGACAATAACATCAATAGTGGTTCGAGTA…	_
gene35764	9.28752	57.9449	2.6413	0.049841	1	XM_016590164.1	ABC transporter G family member 25-like (LOC107770830), transcript variant X1, mRNA	ATTCTAACTCCTCTTCTTTCCCTCTCTTCTTCTCTCCATACTCTATCTACTTATTACTCTCTCTCAATCTTTTTGCCTTTTCCTCATTTTCctcttcaaagaagaagaagaaacaaagtaTCTCAAGATACCTAAAACAAATGCCTGTTTCAAGCAaagaaacaacaacaatgaagactacaacaacagtaacaacaacactAACAGAAGAAGATAAAACAAACAAAGACTCTCAGTTTTCCCCTTTTCTCATGTCTTCCTCTTCTTATCCTATCACCCTTAAGTTCATGGACGTGAGTTATAGGATAAAACTTGAGAGCAAATCAAGTGGGGGAAGTAACAACTTAAGAAAGATGTTTTCAAGTGGCCCCACATCATCTTCAACCGATATGGAGAATC…	_
gene42509	135.859	843.982	2.6351	0.020418	1	XM_016598507.1	boron transporter 1-like (LOC107778285), partial mRNA	CCAATGAGAACTTCTCTAATTTCTTGTCTGTAAAGTTTgagtaatttcttttctcttacaATAAACAATATATTCGCATTTGTCATTATTAAACTATTCACTCACCTAATTACTACTACTAGTAATTTGCTCCAATACTTGTATTTGTTTGTTGGTTATTTATGCTTACTCATCTCTCACTTTCTTCACGCCAATCATCCCTTCCACCTAAAGAGTTTCCTTTCGTGAGAATTACTTCCCTTTCTTTTCTCGTCGTACTTTGTTTCTTTGACTAATGTAAACAGCGTACATTACTTGTCCCTTCATTATTGAACTGTGTTCGTGGAAAGGTCTGCTCTTTATAATAATCAATTGTTAAGAAATGGGTTCTCGCTAAATCCTTGGTTTTTTGGTTACTAG…	_
gene7148	4.19276	25.9904	2.632	0.026186	1	XM_016635399.1	putative late blight resistance protein homolog R1B-16 (LOC107810601), transcript variant X1, mRNA	TCAGACTTTGGACACGGGACTTATGGCTTATGCTGCTATTACTTCTCTTATGAACACCATACAACAATCTATGCAACTTACTAGATGTAATTTGCGATCGTTCTATGAAAAGCTTGAATCCTTGAGATCTATTATGGAGAAACTTTGTAATATAACAGAAGATATTGAAGCACTGACAAGCTTGGAAGCTGAAATCAAAGAGGTAGCATTCAGCGCAGAAGATAAGGTTGACTCGAGATCAATAAAAGTTCTTTGTTTAAAAACACCAACTTTACGAAACAACGCTTTCTGGAAACTCTGTTGTTGCTTGGAACAAGCGGTAGAACGCATTGATTCCATCATGAAACAGTGGATGGCGATACGGGACTGGTACACTAACATCAAAGGTTTGAAAGCACA…	_
gene6864	4.19276	25.9715	2.631	0.030819	1	XM_016631649.1	transcription factor SPATULA-like (LOC107807290), mRNA	CACGCTCCTCCGCTCGTTCGGGGCAATTACCCAAAATGTCACTTACTCCTAGACTCGTACATAAAAAGAGTGTGCTAGTGGGTTTTACAGATAATGGAAATTAACAAGACAAGTCTCTGCCCAAGAAAAAAGTTGCACATCTTTGGGAATTGGCTTTATCTCTACTTCGACTGCCTCAAGCTGAACTTGATCTTTCTCACTTTTTAATGCTGTGATAAAAAAACCGTCTTGTTTCTTCTGTATCTCTATACTAATGGCCAACAACAATATTTATCATCACAATGCTagaacttctttttctttgactGAACCTGACGCTGAACCTGACGATATTTCTGTTTTTCTTCGTCATATTCTCAATCATTCATCTAATTTTATGACCCATGAAACGCAATATTC…	_
gene71476	16.7299	103.462	2.6286	0.00078684	0.51277	XM_016635270.1	uncharacterized LOC107810481 (LOC107810481), mRNA	AACTTTTCCCCCTTAGCCTCTCCTTCTTTCTTAAGAAACAGGTTTTCTTGATGCCACCAGCTGTCTTGACTCCAGTTATTCCAATTGTGTAGTGACacaaataaaaccaaaaaaaaaaaacaatttacaTCAACTCTTCCTTCTATGATAAGAAAGAAACACGCCTTTTATATAATATTCCTACAACCTTTCACTTCCACTTGTAAGTTAAAACATTTGATCCTTCATTTTTCTCTTCAAGAAAATGTCTGCTACTGATCAAGAATCCAGAGTTTCACTGAAGCTTTTGATAGATGACAAGAAAAATAGAGTTATTGTTGCTGAATCCAACAAGGATTTTGTTGATATATTATTCAGTTTTCTTTCCTTTCCAATTGGAACAATAATCAGATTAACCAA…	_
gene49796	9.15683	56.4709	2.6246	0.03287	1	XM_016607882.1	LOB domain-containing protein 15-like (LOC107786415), mRNA	AAAAAGTACTCTTGACCAACTTTTTATTGTATTTCTTGCCTTTTAAGCACTCTTTTCTACTCCCTCCCCTACCCCCAAATCTCAGACTCATatttcttccttcttcctccaaTCGAAAAACTTCCTTCCTTTGCTCTTctcctttttctctctctctgCATAAATCTACTTTAGCTTTagcaccgtatacagatagtatGCCTGAATGTCAAGAGAAAGGGAGAGATATGAGGAGATAGGGAAAAAAATAAAGAGGGAAGCAGATGACTACTCGCAAATGGGAAGGAGATATTTGTTGGGGAATCCAGGAACTACAACGACCTTAAACACTGTAACACCTTGTGCTGCCTGTAAGCTTTTGAGACGTCGCTGTGCTCAAGAATGTCCATTTTCTCCCTA…	_
gene67378	19.6916	121.393	2.624	0.043554	1	XM_016630049.1	TMV resistance protein N-like (LOC107805941), mRNA	ATGGCAATTCCCGTTATTGTTCAAGAAGCAAATGAATCAAAGGATCAGCTGTATGgtgttcttttttgtttttttggccTTTTGTTGTGTTTAGCTGAACCAAGTTATTTCAGGTTTGAATCAAAATTTATCCGTATTATCATTGAGGAAGTCTTACACGAAGTCAAATCTCGAACACCCCTTTATGTTACCAAGCACCCCGTGGCTCTTTCTCCCCGTGTTAATCAAATAGAGAAGTTATTGTTCAAAGGAGACGGTGATGATGTTCGTGTGATTGGGATTCACGGCATGGGTGGAATTGGCAAAACAACTCTTGCAAAAGCTGTGTTTAACCAAGTTTTTCAGCATTTCGAGGCAAGTTGCTTTCTTGAAAATGTGAAATCAGAGGCTTCTGAAAGA…	_
gene46364	5.42493	33.436	2.6237	0.009627	1	XM_016603489.1	uncharacterized LOC107782593 (LOC107782593), mRNA	TTCTAATTAAGTTGCTATTCACAAACATTATATTTCTCTCATGGGAAATTGTATTCCTTCTTTagacaaagaaaggaaaactttGCCCATCGATACAATTTTCAAGCTTCCATCTTCATTGCCTAATTGGCCACCAGGTGGGGAATTTGGAAGTGGATATGTTGATTTAGAAGGGCTAAAAGTTTGCCAGATTGTGACATTTAACAAAGTTTGGGCTGTTGATAAAGGAGGGCCAGATAATCTTGGAGCAACATTTTATGAGCCTTCACCAATTCCAGATGGATTTTCCATGTTTGGATGCTATTGCCAACCAAACAATCAACCCCATTTTGGTTGGGTACTTGCAGGGAAGGACAAGAATAATGGTCAAACTCTAAAGAATCCAATTGATTATACACT…	_
Novel01902	10.7249	65.606	2.6129	0.0055879	1	XM_016598631.1	uncharacterized LOC107778380 (LOC107778380), mRNA	CCGATTTCGTATTTGGAACAAATTCCACTCGCCTTAGCAGTTGATCCCACATCGAGAACAAACCTTCCATGCCATCTTTTATAAATCTATATAAATCCATGCGCTCGTAATTGTTGAGCATCAATTCGCAGTCTTCGCAAGCAACTTGAGTCTATTTGTGGACTCGGAAGTATTAATtctaagATCATcctatacctgatgattgggagctaactgacgaactacctaatgaggacgcaatggttattgaagttcaacctccatggaagatgtactttgatggtgctgcacatcgcGGAGGAGCTAGTGCTGGTGTAGTATTTTTCACTTCTCAAGcggttgcaattgcaagtctttggtgactctcagttagtggtcaatcagcttcTAGGTAGTTAT…	_
gene16682	105.775	644.553	2.6073	0.001902	0.93543	LOC107823555	thermospermine synthase ACAULIS5-like	GAGGAAATCAACCTCAGAATTCTCACTtacaattttcttttattttccattagattttatttttagaatctGTATCACGAAGATCCATGAGGATTTTATGTACTACACTTTTCACCTTACTTCAATAGTTATCCCAAAACTTGCTTACTCAACCTAAATGATTATGATCATACTCTTACCTTTTCTTTTTGCTCCTTATATTCTCCTCTTACCCTTCCATTCTTTTTCCATCCTTTCTCACTTGTCTCCTTCTTTGAGGGTCTCTCTTCTCTTCCGTCACTTAATTACTAATTTTCAAGTTTTAAAAAATGGGTGAAATATCTTGCTCTGTTAATGGAAATGGAAATGGAAATGCAGTGATTGTAGGTCCAAGAAAGAGCTGTTGGTATGAAGAAGAGA…	_
gene18555	59.2962	356.482	2.5878	0.00044827	0.38342	LOC107825623	glutamine synthetase PR-2-like	GCCAAGATTTTCAGCCACCCTGATGTTGTTGTTGAGGAACCCTGGTATGGTCTTGAGCAAGAATACACCTTGTTGCAAAAAGATATCAATTGGCCTCTTGGATGGCCTCTTGGTGGTTTTCCTGGACCACAGGGACCATACTATTGCGGAATTGGAGCTGGAAAGGCTTTTGGACGCGATATCGTTGACTCTCATTATAAGGCATGTCTCTATGCTGGGATTAACATCAGTGGTATCAATGGAGAAGTGATGCCCGGACAGTGGGAATTTCAAGTTGGACCTTCAGTTGGCATTTCAGCAGCTGATGAATTGTGGGCAGCTCGTTACATTCTTGAGAGGATTACTGAGATTGCTGGAGTTGTGGTCTCATTTGACCCCAAACCTATTCCGGGTGACTGG…	_
gene36378	11.8327	70.699	2.5789	0.040014	1	XM_016590882.1	glutathione S-transferase U9-like (LOC107771507), mRNA	ACATAAGCATCTCCATTCTGAAACAATCTGAGAGACCAAAATGGGAGAGGAAAATAAGGTCATTCTACATGGAATGTGGGCTAGCCCTTATGTGAAGAGAGTAGAATTGGCTCTCAAAGTCAAAGGCATACCTTTTGAGTATATAGaagaagatttgagcaacaaaaGTATATTGCTCCTCAAATACAATCCCATTCATAAGAAAGTACCAGTACTTGTCCATAATGGAAAGCCAGTATCGGAGTCATTTGTCATTATTGAATACATTGATGAAACATGGAAGAATGAACCTCGACTCTTGCCTGAAGATCCTTATGAAAGATCCAGAGTCCGGTTCTGGGCTTCTTACATCCAACAGGTGACTGAATGCATGCTCAAGGTCTTCAAAGGGGAAGAAAA…	_
gene8545	66.6224	397.716	2.5777	0.00019626	0.23166	LOC107814514	S-type anion channel SLAH2-like	CTACTACAATTTAATGAATAGTACTATTCATCTTTAATTTGCTGTAGTGTGGGGACTCTCTccgtatatatattctctttctgTGTTTACATGTTTGACCCACGAATTGAATACAGTTGTCCATTGTTTTCGTGTTTAAGTTTCTAAGCTTCCCGAATCAACGACGATAGATTCCTTTGATGCTTTATATCTAGCTACTTGTAGCTTGTCTATTTTCGTGAGTCTCGTGTTTTTCTCAAACATTGGTCGTTCCAACTGCTAAATTCTGCTCTTGGCTAGTATCCCATCTGAAAAGAAAAACTCAGATCTTTTATTTTGGGTGCTTCAGTTTCGATCTTCAATTAATCCAAGTACTGTAGCCGCTTAGAGAAATTCAAGTCCGATAGTGGATTGCATTGT…	_
gene69562	69.761	416.128	2.5765	0.0030969	1	XM_016632875.1	phosphate transporter PHO1 homolog 10-like (LOC107808366), transcript variant X2, mRNA	tttttttgtataatgCAACATGCATGTGTTTTTTGTAGTTTTCACAATATGTATGTGCGCGtttgtttgtgtttgtgtttgtgtttttggCACATAAATTACAGGGAAAATGAATCGTGGCTCTGGGGCATTGAGCTCTACATGtaattatatttacattctgtatTGAAGGAAGTTTCTGGttctgggttttgcatttgagtTGAAGCATAATTGGTAAAGTGGAAAGGTTGTTGGTTTGTATTTCAATATTGTATGCTTAGTTCAATGTGCACTATTATCAGCTTAATGATATTCTTACGTGGAGTACTAATTAGTATAAGCTATTTTTGAAAGGCGAACTATTGGAAATCTGAAGTTTTTGTCCAATTAGCTTCTCCACGTTTCTCGTTCAGTGAC…	_
gene52176	19.5116	115.97	2.5713	0.01101	1	XM_016610836.1	glutamine synthetase cytosolic isozyme 1-1 (LOC107789070), mRNA	CATCTTCACCTTTGCTTATACACATTTTTATTCTCTCATATACGAACTCAGCCAATTTCAGAACTCTTATTTTCCAATATGGCTCATCTTTCAGATCTCGTTAATCTCAATCTCTCTGACTCCACTCAGAAAATTATTGCTGAATACATATGGATTGGTGGATCAGGAATGGACGTCAGGAGCAAAGCCAGAacACTTTCTGGACCTGTTGATGATCCTTCAAAGCTTCCCAAATGGAATTATGATGGTTCTAGCACAGGACAAGCTCCTGGAGAAGACAGTGAAGTGATCCTATATCCTCAAGCAATTTTCAAGGATCCATTCAGAAGGGGCAACAATATCTTGGTCATTTGTGATTGTTACACCCCAGCTGGTGAACCCATTCCAACAAACAAAAGG…	_
gene2865	25.1302	149.008	2.5679	0.001747	0.88603	-	uncharacterized LOC107762557 (LOC107762557), transcript variant X2, misc_RNA	CAATTCTGTTGGAATATGCTTTTTGTGGCTGAGGAATAATTCCTACAGCACATGGCATCTTTGGTACCTATATATGGTACCATTTCTATACAAAAAAATTGATTGAGATTTGGATAACCTAAAAAAGACCTAAAAGTTCTCTGCATTTTTTCTCATTCTAAGtttactcaaaaataaaatacagaCTCAGCCTGATTTCTCTACACAAAACCTCTGAAAAGCACATCTGATTTTGCAAAAACTTAGAAGAATACTCAGAatatttctctttcaaaatttctGGGCTTTTGGTTGCAAGATGGTTTGAGTTGAGACTGCTGTGATACTGCTGTTTTGCTACTTGATTCCGTTGGTTTTTCAGCACTGTTAAGTTGTTTCTTCTAAGTTTGTGGTTTGCTG…	_
gene14548	24.5855	145.562	2.5657	0.022717	1	LOC107821194	F-box/FBD/LRR-repeat protein At1g13570-like	GTTAAAAAATACGAAACGCCaccaactttcaccattttatGGCACTTGGCAGCGTTGTACCCTCCAccgagaaatgaagaaaaagaactGTAAAAAGGGCACTGAAAAGTTGTAGCTTTCAGATCTCTCTCTACTGATTTTAATTTTCAGGGTAGCCTGCAAACTCGTCAGTACTAGACCATGAGGAGTGCTAGTAGATCTGGTGTAGTTACAATTAGCAATTTGCCTTGTAATGTTGTGGATGGGATTCTAGGGTGCTTGCCTTTGAAAGATGCAGTGAAGACCAGTATCTTGTCAAAAGACTGGAGGTACAAATGGGTAACACGTCAAGAACTTGATTTTAGTGATGAGTTTTTCAAGtctttcaaagaaaaacaagaagccaAGGCAATCATTTAC…	_
gene43711	14.5653	85.7996	2.5584	0.010007	1	XM_016600085.1	rapid alkalinization factor-like (LOC107779632), mRNA	TAGTGGTATGGTAGTAGTAGTTAGAACTTACAAGAAAGAGAAAGCAACTTGATATTATTTCTCTATATATATAACTAGGAGGAGAAATATACCAATTACCATTGACAAAATTGTTAGCAATGGCGAAGCCGTTTAGCTCCACTTTCATCATCTCTTCACTATTAATTGCGCTATTGATTATCTCCGGCGAAGCTTCCGGCGACTTCGACATGAGTGGATGGATTCCGATGAAAGCCACAGATAGCTGTGACGGTACGATAGCAGAGTGCATGGCCGCCGGTGAATTCGAAATGGATTCAGAGAGCAACCGGCGCATTTTAGCAACTGATGATTACATAAGCTATGGTGCTCTGCAGAGAAACACTGTACCCTGTTCTAGAAGAGGTGCTTCCTATTATA…	_
gene30462	16.7028	98.0792	2.5539	0.026244	1	XM_016583493.1	inositol 1,3,4-trisphosphate 5/6-kinase 4-like (LOC107764911), mRNA	TATTCGGTGAAcagatttccttttatttatttgttcacTGGCAGGCACTCTAGAACCATTTTGATTCCATCTAAACCATACTAAACTCTTAAGTCATAGATAAATACAGGAGAAAAAGACTTGTAACCTTTAGGAATTGTTTGACAGAGTGATGAGTGTTCTAACGGTTTCTTATTTTATGCTTTTGGAATAAGCAGGCAATGGGCAAGGAAGTCAAGACAGTTGGTTACTTGATGAAGCCTTCTCGTGAAGAAGATTTTGCCAAGAGAGGTGCATTCCCCTTAAATCCTACACCAGACGGATTAACTTTTGTGGCCCTTAACTACGAGCTCCCTATGTCATGGCAGTTAAAAGAAGTTGACGGCATTCTACATAAATCAACTGATGACATCATTGCTG…	_
gene71435	9.39521	55.0949	2.5519	0.0413	1	XM_016635219.1	uncharacterized LOC107810436 (LOC107810436), mRNA	AAATTTTGCAGCCTCATAAGTCATACCTAATGGCCTTACACAACCATGGCTTTGAATTTCAGCTCTGTTCAGCCTCTGCAACCAAAACATCTCTGCTTTCTCATTCCTACCCATAAAAATGATCCCCTGAAGCTGTATCAGTCTCAAACTTTGCTATCTTCTTCCTTGAGAAGAGCTGCTCTTTCTGAAGAGAGAGATGGAAATGTCACTGAGGAGGAGCTTCCCACTTACTCTGGGTCATTATCTTCTGCTCGAACGCAGCTAGATCTCTTGGATCAGCTTACTTCCAGCAGCTCAGCAGTTAATGGTTATGAAAGTGATAGTAGCTCTAGTAAACCTACAATTCGTGCTCAGCTCGCTAAGTTGGTTGGAGATCGAGATGATGACTTCAGCATTCCC…	_
gene55894	3.49049	20.4598	2.5513	0.041633	1	XM_016615509.1	uncharacterized LOC107793212 (LOC107793212), mRNA	CCccatttctcttttcttttttcttttccttttccgaaTAAAGGTTATGGCTCTTTCAGGAACAGTTTCTGGCAATCGGCATGGCGTCTGCGTCAAAGAAATGGGCACGGGACGTCTATTTCATCGCTTCCCGGCTATACTTTCTTCTAATAATCTTCCAAATCCCACTTTTCAGATTCCCATGTAGAATTGGTACATGTACCACACCTATTGATGTGTCACTGTCTTTATTATACGCGAATGGAATTATTCCTGGAGGTTTGGTAAGAGCCCTGCTTTACCCAGGAGCTGTAGCAAAGGCCATTTATAAGAACAGCCCCATCCCAAGCTATGACAACCTTCTAAAAGTGTACAAATTCACCAACATGAAGGAATCTCCTTTAACACATGACCTCCAAA…	_
gene46593	4.58595	26.7131	2.5423	0.025057	1	XM_016603784.1	uncharacterized LOC107782846 (LOC107782846), mRNA	ATGGAAGAGAAAAACCAACATCTCCTTCAACCTCTCATAAAACCAACCACAAAAAACTCTGCCATATACCCCTCTTCCAATCTTGAAGTTGATGAAAATAGCCACAAAAGCACTTCATCAAATACAAGTATATTTCTTAGGCTTGTTGTGGTCATTTTTGCAATAGTAGTCTCCTTATGGGCAAATTATGAAGCCTCCAAAGGTTTTTCCATAACAATTGTCAATGAAGCTGATGCTACATTTGCAAAGAGGCGTTTTGATCTCTTTTTCGTATCGAACGATGAAGCCACACGTTTACTTTTGAAGACAAGTAAATTTGTCGAAAATATTCTTTACCCTACTAGTGATGATGATTTTGGCCAACCCCAGATCAAGAAGCAAGTTAAACATGTCATACTC…	_
gene35474	3.50803	20.4218	2.5414	0.049866	1	XM_016589830.1	probable protein phosphatase 2C 38 (LOC107770510), mRNA	TGGAGGTTCGCTATGTATTACATAGACACAAAAAAGATTGTCTTCAAACAATCTGAGATCTCATCTGacatcaaattaccaaaaaaGACCATTTGGAAAGAAATTCCAAAACTCAGTTTTGTTTTTGTTGCGCATAACCTCTTTTGATCATCCTTCTGATTCAGCAACAAACTCTGTCACCATCACATCTTTTATGGGTTTTTACAGCTAAGGCTGTAGTTGAAAGTTGACACATTCATAAAAGGACCACAGAGTTTGTACATAGGTTCATAGTATTCAAGAATCAAGACCAGAACACCTCCATATTCTCTGAACTCACATAAAAACTATTACTTTCTTGTCTTGGGACACAACTATTGCTTCAATTCTGCCCATACAAATTTGGTTTTTTCTTACCTT…	_
gene60937	20.4363	117.22	2.52	0.0043059	1	NM_001325657.1	Nicotiana tabacum cytochrome P450 CYP72A219-like (LOC107798787), mRNA	GTAGGAATACTGTAAAAGAAAACTCCATTATTAGAAACACTAAACAATAAAAATGGAGACATTATTTAACATCAAAGTTGCAGTTTCATTAGTAATTGTGATAATTTTTCTGAGATGGGTATGGAAATTCTTGAATTGGGTGTGGATTCAAccaaagaaaatggaaaaaagacTAAAAATGGAAGGTTTCAAAGGAAGCTCATATAAGCTATTATTTGgagatatgaaagaaataaatacaatggTTGAAGAAGCCAAAACCAAGCCTATGAATTTTACCAATGATTATGTGGCTAGAGTCTTGCCTCACTTCACAAAGTTGATGCTCCAATATGGCAAGAATAGCTTTATGTGGTTAGggccaaaaccaacaatgttTATCACAGACCCTGAACTAAT…	_
gene43265	20.5785	117.89	2.5182	0.023127	1	LOC107779131	UDP-glucuronic acid decarboxylase 6-like	aaaatcatatttttaaatTATCTTCCAGTATTATCGGAATCCAGATTCTCCATTAATTGTTTAATTCTTGGAGATTAGCAATACCCTTGATTTTTTAACCGAGGCAGTAACTATAAGTgaatatattttttacttttttttgacTTTGGTGAAGATCTGAAGTTCTGAACTGACCAGtcaagaagtaaataaatattctAAGCATCACTTTGCATGCTAGTGGCACAGAACCCGCAGAGCAAATTAAAAAAATTGGGTTTATTCAAAGACTTTGATCAAAAGAGTTAAGGAGTACTCGGTGGAGAGATCTGAGAAATGGCAAAGAATTCTGCAAATGGAGATCACCAAACAACAACAAAGCCTCCTCCAACTCCATCTCCGTTGCGCTTCTCAAAGTTC…	_
gene52156	6.93029	39.4611	2.5094	0.011576	1	XR_001648758.1	uncharacterized LOC107789048 (LOC107789048), transcript variant X1, ncRNA	AAAACACACCCTTTTcatcaaagaaaaaccaagaagtGCCATGTCCTAGGGTTTGGCTGCCAAAATTTCTCTGCGAATGCTGCAAAGGTTATTAAACATGGTTAAGATTGACTTGATTTTTTTACTATGGTGATAACTGGATGAGGGAGCCACAACTTATATATTCTAGAAAGCTTATTCACACTTGGAAAGGTTATGATGTTGATCTCTTATCTTTTATAGATATGGTTAATGAATACATGAACAAGTTAGGGTATGTTGGAGTTCAATAATTGATAGTGATTGGCCATTctgtgaaatattatgaaatattaGGAGATGAGGGTATTAGGACATTATTACAACTTGTGAATGACTAGTTTAATATTATTGACTTGTTTGCTGTAGAGGATAATGAAT…	_
gene8236	11.7346	66.7749	2.5085	0.028065	1	LOC107814163	putative clathrin assembly protein At1g03050	TAACTCTGTTTTGAAAGTATTTCCATTAGCCTCCCGAAATATGCTGCTAAAGTACAGGATATTTCTACGGTTATTGTAGCCAGTCAAGCAGAGAGAAACACAAGAGGGAGAGAAAATTTTAAtcagcaaaaaagagaagaaagagctGCACATACCTCATTTTCTCCCTTTTCATCTTCTTTCTCCAACTCCAGTAAATTCTCCTTCCTTTTAAATTATTCTCTCATTGTAAAACTGAATCTTTCATACTTTTCCATCTGTTTTACCACAAAATTCAGTATAACAGGTTAATACTGCCATCCTTGTGAATAGCTGAAGAGAAAAATAATCAGCagtatattaaaatatttttgagactTACAAGTCTGAAACATCATGGCTCCAAGCACGCTTAGAAAA…	_
gene52598	15.1196	86.0249	2.5083	0.0035058	1	LOC107789548	glucan endo-1,3-beta-glucosidase, acidic	TTCAGCTCAAATGTTCCTTACTCTCTCATTTCCATTTTAGCTATGGCTTTGTGCATTAAAAATGGCTTTCTTGCGGCTGCCCTTGTACTTGTTGGGCTGTTAATGTGCAGCATCCAAATGATAGGGGCACAATCTATTGGAGTATGCTATGGAAAAATTGCCAACAATTTACCATCAGAACAAGATGTCATAAACCTATACAAGGCTAATGGCATTAGAAAGATGAGAATCTACTATCCAGATAAAAACATCTTCAAAGCTCTCAAAGGAAGTAACATTGAGATCATTCTTGATGTTCCAAATCAAGATCTTGAAGCCCTAGCCAATTCTTCAATAGCCAATGGTTGGGTTCAAGATAACATAAGAAGTCATTTCCCATATGTTAAATTCAAGTACATA…	_
gene65936	21.8869	123.76	2.4994	0.049559	1	XM_016628229.1	amino acid permease 3-like (LOC107804344), mRNA	CTCAAATTAAGTGAGCAACACAACTCTAACACTCCTTTCCTTCCCTTGTGATTGTGTAATATTTGCATTTGTTTCATCAATTTGGGAAGACATTCTAAAGAAGGAAAGATATAATGAAGATGGGAGAAAACAACAACGTTGCTTCAAAACATCAAGTGTTCGATGTTTCCATCAATGTCACTGAATCCAAGTGCTTTGACGATGATGGCCGTCTCAAAAGAACTGGGAGCGTTTGGACGGCAAGTGCTCATATCATAACAGCTGTAATTGGTTCGGGAGTTTTGTCTTTAGCATGGGCAGTAGCTCAACTTGGTTGGATTGCTGGTCCTATTGTTATGATTTTGTTCTCTTTTGTTACTTATTACACCTCCGCTCTTCTTGCCGATTGTTACCGCTCCG…	_
gene21485	18.7293	105.132	2.4888	0.013396	1	LOC107828880	uncharacterized LOC107828880	GAAACCTTAATAAAAGCAACCTTCTACTGTCCTCAACATTCCTCCACTTCTTTCCCTGTTTtcctcttttctcctttttctcccTTTGCCTTTGGGCCCCTCTCATAATCCTAAAATACCCCACACTTCATTATTATATCTTCTTCAACCAGCAACCTCTTGTACTACtcatatcttcaaacttgattttCTCCCTCCAACCACtttgttattttttgatttctgcCATGGCTTGTAaatttgaagaaccagagttttGGTTGCCTTCTGAGTTCCTAACGGACGACGAAATACTCATGGGACATGGTAACTTGAAGAAGACGGAGGGACACAGGAACGATTTCTCAGACTTGAATCtctgtttccccactgatttcccTTATGATTTTTGTCCGACGG…	_
gene39895	12.3421	69.1525	2.4862	0.022231	1	XM_016595113.1	glycosyltransferase-like KOBITO 1 (LOC107775389), transcript variant X1, mRNA	ATCCAAATATTATAGTAATCCTTATCGATTAGCTCAATGAAATTACATTCGGAGTTATCAAAGCTAATGACAACACCATCAACGGCAAAAACGACTCCTAATACAAAGTTCCCATATACGGCACGACTCAAAACTCTTCAGTTTCAACTCTCTCTCTCAGTCCCAGTTCTCTGCATGAAAACATCtctatatacacacacacaaaacgTATACAATCAAAcagtttatttttttctttataacaTCATATATAAATATTACAGTTCTCCATTTTCTTTGAATTCTCAATGGCGGGTCTTTATTATACTTCTGGTTTTGTTTCTCGTTTGCTGTTTTTACTGACAGTTCTTTCTGTATCACTCGCTGCTTTTGCTTTTGTTCTCCAATGGCGTGGCGGGT…	_
gene32595	605.983	3360.15	2.4712	0.026715	1	XM_016586242.1	uncharacterized LOC107767295 (LOC107767295), mRNA	TGGACCAAAGGAAATCTAAGCAAAAGTAAAAAGAAGGCAAAAATGTACGTGAATTGTAGTTCATACTTAAATAGGGACGATGATGATGACAGTGCTTCTGATGAATTTCCAAAAATATTGAGTCGTAACCCTAATCAATTACGTGCTACTTCAGTTTTCAATCCTCGTCGTCCTGTTGTAGATTATTCTGAAAGTGAAGATGAAGGACAGGCTCAGTGGTCTAAccataacaagccacctcattCCACGAATGATATTTCATCACTTTTAAGAATGATGATGATGCTCAACCTCAGACAAggtgctggtgctggtgctggtCGTACTTCCCAACTGATTCTTAGCCAGAATCGTCGTCCTATTGTGGATTATTCAGATACTGATGAGGAAGAGATATCA…	_
gene8510	75.6178	418.559	2.4686	0.030819	1	LOC107814472	probable sulfate transporter 3.3	ATTTATTGTATAAATTTCATAACCTTCTTAGAGAAGTGCACCCTTCCATTTAATGAAATTTCTCTATTAATTTTCTCATTTTCCCATTTCACATATTTACTTGGATACGTACCTATCACAAAATCTCACCTTATTTTCATCAGAATCTtatccaacttcactttctccatCTTTTGGACAGTAACACTTACTGTCACCTTCCATCAAATTCCAAGTCATTAGTAAGTTTACTTGTTTGATATTAAGTAGATTTTGTGATCTCCTTTTTAGATTATATATGTCCATATTTTACCTATAAATTTAGTCAGCCCAAAGTCTCTAGTCAAGGAAAAATATTCAACACAAGTACTGTTACATTTCCATTTCATTCTCTCTTCTTAGAAGTTATTCTTTTCATTT…	_
gene68635	7.81229	43.0423	2.4619	0.0074074	1	XM_016631699.1	ankyrin repeat domain-containing protein EMB506, chloroplastic-like (LOC107807340), transcript variant X1, mRNA	ATGCGTTGCTTGTCACTCCCTAAAAGGCCAGAAACAAAAGAAGTAATCCTATCTGAATAGCCCATCGGAAGCCTCTAACCTGTTCGACAAAATGCCTCAAAGAGAGTAATCATCCAAGCTCTTTCACAATCTACCTTCTTGGTTTATGGGAGTCTTGGTTTTGCTGGTATAATTTAGCCTGAAGATTGAAAATGGAGAAAATAATGGTGTTGCAGAGTAATCCAGCTGCCCTATCCACACAGCTATGCGCAACTACAACTACTTATAACTCCAGTTTAGGCTGCTCCAATGTCATTTCTTTCGGATTTCCCAGAAGAATTAATGTAGTCAAAATTTGTTATTTTCACAATTGTACTAAAAGGACTAACGTAGTCAACTTAACCAAAGCTTCTTTTTGGG…	_
gene53817	631.001	3470.9	2.4596	7.6025e-05	0.12145	XM_016612876.1	bidirectional sugar transporter SWEET12-like (LOC107790903), mRNA	CAAACCCTCCTCACTTCACAGCCAAGTAGAAAACTTGATTGTCTTTTGCAAATCTAGCATTTTGTGTGAGAGACAGAGTGCTAGAGATTTGCAATTCTTTGgctagaaaatacaaaaaagagaTGGCTGGTATTTCTGGTCACTGGGCTTTTGCCTTTGGTGTCCTTGGTAACATCGTCTCGTTCATTGTGTTCCTTTCTCCACTGCCCACGTTTTATAGTATATTCAAGAAGAAATCAACAGAAGGCTATCAATCAATTCCATACGTGGTTGCGCTCTTTAGTTCCATGCTTTGGATTTACTATGCACTTCTCAAGACCAACACTACACTCCTCATCACTATAAATTCCTTTGGGGTCTTCATTGAAACTATCTACGTTGGTTTCTACCTTTTCTACG…	_
gene58786	13.8751	76.2591	2.4584	0.018684	1	XM_016619161.1	subtilisin-like protease SBT1.7 (LOC107796404), mRNA	ATTAGAGTTCTTCTAGCCTATTTTTCAGCCATGAAATTCTtgaaaatctttcttcttttttgcaTAGTTAGTTGTTTTGCATGGCCAACTATTGAGATCCCTTTAGAGACGTATATAGTTCACGTCGAGTCCCAAGAAAGTCAAATTCTCACTCAATCATCATTAATGGATTTAGAGAGCTGGTACAACTCTTTCTTGCCAAAGACCATAACAAGCTCTAGCTCAAACGAAGAGCCCCGTTTGATATATTCATATCGCAACGTGATGAAAGGCTTTGCAGCAAGATTATCAGCAGATCATGTTAAAGAAATGGAGAAGAAACCAGGCTTTATATCTGCACAACCACAAAGGATATTGTCTTTACACACTACTCACACTCCAAGTTTTCTTGGATTGCAG…	_
gene26208	19.8631	108.933	2.4553	0.041522	1	XR_001642349.1	uncharacterized LOC107760170 (LOC107760170), ncRNA	ATGTGCTCAtttcttaattttctcatacctGTCAGACATCCTTTGATTCTTTTGACATTTTTGCCCCTTTATCTCACATTTacaaaaagaacaaagaaagaaaaaggatagCCAAATAGCGCAGCTTAATTAATGTGAATAAATATGGATTTACAACATGGCTCTATCAAAAGCACCTTGGTAAAAACTAAATTTTGGAGCTGAGATTCCAAGAAAACAAGCTGCAAGGAAATGGTTGCTTTTCTTTAAATAAAGCACTAGAATTCATCATTTTCTTCAACTTCTACATTAATTTTTCACAAGTAGTGAGAAGCTTTGATAAGTTAAAGAAAAAGGGTATTTAAGTAAGTCTACCATGCCCTTTAgtacttctttctttctttagaGTTTTATTATACT…	_
gene52951	3.86697	21.1688	2.4527	0.049506	1	XM_016611819.1	uncharacterized LOC107789938 (LOC107789938), mRNA	AATCTCCACTACCACACAATACCTCACACTGCCTGCTTTTTCACCCTCAAGTTTAGtacctcttctccttcttcactAAGCAAAATCGCTACATTTGCCTTAAATCTCTTGCTACTCATTTGCAAACACCAGAACTAAATACTACCAGAGAGAGAACTAAGGCTAACTACTCTGAGAGAGAAAATATTGAGAAGGAGATAGAAAATAGAAATGGTAGTAGATTGGGGACCAGTGGTGGTGGCGGTGGTGATGTTCATCTTATTGTCACCCGGACTCCTATGCCAGCTGCCAGCAAGAACGAGAGTCATCGAGTTTGGGAACATGTACACCAGCGGAATTGCCATCCTAGTTCATGCTATCTTATACTTCTGTATATACACCATCTTGATAGTCGCCGTT…	_
Novel00574	11.3269	61.6101	2.4434	0.0082671	1	XM_016602453.1	uncharacterized LOC107781714 (LOC107781714), mRNA	TTTTAAAACACCGAATATTGAAGACAAATTTAAACCTAGGGTTCAGGGTTATTCTCTTGTCTCCTTCATTTTGTGGTAATTCTTGTTGAGACCAATGCTCGGACGAAGCTGTTAACAGTCTCTAGAGTTATTGAACCGGTCTTGGCATTCACAATATATTTTTGATTCTGCTGTACTACCAAAGGAAATTCAATGGAGAACATAGATAAAAGTTGGATGAATCTTCGAAGAGACACCGATGAGTATATCCGTGGAGTGAATGATTTCCTTGATTTTGCATTTGAACGAGTTGctcaaggaaaagaaataatgTGCCCTTGTAAAAAGTGCATGAATTGTTATTGGTATTATAGAATCATTTGGTTGTTTGCGGGTTTGTTAAAGGATACAACAAATGGA…	_
gene14278	4.52649	24.5432	2.4389	0.028358	1	LOC107820890	uncharacterized LOC107820890	ctcgatattgatcggcctctgggtctcgagctcgatattgatcggtctctgggtctcgagttcgatattgatcggtctttGGGTTTCGAGCTCGATATTATGATGACGAACCCCGGTCCATCATGCTCCAATCTTGATTAATCACACGAAGggcaaactcggttttgaccgtatacaaccATATATATGAGATGGGCCAACCTTTTAAGCAACAAGTGATCACTATGGTTGTAGTCTTCTTGACATATCAAGTTTGTTAAAGATCTAGCTGGTTGCTTCTCAACTAACATCACCTTAATTATAGTAGGGCATACTTAACTGTCCTCCCAAGACACAATGAATCAAATCTTGATCATGAATAACACATACGCAAACAGCGAAGACCCCATCTGAACCAAA…	_
gene1062	19.4497	105.348	2.4373	0.015468	1	LOC107816667	bZIP transcription factor 53-like	TTCTAAGTCAAAATCTCCATTTGGGTCCTGCTAGTTTTTTATTTTGTACTTTTAACTCTCTCTAAATCTTGAAAATATTACTACTGTTCTTGAAATATTTGGTCATGGCTTCATCAAGTGGAACATCATCAGGGTCATCATTATTTCTTCAAAACTCAGGCTCAGAAGAAGATCTTCAGGAATTAATGGAtcagaggaagaggaagagaatGATATCAAACAGAGAATCAGCTCGAAGATCAAGGATGAGAAAACAGAAGCATTTGGATGAATTAATGGCCCAAGTTACAAcactaagaaaacaaaataaccaGATTTTGACAAGTATGAATGTCACCACACAACATTATCTTAATGTTGAGGCTGAAAATTCAATCTTGAGAGCTCAATTAGCTGAAT…	_
gene33413	48.4751	259.508	2.4205	0.032941	1	XM_016587320.1	heavy metal-associated isoprenylated plant protein 3-like (LOC107768218), mRNA	CGAGCTTGCCTATAGATAGCTTCGCGCCTCCCTCAATCTACTTCACTCTCCTCACTTTCCTCTATTTCTCTCTCTTAAAAAAAAGCCTCTCTCTCCCTTCACACTTTCTCTTGAGCGCAtaaatcttttcctcttcttctcctcaCCTAattccttcctcctcctcctcctcttcttcttcttattattggCTTATATAGTTTAATAATGGCAGCACAAGACATACCAGAAGATCCCCCAGAGCAGCTCATGAACTACAAGACATGGGTCTTGAAAGTTTCCATTCACTGCGTAGGCTGCAAAAGGAAAGTCAAGAAAATTCTCCAACAAGTCCCTGGAGTATATGCCATAGATATTGATCTCAAGCAACAGAGAGCAACAGTCACTGGTAACGTAGAA…	_
gene32208	5.98883	32.0394	2.4195	0.023226	1	XM_016585750.1	uncharacterized LOC107766866 (LOC107766866), mRNA	ATGGCGggtcaaaccaacccggaattcTCCAAAAAAGAACCCGACGTGAACGAAGAATTACAGGAGCTTGAATTTACCAAACGAGGCTGTTGTTTCTGGCTACCGTCTTTAAGGTGCGGACGTAGCGTATGGGAACGGATCTCAACGAACGATCAAAAGGAAGAACCCCGTTGGTGGGATAAGGGTATAAATGCCGTTAAGAAAGTTAGAGAGTGGTCGGAACTCGTGGCGGGTCCTAAATGGAAGACGTTCATCCGCCGGTTTAACAAGAACCGGTCCAAAACGAATAAATTCAATTACGACCCGTTAAGTTACTCCTTGAATTTCGATGATGGTCCAGGGGTAAATGATCAGTCGGAAGATGATCGTTTGTTTCGTGATTTTTCGTCGAGATTTGCG…	_
gene60077	7.41254	39.4921	2.4135	0.01782	1	XM_016620768.1	probable serine/threonine-protein kinase WNK4 (LOC107797843), mRNA	TCCACTTGCCCTTGTTAATAACCTACCCTTTCCTTCCTTCTCTCCAACTTTTTCGTTTTGCCCTTTCCATCCTTTATCCCATTAATCTTTTCTCATCTATATTTATTCTTTAACATAAAAAGACTAGTGTTGGCTTAAAATCCTTTAATTGTTTTTTGTTAGAAGAacttgagaaagagaaaagaggtgTGTGTTGAATGAAGAACACATCAAGAAATTCGTGGTATAATGGAGAGTGGTGTTATGGTCGTGAATACAAGATTGTTGTCCTCGTTAATGTCGACATCTAATACAATCTGCATGTCATCGACTTCTAATAATTTTGTCGATCATAATAATGCCCTTATTGCTTCTATTCTCAATTCCCAAGGCCGATTCCGACGACAAAAAATGTTCCAC…	_
gene11214	19.7513	104.633	2.4053	0.0011122	0.64231	LOC107817483	DNA polymerase beta-like	TCTAGCGTCTATCAGAAGACATCAAAACTGAAACCTTTTACTCAAACAAGAACACTGTAATGTAATGGCGCCAAAATCTACGTCGAAGAAGGATAAATCTCCACCGTCAGATCCAGATGGAATGTTTTCGGGTATGGTTGTGTTCTTGATCGAAACCGGAGTCCAATCCAGGCGGTTACAGATATGGAAGCAGAAATTGGTGCAAATGGGGGCTAAAATAGAGGAACGTTTTTCCAAAAATGTTACTCATGTTTTTGCAATTGATGCGAATTCGCTTCTTCAGAAAGTTGATCGAGAACGTCTTACCCGCTCTAAAGCTAAACTTCTCGCATATCAGTGGCTAGAGGACAGCTTGACAAAAGGAGAGAAAGAATTTGAGGATCTGTATGTCTTGTCCCT…	_
gene20311	8.4784	44.5455	2.3934	0.028761	1	LOC107827569	uncharacterized LOC107827569	AGGAGCTAAAAGACCTCAGAATCATCTCAAGTACATTCAATTAACCAAAAAAGTAAAGGAAGGAGAAGCACAAATGGCGTCCTTAACCAAAAAATCCATCTTCAACCTCTCCAAGGCCTTCCCAAATCGAGCCTCCTCTGTCTTTATCGGTCGTCAAATCTGGAAGGGAGGATATGTTGCAACAGAGGAGTCGTCGGAACCACCACAGCGCAGGCACGAGAGGAACTACGGGAGCAGTGAAACGGGTGGTAAGGTATCTGAAATGGCTGATAAGGCGAAAGAAGTGAAGGATAAAGCAAAGGAAACAGCTCAAGATGCTTGGAAGGCAATTGAGGATACTGCTGAAGAGATGAAAGGAAAGGTAGTGGGAGATGTAGATCCAGAGAATGTTCAAGATGA…	_
gene36898	12.809	66.8627	2.384	0.040199	1	XM_016591571.1	C2 domain-containing protein At1g53590-like (LOC107772084), mRNA	ttcaaaaacacgGATCTCCAGTACTCTCTCATTCCCACAGCAAACCCGCAATCCAAGTCTCTCGCCATGTTCTGAAATCCTTATTAATgaTTCAGAAATGACAAGTATAACGGAGGCTACAATGATACATCATGTGGCTATTGTGTTAATTCTACTATGGTTGCTTAATTCTTTCGATTATAGCCACCCTTTGGCGTACTTCCTTTCCCTCATCTACCTTTATCTGgttcatGAGCAGTATATAACTAGATTACAGAGGAAAGTGCAATTTGAGGAAAAAAGACAGTCGAATCAACGACGAGTGCTTTCTGATTCTGAAACAGTGAGGTGGTTAAACCATGCACTTGAAAAGATCTGGCCAGTATGTATGGAGGAGATCGTTTCGCAGAAAATTCTCCT…	_
gene10449	38.6549	201.254	2.3803	0.0075934	1	LOC107816628	cinnamoyl-CoA reductase 1-like	TTACATCATAGAAGTTACAACTACAAGTTTGAGTTTCTGACGCCAGAAACTTTTAAATACGTAGACTTGGTAGTAGGTAAGTTGGTGTAAACTATAGTATAGCATTTTGACAATATATAAACACACACCATTGCCTCTATTTTACATATAAACTTCCAAAGAAACGAGCCTATTTCTTCCTTCTATATCCACTCATCCTCGTCTtatatcatcttcatcatcatctacCTAAACCTGAGCTCAACGGAAAAGTAATTACCATGCCGTCAGTTTCCGGCCAAATCGTTTGTGTTACTGGCGCCGGAGGTTTCATTGCCTCTTGGCTCGTTAAAATTCTTCTGGAAAAAGGTTACACTGTTAGAGGAACAGTACGGAATCCAGATGATCccaaaaatagtc…	_
gene10816	7.4898	38.6849	2.3688	0.016655	1	LOC107817043	uncharacterized LOC107817043	CTTGTAATAAACTTTAGTAGGATAAAACTGAAATAGCTTCTCTTTCCCCTCTTTGGTTCCCCATACATAAACCCCAAAACCTCTCCTAAACCCTTCAAATCCAATCACCACCACTCCACCGCCATCAACCACCATGAATTCCTACAACGCCACCACCCCAAACTTCGACAACCTCCTCCTTCAATCCCTAATGAACCGACTCCAAATTCGCCCTCCTCCTTCAAACCCACCATCACAATCCCTCGAAGATCTCctctttaacactctccctttcTCCTTCTCCGACGAAGATCAAGAATCCGACGACGATAACAACAACGAGTCCTCATCCTCTTCCAAATCGCAACTCGCCAAAGAAGAATCTAAAGTTGAAAAACACATAATCCGCACAATTCTTAC…	_
gene21198	6.62287	34.0794	2.3634	0.018992	1	LOC107828560	translation initiation factor IF-1, chloroplastic	taaagAAAGAGAGCACATAAAAGATATATTTTATACAGGTAAATACACTATTATTTTTAATGAGAGGTCTCGAATTTGAATCATAAGAATGAAGTTACCTTTGTTAGGAAACACTGATGTGTTATTTTTCGATGCAAATTCAGATGAGTCACTGCCCAAAGTACCATATACTATAGGTGAAAAAAGGAAaatctaataaataaataagtataaaagatattgttttttttccccttcttttgaAGGGATAAATAGAATCCTCTTCTGGAAATGACCATTGAGTTATAGTACCTCTCTTATCCGAATATAAAGACGCGCTCACTAATTTAGTGTGTGAGATTGAAAACAGTGAGAGTATACTCTCTCTCACCGGCGCCGGAAATTATATTCAACGGTGAG…	_
gene62258	5.52741	28.3094	2.3566	0.034737	1	XM_016623412.1	GDSL esterase/lipase At5g55050-like (LOC107800261), mRNA	GGCAATAAGATAGACAAGCTGTTCCAAGCAAATTAATTCCttatcattaaaaaaaataaaaaataaataaaaaaatcaactcgttcacacaaCAAGTTTTGTAACTTGTAGGCTACCTctgcgtcttcttcttctttcaacaACACCTAATCATGTTTATATATACTACTCTTTTCAACCCATTTTTCCAGTACTGAAGAAGAAAGAGCCATAAATCATTGGTCCCTATTATTAAGTCTAAATATTATTGACATATATCAATGgcttctcctttcttcttcttctcttccttgttttcttctttctttctcttatgTTTTAAACTATGTGTAGCACAGTCAGTGCCAGCGGCTTACATGTTTGGTGACTCGCTTATAGACGTTGGCAATAACAACCATT…	_
gene19379	4.85583	24.8093	2.3531	0.033071	1	LOC107826546	photosystem I reaction center subunit V, chloroplastic-like	TTTTCCAATTTCCAATATCCAAATTAAAGATCAATTCCTCTTCTCCAAAAAAAACTCTGCTGTAATCATGGCTTCTTCTTTGTTCTCTACACCAGCATTTCAAGGTCTAAGACCTCTCAACAAACCAACTGATTCTTGTGTTTTTCTCAACACTAAGGTCAATTCCTACAAACCCATGAAGAAAAGATGCAATCTTGGTGTTAAAGCTGAGCTCAACACATCTCTTGTTATTAGCTTGAGCACAGGACTATCACTTTTCTTGGGAAgatttgttttcttcaatttccaaaGAGAGAATGTGGCCAAACAAGGGTTGCCTGAGCAAAATGGAGTGAGCCATTTTGAAGCTGGTGATTCCAGAGCTAAAGAATATGTTAGTCTGCTTAAATCTAATGACCC…	_
gene66061	1063.24	5413.31	2.348	0.00012852	0.17327	XM_016628383.1	bidirectional sugar transporter N3-like (LOC107804482), mRNA	TAATTTCACAGCCAAGTAGAAAACTTGATTGTCTTTTGCAACTCTAGCATTTTGGGTGAGAGGCGAAGTGTTAGAGATTTGCACTTCTTTGGCTAGAAAATACTAAAAAGAGATGGCTGGTATTTCTGGTCACTGGGCTTTTGCCTTTGGTGTCCTTGGTAACATCATCTCATTCATTGTGTTCCTTTCTCCACTGCCCACGTTTTATAGGATATACAAGAAGAAATCAACAGAAGGCTATCAATCAATCCCGTACGTGGTTGCGCTCTTTAGTTCCATGCTTTGGATTTACTATGCACTTCTCAAGACCAACACTACACTCCTCATCACTATAAACTCCTTTGGGGTCTTCATTGAAACTATCTACGTTGGTTTCTACCTTTTCTACGCGCCAAAGAA…	_
gene35300	26.0478	132.226	2.3438	0.00073967	0.50178	XM_016589605.1	probable protein phosphatase 2C 51 (LOC107770314), mRNA	GGAACTAATTGATTATGCGAATATCTACCATAATCTTCGTAATGCAGTTAACAGTCTTCACATAATGATTGATGATAACCTTAAAGAACCGTCGCCGGCAGCCGAAAGAGGTTGTCGGCTAGCGGCGTTAATGGAGTCCGGTGGAATAGCAAAAGTAGATCTTAACGAGAAACAGCAAAATTTCGCTCGTCAAAAGAGATTGAATGTACGTCGATTGAAAAAATTGTCGGAAAATTTCCATGTCTATGCCGCTGATTACAGGTATTATAAGAGGAAAAAACCTGAAAATAATAGCGTAACTGATGGTGTAATTACTGTTGATCAAGTTCAACTGGGGACTACTTCCAGTGAAGTGAAAACAGTGAGAGAGAGCTTGCAACGTGTCACGTGCGGGTCACA…	_
gene28940	45.8411	232.583	2.343	0.037103	1	XR_001642961.1	uncharacterized LOC107763215 (LOC107763215), transcript variant X3, misc_RNA	ttttttttttttttttttttttttttttttttttttttttttgcttatatGAATTACGATGCGTATGCCTTAGTTGGAACAAAGGAGATTTTTGGTGGTATTTGTACGTATTCTGATTGTTGTGCTTCCGTCATGATTTTGTTTTCCTATGGAATTTATAGGAAATTATGATTGTTGTGtgatgaagaaagaaaaatatttttttgttaagGATCGTGTTTTCCGTGCTTGAGGTCACAATCCATTTGTTTGCTTGCAGTTGTTGTGCTATGAATAGTTGCCTTGCAATTGTTTAATTGCGACTACTGCTTGGTCTATTAGGTGTCTGATTATTGTTATTTTATCCTGGTTTCTTCTatgttaaataaaataatgtGTACAATGTTTAAGTACTGGTTG…	_
gene858	15.7641	79.6481	2.337	0.011223	1	LOC107814465	ran guanine nucleotide release factor-like	AGTATATTTTTGCAGAAGACTTCCACTTTTTCCCATATTTTTCCTGAGGTTTTCTAGTTCTTTCTACTAACAACATTGTACATATAGTTTGATACATAGATCTTAGGATTATTGAACATGCCTGAAGATTCTTGTACTGAGCGTGCTCTCTTTGGCGGCGCTATTTCTAGCACTTTCCCTCTCCGTTTCCAGGATGTCAGTAATGTGCGTCAAGTTCCTGATCATCAGGAGGTGTTTGTGGACCCTGGACGCGACGAGAGTTTGATAATTGAGCTTCTGGATCTGAAGTTGGATGTAGCAGACAGTGGAAGTGCCACCTGGTTTCTTCAAGACCTTGCAAATGAACAAGATGCAGAGGGAGCTACGATCATCGAGCAGTCAGCAGTATTTGAGGCTCCT…	_
gene48108	6.69109	33.7865	2.3361	0.023038	1	XM_016605685.1	protein PLASTID MOVEMENT IMPAIRED 1-like (LOC107784536), mRNA	CTTGCCTTATCCTTCACATACAAAACTAATGCAAATACCTGGTTCAAAAAGCACCAAGCAATACATCCTACTCACCATTTATACAAGGAAGTTTCCAGTCCTCAAATGCCCACATCAATCTTCTCATCTCCATCCAAACACCTCTCTGATCAAACTGCCCTCATATCTCTTCCACTACTTGCCAATAATCATCTTTACTTTGGCAAGCCTTTTACCAACATTTTCTTTCTTCTGTTTTCTCAGAGTTTCATTACAATGGCTGATTACATCACAAATACTAGAAGGAATTCCAATACACAGTTATTACAAGAACTCGAAGCACTTAGTGAAACACTCTATCAGCCAAACACTTCTTCAACTAGCACAACCCGAAGAACTGCCTCCCTTGTCCTTCCTCGA…	_
gene8799	202.916	1022.47	2.3331	0.0005315	0.43567	LOC107814800	non-specific lipid-transfer protein 2	CCCTCGTTGAATACAACTCAACTACCAACTAATTCTCTCAATCCTCCATTGTCCGGCcattaatttatttccaattttcTCTCTATAAATAACCAAAGTTCTCActagcttatgtacccaacactCGAGCAAAAATATTTGTAGTATTATACCCTTCACTACTTCGAATCCTGACACTACACTCTATTGTTTTATCTTCCCCCAATTTTTTAAGAATGGAAATGGTAGGTAAGATTGCATGCTTTGTGGTTTTGTGCATGGTGGTGGTTGCACCCCATGCAGAGGCACTGAGCTGCGGCCAAGTTCAGTCCGGCTTGGCTCCTTGTCTCCCTTATTTGCAGGGCCGCGGCCCTTTGGGGAGCTGTTGTGGTGGTGTTAAAGGTCTGTTGGGTGCAGCCA…	_
gene27449	14.7018	73.9963	2.3315	0.022058	1	XM_016579791.1	probable inactive receptor kinase At5g58300 (LOC107761564), transcript variant X2, mRNA	CTTTTTAGCATAGAATTCCATCTCTTTCTTTGAATAAAGGAGAAACCCCTTcaacttttgctttttctttattttgaatcttttttGCTTTCTGGGGATCACTTTAAAATGTGGGGAtcacttcttctttttcccttttgtgACACTCTTTAGCATTACACTTCCTTAGTCTAGTatactttctttttttaaaaaaaattgataattCTATCAACAGAACATAATTTCCAATGCATAATATACAAGATTTGTTGTTGGATTACTGGGCCTGACAATACTCTATCATTGTTATATGCCAATTTTACTTTTCCACATTGAAAAGGTCATGAACAACATTGAACTCTTTCAAATTTGCTTAAATAATGAAGCTTCAACTTTTGACTTGATGCTACATTTGTT…	_
gene9012	47.1365	236.511	2.327	0.0045668	1	LOC107815037	polyvinylalcohol dehydrogenase-like	TCCNTTAGTTCCATAGCTCGAGAATTTATACGCAAATCAATAAAAGGGAACCAAAACTGGTTTCTTTCCGATGGCTATCCATCTACGTTCCAACAATCTGTTTCTCCTTTTAGCATCGGTATTATGTACGATTTCAATTAGTTGCAACTCTAATCCAGACTGGCATAATTACAGGACGCATTACCACAAGCAAGGAAATTGGATAAACCATGGTGGTGATTTGTACAATCGAAGATACGCCTATGGTGAAAAGAAAATTAGCCGTTGGACTGCTTCAAGGCTGAAACAAAAGTGGGAATTCAAAGCTGGGAAAGATATAACCGCGACGCCGGCAATATTCGCCGGAGTTCTTTATTTTCCGAGCTGGAATGGCAATATATATGCAGTGAGAGCTAAAGA…	_
gene42094	6.84097	34.3129	2.3265	0.019632	1	XM_016597968.1	21.7 kDa class VI heat shock protein-like (LOC107777821), mRNA	ATAGACTAATAGTATAAGGAGAATTGAAGTCTCAAATTCTCTGTCCAGCATTATTAAAAGAACAcaaatttcttttcattttcatccTTGAAGTTCAATGACCAGTTACAAACAGATTGAAGTTCAATTTGAAGAACCAAACCCACAGAAATGGTGTGTTCCACTAAAAGAAGATGTTTTTGTAACTTTCATGAACAAGGGGAATTCGACAACTCACAAGGCCTTGTGTGAAGGTTCGCTGTTTAGTCCACTACTGTTTGGAAAATTCTTTGATCCTTCAGATGCATTTCCACTGTGGGAATTTGACTCAGATGTGTTGTTGTCCAATGCCCGCAGCTCCAATCAGTGCACAGTTGACTGGTCTCAAACAGAGACAGATTATCTATTGAGAGCAGAAAT…	_
Novel00386	15.6742	78.0437	2.3159	0.0030451	1	XR_001655288.1	uncharacterized LOC107817782 (LOC107817782), ncRNA	GGGGCTCAGATGTGTTATGATAAGGCAAAGAGAAGCCAGCTACGCCATGGCTGCAAAACACCAGTTGCAAATGAGATACAAAAATCTCAATCACAGGCCATAGCAGGTTGCCACGCCAAGATACGGGTTGGAACATCTCTATGCCCAAATCGGTTGGCCCAGATACAAGAAACATCATCATCACTGCCTCATTATGTAACTTCCATCAGCAacataaacacacacacacacaaagtaAACACAGATTTCACTgggaaaaaattacttttttcggGAATTTCACAATTTTTATGTCTAAACGTCCACTTAAATCCTGTCTGCTTCTGCTTTTGTCACATACAAGGGCTATTGGTTTTTTattgaaaatggaggaaaatcaatGGCGGAATAGAGAGGGGC…	_
gene73602	6.77629	33.728	2.3154	0.049091	1	XM_016638022.1	heavy metal-associated isoprenylated plant protein 3-like (LOC107812849), partial mRNA	AACCAAAAGCAGTAAAACAACAATAGAGACTAAAATAGAGAGGTTTTTCATTTGCAGAGTTTCAAATTCATTGAAAATCAGCATTGTTTAAAGAGCTGCATTAATATGGGTGAGgagaagaaagtggaagaaaacaaggagaaagagaagaaggaagaagagatAGTGCTAAAGGTTGATATGCATTGTGAAGCTTGTGCTAGAAAAGTTGCTAGATCCTTGAAAAGATTCCAAGGAGTAGAGGAAGTAATGGCGGATTACAAGGCCAGTAAGGTGGTGGTAAAAGGCAAAAATGCAGACCCTCTTAAAGTGTGTGAAAGGGTCCAAAACAAAAGTGGCCGAAAAGTTGAACTCATTTCACCTTTACCTAAGCCACCCGAAGAAGAAATTAAGGAGGAA…	_
gene43281	8.45292	41.9386	2.3108	0.016028	1	XM_016599501.1	uncharacterized LOC107779148 (LOC107779148), transcript variant X3, mRNA	TTATTCCTTACtcactttcctttattctttgtAATTCCATTTAATTTGCACATTGTGGTAGCACAGTATGTGATCCTTTTTTCCCCTAATGACGATGGTGGTTTTCCAGAGGCGTGTCCAGGATTTGGATTCtgtgggttcaacttttaagttttttagcaCTGAATtcattgtatttttaaagttatgcgTTCAGACCTACCATttgttgcaattttaatgaatttgtaCATATAAATTTATGTTCCATGTCAAAAGTACTGGTTTCAGATGAACCCGGCGGGCATAATCTACATCCGCCACTGTTGTTTTCGAGCTAGCTTGGTGCACCTCGATTAGTCAACTAGGTATCGAGTAATTATGATCTATGGCCACCAAGGCTTAGGCAGATGGAATGAA…	_
gene20626	30.4817	148.928	2.2886	0.031512	1	LOC107827920	cysteine-rich repeat secretory protein 15-like	aagctACCACCACTTTCTTTTTCCTCGAAGTCCCAAATTTAAATTAAACCATATACCAAACCAAAAACAAACTATAAGGAAGACAAATTTCATAAAATTCTAGAAAGGAAAAAAACAGAAATGCTGATCACAAACCTTCCACAACACTTTTTACCTTTCaaactctcttcttctctttcaaTTCTCTTCCTCTACTTCTTCTACACTTTCCTACTTCTTGTTACAAACCCCATTAATAATCACCTAGTTAAAGCTCACGTTTTTATCTATGCTGGTTGTTCTCAAGATAAATACCAACCCAACTCTCCTTTTGCTTCCAACTTAAACTCTCTACTCTTCTCCATAGTTAGCTCTTCTTCTCAAGTTCTTTACAACAGCTATGCTCTTGGAAATGACAGT…	_
gene72119	8.35044	40.7395	2.2865	0.032051	1	XM_016636083.1	uncharacterized LOC107811198 (LOC107811198), transcript variant X2, mRNA	GCAACCCCTTCTTCAGTAGAATTGTTGTATACTTCAAATTGTGCACTGTGTTGTAATTATTTGTTTTTGCTACCAATAGTTGGTTATTTTTAACTAGTTAATTTGTAGCCTTGTTTGCTTCCCACACAGTAGCAATTCAGTATGTTTCTCTTGAAAAAGCGAAAGAAATAAGGTCATGAAAGTGGAAATATTTTCATAACTTGTCATTTTTCTGCTTTGTTGTTCATGTTATGTATGTTTGTGAGTAACATATATCTGGCTTTGGCTACTTTTGTTTGTTCGTCCTTAAATAAATAAGTCCTATTGGTGTATCATGTGCAGTTGcataaccttttttttttataattatggtGGTGTATGTGCCAGCTTGCGCTCCTCTCGACTATTCCACTGGATACC…	_
gene47817	13.4189	65.4628	2.2864	0.0067045	1	XM_016605304.1	rapid alkalinization factor-like (LOC107784221), mRNA	TTGCAATAAACAAGCTCAAATAAAGCAAGAAagaagagaataagaaagaacCCTGTACGAGAAACAAAAAGAAGAGAAGGCTTGTTTGATTTCTCAATTATACCAAGCAAAATGAGAGCTTCTTCTGGTCAAGCTCTCTATGTTCTCATCGTAGCTCTTTTCATTTCAAATATGGTTGATGCTAACGATGGGACAGAGTTGGTGGGATGGATGATGCCACTGAGATCTGCAGGAGGAATATGCGAAGGAAGAATAGGTGAGTGCATGGATGAGGAATTAGAGGAGTTGGAGGTTGACAAAAGGCGTATATTGGCCACGAGTCGGCGATACATCAGCTATGGAGCATTGCAGAGGAACAATATCCCTTGCTCTCGTCGTGGAGCTTCCTACTACAATTGC…	_
gene41407	87.0535	424.595	2.2861	0.002195	1	XM_016597018.1	S-type anion channel SLAH2-like (LOC107777056), transcript variant X1, mRNA	tgaatttgaattctcTGGAATTTGTTTCTTCACCTATAGTTTTCAATGCAGTTTGACAAATTTATTGATAGAGGCGTGTAATATGTATAACAATATCTGTCACTGTttctttattaaattttataGAACTTGAAAAAATCGTGTAATATTAATTGTAACAGGTGGTTTTTGTTGTCAGCTATTGATACCGTTAATCTGTATTATATTCTGTTTAATCCTTCTTCATTAATATGATATTAATAAGAACTTTGATGTTATCCTACACGTACTAAACTAGCTTTGTCAAGAACCTCCGCAGTCTCATCTTCAAACAAGTTGCATAAAAATGACGTATTACCAAAACCTGCATGCTCACACtgcttaattattttttcttgccaaaaataaaatacaataaat…	_
gene12868	7.51063	36.5121	2.2814	0.028151	1	LOC107819316	phosphoinositide phosphatase SAC6-like	ATTTAGCTTTTATGCATGCATCATTTTCACTACCAAAGTCTACTTTGTTATTCGATTTGCAGATATGGTCATAGAACAGCCCAGGGGATTCTCACTGATGGATGGAATGCTCTAACACGATACTACTTGAACAACTTTGTTGATGGTACAAAACAGGATGCCATTGATTTATTGCAAGGACACTATATTTTATCTGTCCCTCGAGACATGAAACCGTCATCCCAAAAAGGAGGCATTGAGACTAAAGCTTCATTTCCTATAGCATTGGCACTGATAATGACGGGGttattcttttctttattgtCGCTGAGGAAAGTTCGTTTTGATCTTCGGAATTTGCTATATGCAATGGTCTGGGCAAGCATAAGTTTGGGCATAGCTGCATTTGTGAGGGCCAAC…	_
gene23103	50.8827	247.025	2.2794	0.00046571	0.39156	LOC107830673	aspartic proteinase-like	ATGGGAGCAAAATCTTTTCTTGTCGCCTTTTTCCTTTCATTGCTGTTATTTCCTTTGGCCTTCTGTACATCAAATGATGGCTTGGTTAGAATTGGTTTAAAAAAGATAAAATTCGATCAAAACAACCGACTTGCTGCACGCGTCGAGTCCAAGGAGGGGGAGGCTTTGAGGGCCTCTTTTAGGAAGTATAATAATCTCCGTGGTAATCTTGGGGCCTCTGAGGATACAGACATTGTAGCACTGAAGAATTATATGGATGCTCAGTACTTTGGGGAGATTGGTATAGGCAGTCCCCCTCAGAAGTTCACTGTCATCTTTGATACTGGTAGCTCTAATTTGTGGGTGCCTTCATCAAAGTGCTACTTCTCAGTTCCATGCCTTTTCCATTCTAAGTACAAG…	_
gene11072	30.4888	147.056	2.27	0.011637	1	LOC107817326	uncharacterized LOC107817326	ACATTTTCCATTCCAACAAATCAAAACATTTATTTTCTCATATCTCTCTATTTCAAAGCATCGAATAATCTATCACAAATTCTACCTTTCTGATTCGAACCAAATCCTTTAACAAAAAATGGATCAAAATTTGCCAATTATAGCAAAGAAATTCTGGAACATAGTACGAGTAGCTTTCTTCATGCTCAAAAAAGGCATTTCAAAGAGAAAATTTATGCTGGATTTCAACTTATTTATGAAGCGTAGCAAAATTGCTAGCAAAGCCGCAATTCATAATCTCATGTTCCACCACATGACCCATCAACGGTCTAATTCCTCATCTTCTCCCACTTCGCACGTGGGAGATCTCTCACACGCTCCACCCGACGAGTATGAATTCAGTTGCAGTAACAGCCCAGC…	_
gene52059	7.17443	34.4896	2.2652	0.026622	1	XM_016610679.1	sister chromatid cohesion protein PDS5 homolog A (LOC107788939), transcript variant X1, mRNA	GTTTCTCTCTCCAGTACTCTCTGCCTCTCTCACACACGCGCTTACATTCGCTAATCGCTCTCTAAAAATCTCAGGAAGCTTCTTAGGGTTTCTGATTCACCTCGCAATGGCGGACTCCACCGAGACGGAGGCGATAAGAGTAATCTCCCGAATTGGGAAACAATTGGGTGCATACAAAACTTGCCCCAATAAAGATACTCTAGTGAACTTATTAAAACAAGCCAATCGTGCTTTTGCAGGGTTAAAGCAGTCAGAATCACTGAAGTCTGTCATTAAACCCTTGAGCAGTTCTCTTGTTAAACATAGTTTACTTCTTCACAAGGACAAAGATATCAGACTTCTGGTTGgcatctgcttctgcgaaattaTCCGTGTCTTGGCACCAGACCCCGAATTTAC…	_
gene45415	30.9264	148.178	2.2604	0.0069294	1	LOC107781531	abscisic acid 8'-hydroxylase 4-like	TCTGCTgcataaaaaaaaaagatcactACCCCATTCACTATATGTTAGCATTCTCCTATAACAATTAGAAAGCTCTATCACAAAAAGGAAGATGACTAATTTTGACTTATTTTTCTATATCTCTATATTTCTTCTTACTATCTTATTCTTATATTTATGGTTTGTCATAACAAGAAATAAGAAATCATCACCCCAAAGGAAAGCTTATAAGCTTCCACCTGGATCAATGGGGTGGCCTTATATAGGAGAAACTCTTCAACTTTATTCTCAAGACCCTAATATCTTCTTCATTAACAGGCAAAGAAGGTATGGTGAAATTTTTAAGACAAAAATACTAGGTTGTCCTTGTGTCATGTTGACAAGTCCAGAAGCTGCTAGATTTGTACTAGTGAACCAAGC…	_
gene35473	20.8999	99.904	2.257	0.041085	1	XM_016589828.1	glutathione S-transferase L3-like (LOC107770509), transcript variant X1, mRNA	CAAAAGTTGTCAAAGTTGAGGGTCCCCAATTATTCTGCCAAGGATCATTTATAGCATTTCAATAATTATTTCGTCACTGCTCTGCTCACGCCATACCTTGATCATGCTATAAAGGCTCCAATTTCCCTTCCCATTGATCATCTAATTTCACCCCCACATTTCTACCAGCAACTATATATGGCTACTTCAAGTGTACAAGAGGTTCTTCCTCCATTTCTTGATTCTACCTCTGAACCCCCGACTCTGTTTGACGGAACTACCAGgTTGTATATCAATTATCAGTGCCCTTTTGCTCAGCGTGTATGGATCACCAGAAATGTCAAGGGATTGCAAGATAAGATCAAATTAGTTCCAATTGATCTTCAGAATAGGCCTGCTTGGTACAAAGAAAAAATTTAC…	_
gene59567	38.2721	182.931	2.2569	0.03899	1	XM_016620145.1	probable trehalose-phosphate phosphatase J (LOC107797277), mRNA	TTCACACAGATACCCACTCTTCATCTCTTAACTCCAATTCCAATCCCAATTTGTCTTCCTACTTTCTTCTAGCATTTGCAAGTAAAGGAACTCTTCTTCCGCCTCCTCTCAACTCTCATTCTCATTCCCCATTTTCTTTTGCTACAAAAAAGTgAGTGACAATGACTCAGCAGAATGTGGTAGTGTCCGATCCTAAATCCGGTATTAATTTGGCAATATCAGTGAAGTTACAAGTACCATCAAACTCCCCCGCGCTGTTCACGACGGCGGTACAAAAGCCGCCACCGGCGCCGGGGAGTTGCATCACCATTTCAAGAAAGACACTTGTTGAAATCAATGGGAATAATAATGGTGCTAGAATCAACTCTTGGGTTGATTCAATGAGAGCTTCCTCTCCTA…	_
gene62574	6.62204	31.5096	2.2504	0.043598	1	XM_016623808.1	thaumatin-like protein (LOC107800611), mRNA	TAGGTTCATATGGACCCAGTAACTTTAGACAAACTATAAATGTGTATTACGAAATCCACAAAAAAATTGACTATAAACTCAATACTATTGAATATTAATTTGAGATTGTGGTAGGAACCCGTAAATATCAAATTACACATACACCTCTGCATTAATCTCAAAATTTTAGCGCGATAGTTCTATCCGTATACACAAGGCAAAATTTGCATGTTCCATTACATATTTACATCTTAAGCTCTAGTGAGGTACAAGCCCTCCACTTGAAGCAATGCATATATGCCTTTGCTCTCAAAAGAAATGTAATAAATACCATTGGttataatataataaattaaaagtaaaCTCTTAAAACAGAATGTTCAGTTTGTACTTTAAAAAGCAGACTCTCCAGAATTAAAG…	_
gene36759	25.6382	121.615	2.246	0.0045626	1	XM_016591392.1	beta-galactosidase 3-like (LOC107771930), mRNA	AtgactttctctctctctctctccttttaTTTTCTCTCGGCAATAGTGAATTAAAGCTGTACATTACATTACAACTGTCTCTATATATAATTTGTGTTTACACTTACAAGACTTGCAACTATAGTTTTGAGGTGGAGAAAGAGGCAATTACTTGGACAGAAGCAGTGTGGTGTGGTGCTGTTCAAAGCAAAAGTGGACTGACTTGTAGTGCACCCACATTGCAATTAAGCCCACCCCTCCACATTTCCCCCCACTTTTATTAGCTTTTTGCTCCAAGATTCTTGATCTTGCTTCAAAATTCCCTCCACCCAAAAGCAAAGTTTTCTTTGGATGTGTTTGTAAGGTGCAGAGCAAGAAGGAGTTGGAATAATGGAGGTTAACTCAGTTCAGAAGTGGGTT…	_
gene39036	6.84535	32.4116	2.2433	0.049583	1	XM_016593965.1	protein SIEVE ELEMENT OCCLUSION B-like (LOC107774440), mRNA	GCTTAAGTTAACATCATCGAACCAAAGCCagttcttttaatttcttcttcaaacccaaacTAAAACCCCCAAGAAAATGGCAAGTCGTGCTTTGGTGCCATCTGCTCATCATGGTAAGCCTTCGCAGCCAATGGCTAGGCGAGAACGCCCAGTATTCTCATTGTCTGATGATCATGCTATGTCCAAGAAAATTCTTGATACTCACAATCCTGATGGTCGCGAAGTTGATGTTAAAATCATCCTCCATGTCGTTGAGGAGATTTTTCAACATGCCTACCCTGCTAGCATTGATGGCGTGCTTCATGGCACTACTCAGCCTCTTGAAGCCAACATTGAAGCATTGAAGTTAGAAGAAAATGCATCACTTGCCTTTGATGGCATACTAGAAGGATTGGCTTA…	_
gene5284	6.30585	29.7662	2.2389	0.029889	1	XM_016611290.1	uncharacterized LOC107789467 (LOC107789467), mRNA	GAATGCATCCAAAGCATTAATTTCAGGAATTTACAAGAGTGAGTGAAGTCTTCTCCCGACTTTAACGACACAAACAGATCCCTTCTCTCAACAAGATTTAACTGCCCATAAGATAATAGCCCCACTTACATTCCTCACTAATCGTTATTTCACATTGCGACACACATACTAAGCAAAAGAGATTGTGCACCAAGTGAAATATGAGTCTGGCATGTTTGGTATGCCATAGTGTTGAAAGCCCATCACATTCCTTCAGAAGTTACTCTGTTTCAAGTTCCGACAACGATGGGAGATGTTCTGCGATTGCCAATTGCTTGATCAAGAAGATATCGCTTAGCCACCCTAATGCAAATGGTGGCATCACAACATCTAAAGTGACCCCTCAGCCAACTGATCAGA…	_
gene30855	477.832	2254.32	2.2381	0.015752	1	LOC107765348	GTP-binding nuclear protein Ran-B1	GGTAGCGGAAAATTTAAGTCGAAAAAGTCCGAAAGTGGCGTCAAGTTAAAGCCATTTACCCAATTTATAAACCCTACTTCCGCACTTCACTTTTCTTCACTCAGTGTCCCTTCTCTGTTTCTTCACACAAAAAACCCTAGCTCTCTCTACAAGCTTCCTGCCTTTTCCTTAGCGTTCAATATGGCTCTACCAAACCAACAAACTGTAGATTATCCAAGCTTCAAGCTTGTAATCGTGGGTGATGGAGGAACTGGGAAAACAACTTTTGTCAAGAGGCATCTTACTGGTGAATTCGAGAAGAAATATGAACCCACTATTGGTGTGGAGGTTCATCCATTAGACTTCTTCACAAATTGTGGGAAAATTCGCTTTTATTGCTGGGATACTGCTGGACAAGAG…	_
Novel00676	54.0381	254.712	2.2368	0.021621	1	-	-	GTGAAAAGCAATCATAACACCACATAGTATTCTTTCAGAACTTTAGAATATTTTCTTTGTTGTTGACGACAAAACAGAAACATAAATATTCGACCAAATATCAGTTTGTTCTATATAAACAGCAAAAATGGCAGGGTCATCTGTGGTTTCATTAGATAGGAAGTCATCAATAGAGAATGAACCTAGAACTCTCAATCTTCATCAAATTCAGTTTGCTAGGGATGCAGCACTTTACGTTATAAATACAAGAGGTTTAGAAGAAGCTATGAGAATTTTCACAGAGGGATTGGAACCAGTTGTTGGTTGTGTACGTGACAAGGACGAGGATAGCATGATATATGAGGAATTGGAGAGTTCGTCACATCCTTTAATTAGAGACATTGCTACTGCTCCTTTTTA…	_
gene30323	10.5241	49.5283	2.2346	0.015894	1	XR_001643281.1	uncharacterized LOC107764758 (LOC107764758), ncRNA	TGttggaataaaagaaaagaataaaaaaagggcTTAAAGCCTAAAAGGCTAACGTTGGACCTAACAGAGAACACAACGTTGTTCTGTAACGCAGCAAACGCAGAGCAAAAAGAAAGTTTTAGGGTTATCTACAAACTACAAATTCTTGGAATCAGaatcgattgtttgactGGTGTCAATTGGATTTGGGCCTATGTATTGGCTCgaggagttttgaggtgagttgatataatccttactaaagtggtttaactcacaaaagcgcgcatacaaggtgtttgatgaattgcttaaaagaatttatctttatttaattagAGCGAACGAGTACCCATTAATttagaattgttctagcaaaAGTTTAGATGATCTATTATGCTATATATgcttaaattttca…	_
gene13045	11.6623	54.8616	2.2339	0.014799	1	LOC107819516	CSC1-like protein At3g54510	GTTTACGTCGATCTCTCAGGCTTTGCCACGTATTCATGGATGTGCCACCTTCACCCCTCTCTTTCTTCAACCCCACGCCCCTCAGCTATGCTTACATCTTCTGAgcgaaaatgaaaaagaagagatgagacaaatgaaaatgaaaaggaaataaTAAGAGATTGAGAACAAATTAAAATGAAGGCAGAGAGTTTAGTGGTTTCAGCAGCCATTAACATAGGCTTAGCTATTTTGATTCTCTCGCTTTTCTCCATACTGAAAAAACTGCCTTTCTACGCCCCCGTCTATTATGCTCGCCGCCTCTCACTTGGCCACCGTTCCGACCACCAGTCTTTTAATTTCCGGCGGTTGCTTCCGGAGCTGAACTGGATTTCTCGTGCCGTTCGGGTTACAGAGGAG…	_
gene46724	11.982	56.2872	2.2319	0.030961	1	XM_016603955.1	transcription factor bHLH68-like (LOC107783000), transcript variant X1, mRNA	ACATATAATTGAACGATCGATGGAAGAGCTAGCTAGAgaggaaaacaaaaaaataaaacctcaaaGCTAGTCAACCCCACAAGTAAGAAATACTACtaagtaaatatatatttgaAAGGGACATATTGGTTTCTTCTACCTCTTCTGAGAAAAGCAAATAGAGACCTGAAAGCTTCAACTAAGTTTCGTTTTGGTGCTCACACAAGGAAAGAAGACAGACAAAGCTAGCTACTCATATGTAAAGCtagctaaaaagaaagaaagaaagaaagataggatTTTTTTTCCCCTTAAATATTAAGATGTGTTTCTAGCTACAATAATCAGTAGTAGGTAACTGATGGCTGGAAATCCTACAAATAACTGGTGGAGCATGATGATGAACGGAAGCATGCATCC…	_
gene61763	9.77003	45.8532	2.2306	0.011712	1	XM_016622848.1	transcription factor bHLH130-like (LOC107799709), transcript variant X1, mRNA	CTATAATTTGCTACTCTTCTTTCATGAAAATACACTAGCTAAGAGATCTAAAAGCTTCTTctctgaaaagaaaaaaaagaaaaaatcttagCAGACTATTCTTTCTTGCTTGTTCTTGAAGATTTCTATCTCCATACTGCTTAACAAACAAGCTGATATTTCAGACAAAGATTATAACTTTTATGCAGAAGAAATATATGGTACTAATCAACTCCCAAATGTTTATCTTCTGATTCTAGTTCTATATATTCTGCAAATTCCAAACATAAAGAAGtgttattttccaaaaaaaaaaaaaaaaaacagagagcTATTAATGGACTCAGAGTTTGATAAAAACCAGAACATGAATTCTGGTTTGTTAAGGTTTCGTTCAGCTCCAAGTTCTTTGTTTGAGAA…	_
gene53342	10.0903	47.1411	2.224	0.01759	1	XM_016612299.1	uncharacterized LOC107790377 (LOC107790377), mRNA	ATGAAAAAAAAAGTAGGGAAGACCAGGACTGACTGTTCCACTTTGATGATCCATGGTGCATGCATAAATAAGCTGTTATTTAAAGTAAAACTAGGGGCAATTAGATCACGAGATTCCTATAAATTATACGCACTGAGTTTCTTGCACCCAAAAAACCAGTTCCAAACTACAAAGAAACTAAGGCAAAGACCAAGAAAACATTCTGTCTCATTCAAAAACTCAACAAAAATGACTTCAAGATTGCTTCTACTTTTCACCTTCTTCCTCTTCTGCCTACTTGCTCATGTCTCTTCTGATATTGATATTGAAGAAAAGCAAACTCAGGTGGTGAAAGGAGCTAACAGGAGGCTCTTGCCATATGTAGATTGTGGAGGACTGTGCAAAGTGAGATGCAGTTCA…	_
Novel01302	7.75065	36.0696	2.2184	0.029203	1	XR_001643522.1	uncharacterized LOC107765850 (LOC107765850), transcript variant X2, ncRNA	TAGGCATTTGACAAACAATATCCAGTTTATCTTGGATTGATTGGAGGTGTAATCATGCCTCGACTTCGTGGTCACAAAACTACCTCACTTATTTGGAGTTACaatgaaaggattgaagaaggtgaTGATGGATAATGGAAGTAAGATGCAGTCATTGTCATCTTGTTTTTCATTACAATGCATAACAAAGTGGTACTAAGTCCTTAATGAGGCATGTTGAGCGTTGTTTGGAGCACAATTTAGTGAAGCCTATAAGGATTGAGTAGTTGTTGTCCTGTTAACTTGAATTTGAACCTTTAGTACTATATGTTTGGACTTGTTAATTTTAAGGTGAAATTGCTACTActttgtattattattaaaatgTATTTGAACAATTGTTGTTGAAGAATTAGTACT…	_
gene72554	7.36623	34.107	2.2111	0.026866	1	XM_016636647.1	TMV resistance protein N-like (LOC107811675), transcript variant X2, mRNA	gagggaCGTTTACCTTTGAGCAATAATTGGATTCAATTGGGATACTTTTTAGCTGTCCAATGTGTATATACAGTGGTCTTTGAAGGAATTTCCTACCTCTCCTTCTGTTAAAATTCAAAGAAAACCCATCTCATACAAACTTTTCTTATTTGAAGCGCTAGTAGTTgtttatttctttctcttctaTTATCATCACTTTTATCTCTTACCACAACTACAATTTATCCACAtacaagttttttttcttttcaaataattagctgAATCAATGGCATCATCTTTTGCTTCTGCGAGTACTTCACAGTTTCCTCGATGGAACTACAAAGTCTTTCTAAGTTTTAGAGGTGAAGATACTCGAAAAACATTTACAGGTCACCTCTTCAAAGGGTTGGAAAACAA…	_
gene46696	28.358	131.147	2.2094	0.036349	1	XM_016603926.1	VQ motif-containing protein 4-like (LOC107782970), mRNA	GTTGCATTTTCTCTCTACCCAATCAACcatcccttttttttttcacCCCCACCACCTCCCACCATAAAGCAAAAGCAAACCCAATATAACAAAGAGaaatagagaaaaagaaagagtCTTTCACTCTCTTTTGTTGCTGAGGTGAGAAAATTAGTCttaaagacaaaaagaaagacttTGAAGCAAATGCACTTTGCACAAATACAAAAGCAAATTCCTCTCACCATAGCCTTATTTTTCACTCCAACATTCTTTCTCTCAATTCTTCTTCATCTATTAGCCAAAAAAAGAGAGCATTTGAGATACAATGGAAATGACCTCAAGAATTCAAGATAGAGAGAACCCATCTTCAATAAACTCACCAAGAAGCAATGGAACAAGTCCAAACAGCAACAGCAA…	_
gene3288	8.03013	37.0447	2.2058	0.020998	1	XM_016586485.1	isoflavone reductase-like protein (LOC107767471), mRNA	ACCAAATTCTTGAGAAGGCTAATTCAACTTCACTTTTACACCCACTGAAATTAATCTCTACTTTTCAAATGGCTGAGAAAAGCAAAGTTCTGATCATTGGAGGAACTGGATATATTGGAAAATTTGTAGTAGAAGCAAGTGCAAAATCTGGACACCCCACCTTTGCATTGGTTAGAGAGAGCACAGTTTCTGACCCTGTTAAGGGTAAAATTGTTGACAATTTCAAGAATTTGGGTGTCACTATTCTtcatGGTGATTTATATGATCATGAGAGTTTGGTGAAGGCTATAAAGCAAGTGGACGTGGTAATATCAACAATGGGGATGATGCAATTGGCTGATCAAGTTAAGGTCATTGCTGCTATCAAAGAAGCTGGCAATATTAAGAGATTCTTGCCTT…	_
gene49205	7.86272	36.0989	2.1989	0.029642	1	XM_016607132.1	E3 ubiquitin-protein ligase Os04g0590900-like (LOC107785760), transcript variant X1, mRNA	ACCATAATAAAGCATTGATTACTTTGATGAATGTCCAACCAACATGATCATGTTAGTCAACATACCACTATCTCCAATAAAGCAAAttaaagaaagaagaacaaaaaaaaaggaaggaaaaggaaaacagaacccacaagaaaaaacaagaaacACCAATCTAAGCATTCTcattttttctgtttttgttaTCTGCTTTCCTTCTAAGCTGCTTTGGTCTGCCCCCTTTTCACCTTCATTTGCTACTACAATACTCTTCAAAGCCACACTTCAATCTTTCACACCCTTTACTTCCTTCTATCTGATATTAATATAACCAGTCTCAGGTAAATTCTTTTCATTCCCCTGCCTTTCCCCCTGTTTTCTCCCTTATTTTCTAATTTGATTCATTGGTCTTGT…	_
Novel00882	195.923	897.201	2.1951	0.025965	1	XR_001649065.1	uncharacterized LOC107790591 (LOC107790591), ncRNA	GACGACCATCCAAGCTGAAAACTTTACTTTGTCCGAGGCTAAGACTATTACATCGTCTAAGCTGAAGGCTATAATTTGTTCAAGACGAAGACCAACAAAGTCTATTATACAATCTAACTTGAGGATTTTACTTCACCATCCAACATTTGACCTTTTGGCGCAAAGGAACGAAAACTCGTCCTCATTTGGAGATACATGAATCAGATATTATGAAgaatgatttatttttttttttcaaaaagctGTCCACCAAGAATGTCTCTTCAACTTCAATCTTCACAGTAAAGATAACCTCACAGTCGAAGAATCCTTTCTACATTTCAACTTGAAACATGGCAGACTTGAAGACTTGACAGATTAGAAGACTTCGAGTTAAAGATTTAGTGGATTTGAAGACTT…	_
gene40769	366.492	1671.42	2.1892	0.04947	1	LOC107776344	late embryogenesis abundant protein-like	GCATTTGAAACCATTTACACTCGGTACTTTCAACAGATCAAATTGTGTAGTCAGCTTTTAATTAGTTTTACTCTCTGTTCGTGAAGAAATGTCGCACTACGAGAACCAATATAGTGCAGGCCAGGCCCTGCAGACGGATGAATATGGCAATCCCATCCGCCAAACTGACGAATACGGGAACCCAATCCATCACACTGGAGGTACCATGGGAGACTATGGAACCACCGGAACAGGAGGTGCCTATGGAACTCACGCCGGTAGTGGCGCCGGCCACACCACTGGCATACTTGGTGGGGAACATCGTCCCGGCCATGAGCACGGTACTCTCGGTGGCATGCTCCACCGTTCTGGCAGCTCCAGCTCCAGCTCTTCGGAGGATGATGGACAAGGcggaagaag…	_
gene16050	9.26916	42.2495	2.1884	0.045328	1	LOC107822858	uncharacterized LOC107822858	ATCAATTATTCGTGTTTAATCATTCTgttctttatttcatttttttcggTACATTTCCCTCTCTTTACTAAACCAGAAAATCCTTGCCAAATATTTTAAGCATTCAAAAAATACTTATCCAACTACTAGCTAATTAAACACTTcctctatatttttattattctgaCTCTAACTAGTTTGAGATTAAGGCGTAATTTATTGATTAAAATGCCGCCAGCTGTCGCTGCTGTTGGACACCACCGTGTAGTACCGTTAGCACCTACGGCTACGCCGGCGGCAGCTAGTCCGGTGGTGAAACCACCACCTCCGACCGTAGTGTCTGAGACATTTGCTAAGGACGCAATATTAGCTTGGTTCAGAGGGGAATTCGCAGCTGCAAATGCAATAATTGATGCGTTA…	_
gene34060	22.3562	101.809	2.1871	0.0091263	1	XM_016588111.1	nuclear pore complex protein NUP62-like (LOC107768938), mRNA	GCAGTTCGCCCATTGAAAAACCCTCACTATCCCCTGCTGCTACTCAACTTTCCTCTCCTGCTCCGGCGGTGAATTTTGAACAAGTAAGAAGTAGGATACACGCGCCACCGTAGCTCCGATAACAATGTCGACAGGCTTTTcattctcctcctcttcttcGCCCTTCTCCTTCTCTTCAAACCCGTCTTTTTCCTCCACGCCTAACACCGCTGCTGCTACCGTTTCTTCCTCATTTTCCTtctcaaaccctaaccctagccccGCCACGTCTGCTCCTTTTGGATTTGGCTCTTCTGCTTCTTCAGCCTCTTCCGGTCCTTCCTTTTCTTTCGCCGGTTTCGGCTCTTCTTCTACCGGTGCTTCTACAGCGTCGTTTGGCTTTTCATCTAGTGCTTCTTC…	_
gene22333	17.9325	81.6091	2.1862	0.0039281	1	LOC107829818	uncharacterized LOC107829818	TTCTCATACACACACTCATCAGCATACAGACCTAAAAATCCTCTGAACAAAAAATCCAGCTTCCggttttcctatttttctttcttttacaaaaatctgGAAGGAATTTTCTTCGTGTTCTGGGTTCCTGAGCTAAGTTATGAACTGATACTGAAGTTGTGGTAGATATATACTGTTGTTCCTGGAGTTGCTGGACTTCATCTTCTGTTTTCAGAacattatttgattattttttgttATTCCTTTGCAAGTTAGAGGATAGCCCAATGTTATTCCTTTATGAATCAAGAAATGATTTGCAAATAAGAAGGACAGTCAGCCAGAGACAGCTTGTTCCCATGGAAGCTCATAGAAATGGGTTTAGAATTAATTTGATATTATTTGTATAATGTGGGTCAT…	_
gene40374	216.638	985.032	2.1849	0.021475	1	LOC107775918	defensin-like protein P322	GTCAAAAAGCAATGTGTCATCCTTGCAGTAATAACCCCTTATAAAACCCCATACCATAGCCAAGATAGAGCATTAGCTCTTACATACtaaaatatttcttcttctctctttcaAAGATCTGTCTGTGGAAATGGCAAACTCCATGCGCTTCTTTGCAACTGTGTTACTTATAGCATTGCTTGTCACGGCTACCGAGATGGGACCAATGACAATTGCAGAGGCAAGAACTTGTGAGTCCCAGAGCCACCGTTTCAAGGGACCATGCTCAAGAGATAGCAACTGTGCCACCGTTTGTCTGACCGAAGGATTTTCCGGTGGCGACTGCCGTGGATTCCGCCGCCGTTGTTTCTGTACCAGGCCTTGCTAATTGAGAATATTATCCCTTAATTATGTATGTAA…	_
gene42134	198.222	899.313	2.1817	0.028789	1	XM_016598021.1	cyclic nucleotide-gated ion channel 2-like (LOC107777863), mRNA	TGTATGCATTTTGCCCACTTCATCCTCTCCTCTCCACATAATTaaccttttctcttcttctctcttctctcttacACTTATCACCTTCTCCCCGCATGCATATTTCTCATACATACAAATACATAATGTtggctccttcttcttcttctacaccCTTCTTTCTTTACTAGATATATGTAATTCCCTGTCTTCTTTGATCTCGAGCTCCCTCTATATAGATTGAGTTTGAGTATTGTCAAATTTTTAGACTATAGTCCTTTCTTTCTTTCCCATGGTTCCGCTCCTCTCAAGATGTCTTCTCGCCAAGACCTACGCTTCTTCCTCTCAAGGTGGTTCGGCATATTCCGACGAAGATCAGTTCAACCTGACAACAGCGACGACAACGATGATGACAGCAAC…	_
gene73549	157.463	711.08	2.175	0.04892	1	XM_016637954.1	probable nucleoredoxin 2 (LOC107812784), mRNA	ATAATAACTTTCCCAAAGAATACAAATTAAGTACTACTTTGAATTGATGGTTTTCATATTGGTGAAATATCACACTCAACTATAGCTTAAAATGGGCGAAAGAAAGAGAACGAGGTAGAAGAATATGGAGGAAATAATTATAGAAGCAAATAAGGGTGAAACTTACAAGATTAATATTacagaggaagatgaagaagcagAATTTGACAACAGTTTCGTCCCTGTTTATCACTCTTTTCCTGTAAAAGATGAAGATTCTCTGGTTGTTTCTGCTGAGGATTATCGCTCTATTTTAGCTTCCAAAGATGGTGATTTTCTTCTCTCTTCAACCGGAGCTCAGGTGAAAGTTTCCGACCTTGAAAGCAAAGTTGTCGGCCTTTACTTTTCAGCTAACTGGTA…	_
gene10152	12.287	55.3393	2.1712	0.02203	1	LOC107816302	fasciclin-like arabinogalactan protein 1	CTTCAATGCCAAACTCTGTAAATTAAAAACTTCATCTTTTCCTCTGTCCTCAACTCCTCACTTCACACTTCAGATCTACTTTACCTCAAACTCCATCTTCCTTTATTATACAAACCACTCctcttcacacacacacacacacagtattctctctctttcttttctttaacaATAATGCAGCTCCGGTCAGCCGCCGCCGTGGTTGCGGTGGTTCTTTCGGTAGCTCTTTTGCTTTTACCTAATGCAACTGAAGCTCACAACATCACAAAGATTCTAGCAAAATACCCACAATTCTCAACTTTCAACCATTACTTAACCGAAACCCATCTCGCCGCCGAGATTAACAACCGTGAAACCATCACCGTCTGCGCCGTCGATAACGCCGGCATGGCGGAGCTA…	_
gene52474	14.8415	66.3369	2.1602	0.015414	1	LOC107789407	subtilisin-like protease SBT1.7	AAACACAATCATTCGCAGTAACAAACAAGAACCACCGTCCCCATCTTCACTCCCAtcactcttcttttctttgttttcacACTTCATATTTACTCTTCTTTCTCATCCTTTATATTTACATAGCAAAAACAACGTCAAGATTTGCAAAAACACAGCAACCCCCCCAAAAAATGTCAAGATTTACAATGCTAGtagttcttgttcttcttcttctatgtCTATGCCATTTATCAGTAGCAACAATAGGAAGTAGTAGTAATAAGAAGAGTACTTACATAGTACACGTGGCAAAATCCCAAATGCCGGAGAGTTTTGAAAACCATAAACACTGGTATGATTCATCACTAAAATCAGTTTCTGATTCAGCAGAAATGTTGTATGTTTACAACAACGTTGTAC…	_
gene45791	14.442	64.491	2.1588	0.01881	1	XM_016602767.1	protein trichome birefringence-like 2 (LOC107781950), transcript variant X1, mRNA	AGAAAAGAAACCTTTTCTTCTACAACACTGTCATTACTACCCTATCATCTTCTGCCTCTACAATAAAACGCTCGcatatgttttttcttttttcctttttccaaaTCTCCCAGGAATATCATTCCTCTCCATTCCATTGTAATTTCTAAAAGCATCTACGAAATTCCCTAGAGAAAAAGGGTTGTTCATATTGTACTAATTGGTGTATTCTACAAAGAAACGTATAGGagtacattttttttttcttccattaaTCGCTTTTTCTGAAATGGGGTTTCTTTGAACTGGTTGTAAATTACAATGGACTTAAAGAAACTTTcattttctgatcaattttcttacTTGGGTTCTTCTCCAAGATGGAAGGTAGTTGTTTCTGGCTTTGGTTTGTTTCTTGCg…	_
gene61368	35.2312	157.205	2.1577	0.001723	0.88426	XM_016622366.1	uncharacterized LOC107799274 (LOC107799274), mRNA	CTTGAGAAAGTCGTAGCCTTACAAGCATCTCAAGACCCATACCCTCTCTTCTCTCAATCTAAAATCAATTTTGGCTCAAAATCTCAAATTGGGTTTAGCCAAAATTTCTCAAGTCCGCTCCCTCCACCCCAAGACTCAAAAGGAGCTATGTATGGAGAGTATTGGAGATTTAGAAGGAAAAGATTTTGGCGATACTTGGAGACGAAAATCTCTGAGGCTTTTGCTGCTAAGATTCACAAAGGTTATTTTCTACAAATTCAAGGAACTATAGTATTTGAGCAACTTTGTTGTGATGGCAAGAAAAAGACAGAGAAATTTCAGTCAAGAAATGCTTCTGCCTGATGTTCCGGagcaacaagaagaacaaatgggaGGTGCGGCGATGCCTCAACCACCTCA…	_
Novel00991	9.25271	40.8577	2.1427	0.025193	1	XR_001643748.1	uncharacterized LOC107766639 (LOC107766639), ncRNA	CTTATCTTGTTTGAAGATTTAACTTCATTTTATCTGAGGCATAGACCATTACACCATCTGAGTCAAAGATGTATTTTATCTGAAGcgaagaccattacaccgtctaagcTAATGACTTATCTTGTTTGAAGATTTAACTTAATTTTATCTGAGGCatagaccattacaccgtctggGCCAAAGATTTATTTTGTCTGAAGcgaagaccattacaccgtctaagcTAATGACTTATCTTGTTTGAAGATTTAACTTCATTTTATCTGAGGCatagaccattacaccgtctggGCCAAAGATGTATTTTGTCTGAAGCatagaccattacaccgtctggG	_
Novel03063	5.53097	24.2821	2.1343	0.038589	1	XR_001649290.1	uncharacterized LOC107791546 (LOC107791546), ncRNA	AGAGCAAAGAGTACCAACGAaggtattttttcttcttttttttttcgttttcctacatctttcttttttctttttctttttttttgctttttttttgtaGGTCAAGAAAAGAAAAGTCGTTGAGTGCTAAGTTGACGGGCAACTCCATGACTTCCCATATAAGGATAATTCATCATGATATATAGATGATTAGATCTGCAACAACATATAGAAGGTCAAATCCCTTGCAACATATAGACGGGCAAATTCACATCAACATATAGGCAGATAAATCCACACcaacatatagacggacaaatctccatcaccatatagacggacaaatccatatcaatatatagacggacaaatccacatcaacatataaacggacaaatccacatcaacatatagacggac…	_
gene53455	7.09223	30.9954	2.1277	0.039869	1	XM_016612432.1	receptor-like protein kinase THESEUS 1 (LOC107790506), mRNA	GTATAATATGCAGGTCTTCTGTGGGTCCCTCATTTTTCTCTTTGCTATATCTATGTAAAAATGACAGCCTAATCAACACTTCAACAGCCTGTAAAGAGCTGTTGAACTTGCACTAAAAAAGCTCTACTTCATTGTGTTTTCATGGTGGCATTTGAGGTatattattctttcttctttttttgcttcACACCCATTTCAAATCTTCAAGTTTGTTAGAACTTGTTAGCTCTTAGAATGAGGTAAGGGTAGTACCAAAAGCTTAAGTCTTTTTGCTCTTACATTGCTCCAGATAGATCTATGATTCTTGAATCATTGTGAGATTGAGGGCTTTTTGGGAAGTTCAAGTTCTAGTATTAATGGTTTGCAAAATCAGCACTTAAAATTCTTTTTGGAGAATTC…	_
gene70497	7.36732	32.1421	2.1253	0.0249	1	XM_016633996.1	L-ascorbate peroxidase 2, cytosolic (LOC107809385), mRNA	AAGTCATAGCAGTTGCTAGATGTTTCTAGTGTATGCTATAAGCCTATATATTTGTTTCACAGTCTAAATTCAGAGCTCATCTACATAATTCTAGACTCAATCACTCTACAGTGGTCCATTTTGCTTCAAAGTTGGGAAATCTTCTGTGATCGGTAATAATGGGAAAGTGCTATCCGAAAGTGAGCGAAGAGTATGAAAAAGCAGTAGAGAAATGTAAGAGAAAGCTTAGAGGACTCATTGCTGAGAAGAATTGTGCTCCTATTATCCTCCGATTGGCATGGCATTCAGCAGGGACATATGATGTCAAAACCAAAACTGGCGGTCCATTCGGGACAATCAGGCACCTTGATGAACTTAAACATGCAGCTAACAATGGTCTTGACATTGCTGTTCGGCTTT…	_
gene25892	10.0597	43.6666	2.1179	0.027581	1	XM_016577833.1	rop guanine nucleotide exchange factor 1-like (LOC107759819), mRNA	AAGTGTCAACTGCTTTTATGTCACAACACTTTTGCTTTTCTCCCACTTTTCTCAATAATTCTTCCCCTCACAATCATAGCAAAACTGCAATAATTCTACATTATATAAATTCCTCTTTATCACACGAATCACATTTTCCCGTTGTTAAAGCAATTCCTTTACTCTAATCGCCGGCCGGCGAATGGCGAGTTTACCGTCCGACGACGACGAGTTCGATGTACAGAGCGAGCGTTTTGATGATAGTTATAGCCTAAGTGCTGACGTCAGCGAGTCGGAAACTTGTAGTAGCACGAGTACTTTCTCTTACCGTCAGCAGGATGCTTCTACTTCTCTCTCGTCATCTTCTACGCTTCATTACAACTCCAATTCCGGTTTCGGTGAACCGCCTACCGTTATGTT…	_
gene28947	1558.63	6759.67	2.1167	0.029635	1	XM_016581697.1	cannabidiolic acid synthase-like (LOC107763225), mRNA	ttCACCATCAAACTTTGCAACAAGAAATCATGACAACtttcaacaagttcaaaatctttctctttctttcagtttGCCTTTCATCAACATGGTTTACCTCAGCAAGTATCCATCATGACTTTCTTGAATGCCTTTCTCACAAAACTATGAACTCAAATTCAATGTCACAAATCATCTACACACCTAAAAACTCATCATATTCCACCATTTTGAACTCTTTTGAAAGTAACCTAAGGATAACCTCCGACTTCAAACCATCAATTATTTTCACTCCTTTAGACGAATCTCAAATCCAGGCAGCTATACATTGCTCCAAGAAACATGGCTTACAAATTAGAATTCGAAGCGGTGGACATGACTATGAGGGCCTTTCTTACATTTCTGAAACCCCTTTTGTCA…	_
gene65541	11.4524	49.2259	2.1038	0.01373	1	XM_016627695.1	36.4 kDa proline-rich protein-like (LOC107803901), mRNA	AAGCAGTCACGGATTGGATATTGAAGTTCGCGATGAACGaacaaacctccaaagtttccATTTCAGTATTTCCCAGCTAATAAACTTTGGAATTCCTCCAGCAACGTGTTGCTCTCTCAGTTCCATTTCAAGTAAATACCCTCATTCACGGGTTGCACATACCATGCACCTATAAAAACTAAACTATAGTGTATATCAAAAACCAAGAACATAAGAAAATAATGCAACTATCCTTTTTAGAACCCAAAAATTAAAGTCATGGGTTCAAAGATTTCAGCAATCTTCTTCATTTCTATGATTTTCATGTCAATATGTTTATCACCAGCTTATGCAACTTCGGGACAATGCCCATGTACTCCTCCTTATCCACCTTATCAACGCCCTAGTCCACCTGGCACT…	_
gene29502	444.648	1910.37	2.1031	0.009575	1	XM_016582356.1	probable boron transporter 2 (LOC107763850), partial mRNA	GTCAAACAGGGGCTCAAAGAGCTAAAGGAGTCAACAATTCAGCATGCATCCAGTATGGGCTACATTAGTGCACCAGTTGATGAGACTGTCTTTGATGTCAATAAGGATGTTGATGATCTTTTACCAGTACAAGTCAAAGAACAACGCCTAAGCAATCTCCTTCAGGCATTAATGGCTGGTGCTTGCGTTGCTGCTATGCCTATCTTGAAAAAGATTCCTACTTCAGTTCTCTGGGGATACTTTGCTTTCATGGCAATTGAGAGCTTGCCAGGAAATCAGTTTTGGGAGAGGATATTACTGCTTTTAACTGCACCAAGCCGAAGATACAAGGTCTTGGAAGACAGTCATGCGACATTTGTGGAGATAGTTCCTTTCAAGACAATTGCCGGTTTCACCTTG…	_
gene14774	319.663	1372.75	2.1024	0.043375	1	LOC107821442	protein ULTRAPETALA 1-like	ACCCCCTCCCAACCCCCCTACACCCCCTCCTCGTAAACCAGTATTCTCTCTATAAAAAGCCCTAAAGTTCCTCCTTTTCAACGCTTTTCCAACCAGATCTCTTGGACTGACTCCTTGGAGATGCGTGCTGTGCTCGCTCAGGCCATTTCTCTCATCTGATAACCCCTCTCCTCCTTCTGGAGAACAAAACTAGGCGCATCGATCAATGGAGAATGGCGGAGAGAGTAACGGCATCACGTTGTTCACGGAAGAAGAGTTGCGAGAGATAAGCGGAGTAAAGAGAGGGGATGATTACGTGGAGGTGATGTGTGGGTGCACCAGCCACCGCTATGGTGATGCTGTTGCTAGGCTTAGGGTTTTCTCTTCTGGTGAACTTGCAATCTCCTGTGAATGCACCCC…	_
gene26038	23.6501	101.316	2.0989	0.015371	1	XM_016577995.1	65-kDa microtubule-associated protein 6-like (LOC107759979), transcript variant X1, mRNA	TTAGTATAATTTTTGGTTTGTAATACGTTCCTTTACGTGTAGATTTTTTGTCTTTTAAGTATATGAGTATGTCTTTTTTCGGTGATAATGACATCCTCTGTTACCATACTGAATGGTTTTAATGTAAAAGTGAGTTTTAGATGATTGGTCCATTCATTGTTGATTGACAAGACTGTGGATAGAAGTACTCACTACCACTTTCTATCTCTTTCTCCTTTGCTGCTATAAGCCTATAATTATTTGCAGTTGGCTTTATATTCTGCTGTTCATATTAGTTTTCTTAAGGGGCAACTTCTGAAAGAGTCAACTTTTTCTGGAGCTTTTGTGTGATTTGGGAATgagaaaaagagaggaatattATCATTTATCATCACAAGATATGCTGGCTTTTGCAAGTCC…	_
gene68424	6.11761	26.185	2.0977	0.047078	1	XM_016631407.1	nucleobase-ascorbate transporter 6-like (LOC107807104), mRNA	GGCCTTTAGTGAATGGAGTACCTCAATCCCTAAAACATAGTGCAGGATTCCCAAGTCCTTCAAGGCAAACTGTGAGGTCAATTGAGAGATTAATGAATCCAATATATTTTATTGTCACCTGTTACtactatgtcatcaacatatagtAGTAGGATTATTGTGTCAATGCTAGACAACATGACTTCTTTTGAAACCCAGATGAAGAAGAAACTCAGTAAATCGTCGAAACCAAGCATTTGGAGCTTATTTCAAACCATAGATGGCAAGTTGGAGCAAACATACATGATGCGAAGCAATATTATCTATGAATCCAGGAGGTTGCTTCATATGCACAGCTTCTTTAAGTCGCCCATGTAGAAATGCATTAAAACGTCAAGTTGTCAAAGTGGCTATCTCTTT…	_
gene71477	10.1172	43.1706	2.0932	0.012492	1	XM_016635272.1	protein virilizer homolog (LOC107810483), mRNA	AAcctaactcccaaccaatgtgggactttggcattttgccaaacttcaacagtcTCGAGGAATATGTGTCTTGAGGAAGATGCATCTTGAGGAAGATGTATCTCGAGGAAGATATGTCATGAAGAAGATGCGTCGTGATCTTCTTGCATTGTGGAGTGAATATGTTACGACCTTCTTGTTACTTTCATTTTCTTGCTTAAATAATAGCATTCTTATCTCCTGCAAAACATTGTTAGAAAATATAGAGAAttgaaatattatataaatactttatttaaaatagtatatttttaagtatataatatatgaatatttCAGTCCTCTAACATTGAGGATCAGGAGTTTGAGAAACAATTTGAAAATGATCTAAACCGTGATTTCAATCTTGACTGGAAGGAG…	_
gene68426	19.6565	83.819	2.0923	0.033841	1	XM_016631413.1	uncharacterized protein At2g27730, mitochondrial-like (LOC107807108), transcript variant X2, mRNA	AACTGACACatcagttttctttttcttcttcttcttcttcgccaAGTCAAgtcactttctctctctacatTTTCTCTTTCCACCTGAAACAACAAGGAAGACTTTGGAGACAAAACTGAGATGGCAGCCAGGAATGCTTTCAGGTATGTTTCTCGTAGGCTCTCCAGCAGTGGCAAGGTGCTAGGCGAGGAGGAAAGAGCAGCTGAAAATGTCTACATCAAGAAAGTTGAGAAGGAGAAGTTGGAGAAGCTTGCACGTAAgGGTCCTAATTCAGAACAAGCTGCAACAAGCTCTGGCGGGTCAGGATCAGTAACTGATGCTACTGCAAGTGCACAGACCTCCTCAACGCCCGGGGTATCGGACGACAAGTATCGCAACTATGCTGTAGTAGCTGGACTA…	_
gene20353	20.8405	88.8679	2.0923	0.0071541	1	LOC107827614	metal tolerance protein 9-like	TTTCCTATATAAACATTAATCATACGACTACAACCAGAGGAATTAATCGTTCAAATATAACTAACTACTCCTCTAAACATGGAGATAAGTCGCAGCAATGTTAGTGGTGGTGGCGGCAGCGGCGGCGCTCTGGACGACAGTTTTAGCAGTTTTAGGACGGAACTGCTGTCTCCGGCTGCTCAGGCGGTGGTGGATCAGTCGTCTTCGTCGGCGTCATGGAGACTTAACATTAGCGAATTCCGTCTTCCCGAACGAAGCCGCTCCTCCTCCGATCATCACTCCTTTAGTGTCCGTCGTCTACTTCCCACTCCcaGGAAACAAGGTAAAATTGCTGAATACTACAAAAAACAAGAAAGGCTGCTTGAAGGGTTCAATGAGATGGACACCATTAATGAATCT…	_
gene51729	33.902	144.545	2.0921	0.023436	1	XM_016610246.1	protein ODORANT1-like (LOC107788569), mRNA	TATTTGTGTCTTAATTTCTTCTTCCCCACAACACTTAATATAATTAATTACtactctcttttctctctttattcTGTTTAATTTGCAGACAACAACTTtaaaagaaaccaagtgaaaactaCTACATACTCACTATGGGAAGAGCTCCTTGTTGTGACAAAAATGGACTTAAGAAGGGTCCATGGACCCCTGAAGAAGATCAAAAGCTCATTGATTACATTCAAAAACATGGCTATGGAAATTGGAGAACTCTTCCAAAGAatgctgGACTTCAAAGGTGTGGAAAGAGTTGCAGGCTTCGTTGGACAAACTATCTAAGGCCAGATATTAAAAGGGGAAGGTtctcttttgaagaagaagagacAATCATTCAACTGCATAGTGTTTTAGGGAACAAGT…	_
gene47799	11.2883	48.0611	2.09	0.023947	1	XM_016605285.1	early nodulin-like protein 1 (LOC107784202), mRNA	ATTCTCATCACCCAAATAGTTTTTCCATACATCCAAACAAGTTCTAAGACCTTGGTTGCTATTCAAGGATTTAATATCTTGTATTCCTCATTTTCCCAATGGCTCAAACAAGTTCAATATCTAGTAGAAAAGTCTTTAATGTTTTGGGCTTGCTTAGTCTTTTGATTATgttccaaaatgccaactcttTCGAGTTCAAAGTTGGAGGTTCTGGAGATTGGAGTGTCCCTTCAGATCCCAATAGTTACAACCAGTGGACCGAGAGGAGTCGATTCCAAATTGGTGACAGTTtatCTTTTAACTACCCTGCTGATAAAGACTCAGTGCTTCTTGTAAACAAGGCAGACTATGATAATTGCAACACAGCTTCTCCAATTGAGAAGTATAGCGATGGACACA…	_
gene54748	643.219	2727.09	2.084	0.019038	1	XM_016614096.1	probable boron transporter 2 (LOC107791937), transcript variant X1, mRNA	TTTATGCTTGCTCACCTCTCACTTTCTTCACGCCAATCATCCCTTCCACCTAAAGAGTTTTCTTTCGTGAGAATTACTTCCTTCAGCTGCTCCTCTCGCTCTCTATCTTTCTCGCATTGCTTTATTGTGACATACTCCCCTTTCTTTTCTCTTCGTACTTTGTTTCTTTGACTAATGTAAACAGCGTACATTACTTGTCCCTTCATTATTGAACTGTGTTCGTGGAAAGGTCTGCTCTTTATAATGTAAGAGTGAAAAAGCTGCTTTCTTTGCTAAATTGAtgctcattttctttcaattgtCCCGAATCATTCCCTTTCCACTTTTTCTCGTTATGGGTCCTCGCTAATTCTCgtattctttgatttttcttgtttCCTTGTTATGCCCATTTGGTTG…	_
gene11153	41.3042	174.95	2.0826	0.0094793	1	LOC107817419	B-box zinc finger protein 24-like	TTGAAATCTCCTCCAGTTATTTAATTGTCTAAAAGTTGCCTATAGACTCTCTACTTCTTTCCTGTTCTTTCTCCCATTTTCCCCTCTCTTTAGATTTTCTGTTCATCTGCAGACACAAAGtttggttttggtctgaacctttTCACTTACCAGAATTTGGGTAGTCTTTAATTCTTGAAAATACATCTGAAAAGCTTCCAAACACtaatttccttctttttcttgtgCTAAATTCAAAAGGGTATGTCCTGAATTAGTTGTAAGAGATAGGAGTTGAGTTATATTAGTAATAAAGATGAAGATCCAGTGTGATGTATGTGAGAAAGCTCAAGCTACTGTAATTTGCTGTGCTGATGAGGCAGCTTTGTGTGCTAAATGTGATATTGAAGTTCATGCAGC…	_
gene34925	14.4719	61.2413	2.0813	0.020793	1	XM_016589155.1	NAD(P)H:quinone oxidoreductase-like (LOC107769898), transcript variant X2, mRNA	ATTTAAGCAAGCAGCAGTGGCGATGGCAGCTCAACCAGTAATCAAGGTCGTTGCGCTCTGCGGTTCCCTCCGTAAAGCCTCCTGGAATCGTGGTCTACTCAGTGCCTctaagggtctatcggaaatagttTCTCTATcccttggggtaggggtaagatctgcgtacacactatcatCCCCAGATCCAATTAGTGGAATTTTACAATATGCATGCTTTTGGTGCTTGTGTTTGTTACTCATATTGTGACTTGTGTTTGGTTGATGATTGTTTGGCGTAGCAATGGATATAAGCAAGGATTCAATAGAGGGAATGGAGATTGAGTACGTGGACATATCGCTGTTGCCGTTTGTGAACGAGGATCTTGAGATCAACGGAACTTATCCTGCCGCTGTGGAGGC…	_
gene61837	8.49181	35.7914	2.0755	0.024255	1	XM_016622943.1	probable WRKY transcription factor 40 (LOC107799793), mRNA	CCCTTATAAAATGCCCATCTTACCCAATTAATCTTTTCATTCCTTTCATCCAAAAAACCAATCAACgaagataaagaagaaagaaaacttGGATTCAATGGATACAAGTTCTCGGGACAAGTCTTTTGCTATTGACCTTAACACAAACCCTTCACCGCAAAACGTCAATAGTATTCCGCATGAGATGTTGGATGAAGAGTTGATCAGGATGAAAGAGGAGAATAAGAAGCTAACGACAACGTTAACAACTTTGTGTGAGAACTACAATTACTTGCAAACTCACCTAATTGAATTGCTGCAAAAACACAACTCTGAGGAGCAGAATTCCAAATTATTATCTAGAAAAAGAAAGGCTGAAGATGATCACTGTTGTGAAAATTCAGAAATCATAATTGAAGA…	_
Novel01755	7.38377	31.1065	2.0748	0.046711	1	-	-	TTCCGAAAAGGAGACCTAATGCCATCTTCCTTAGAGATGAGATACAAAACCTAGAAATCCTCAAGTCTCAAACATCTGCCGTTGAACATAATAGAAACCCCCCCTCACGATCTCATCTTCTTCATGAAAGCTAACCAAAAAAGCCTAGGAGCCTAAGGAACCTTCAGCTGACCTTCTTCAACAAAAAGACCTAACGCTAATAACCCATGGAGCCATTTTTGGACAAAAGAACCTGAAGACCAGCACCTTCTTCTCGATGAAGACAACCCAAAGAACCCTGACCATCGGCTGAGCTTCCCTTTCTTCTCCATCAAGACATAACCAGCGACCTTTCAACTTTTTTATGGAtctgaaaaaaaacaaaaaccagCAGACCCGAGAAGAGAGAGCGTTTTTCGT…	_
gene7513	24.7713	104.281	2.0737	0.040644	1	XM_016638625.1	bZIP transcription factor HBP-1b(c38)-like (LOC107813365), mRNA	TCAAAAAACGTCCGTTTCCATAGAGCCCAAACTTGACTTGGAACAATtttttttagagagagagagatgctGAAACTCTGGATATCCTTCAAGACCTACCGCTTTatctgaaaaagaaaatattttcttttttgtattcaAAGAaagtcgtcttcttcttcttcttcactagCTAAAAGCTTAAATTAACTTTGTCCGTTTGCTTCTTTAGCATTCAATTCTTCATTTCCTTATCCTCTCTTCACAAAAATTAGTATTCTCACCGACTGGTGCTAGCTGTCTTAGATTTTATCTCTATATATATGTAGTGAGTAAAACGACGTACCTATATTAGAACAGCAAGACAACTCTCTATAAAGAACTCGGGAGGTCGCAATTTTATAAATAGCTGTGTAGGAG…	_
gene37884	10.8449	45.6137	2.0724	0.01519	1	XM_016592618.1	uncharacterized LOC107773168 (LOC107773168), mRNA	ATGGTCTTCTCTCCCAAGCAAGAATCACCAAATCCCTCCGAGAGATGCAAATTCTTCTCTTCAACTCTCAAGGATGCATTTGCCAATTGCCACATTTTTAAGGAAAGACATTCTAGTACTCAAATCTCAGACGAAGACGATGCAATCGATGATtatgatgatgaagaggaaGTGTTTGTATCCATAGTAATAAGTAAATACATGGAGTCCAAATGCAGAAGACAGACAACTATCTCAAGTGACAAGTTCAACTGGAGTTTCTCGCCAACAGCAGGAGATTTATTCACATCCACAAAGCTAATGCAACAAAAGGAGGACAAGGAACATCAAGAAAAGGAAGATAACGAGGATTTCCTCTCTGCTGGTACTCGTTTTTCGCGCTGCTCAAGTGCTATAAGC…	_
gene59724	13.82	57.9119	2.0671	0.038895	1	XM_016620347.1	uncharacterized LOC107797451 (LOC107797451), mRNA	TCTTAACTACATTCAGTTCAATAACCAAAAAAGTAACTGACCAAGCAAAAGTTgcaaaggaagaagaaaaataagaaatggCGTCCTTAACCAAAAAATCAATCTTCAACCTCTCCAAGGCCTTCCCACATCGAGCCTTTTCTGTCTTTATCGGTCGTCAAATCTGGAAGGGAGGATATATTGCAACAGAGGAGTCGTCGGAACCACCACGGTGGAGGCACGACAGGAACTACGGGAGCAGTGAAAGGGGTGGTAAGGTATCTGAAATGGCTGATAAGGCGAAAGAAGTGAAGGATAAAGCAAAGGAAACAGCTCAAGATGCTTGGAAGGCAATTGAGGATACTGctgaagagatgaaagaaaaagTGGTGGGAGATGTAGATCCAGATAATGTTCAAG…	_
Novel00250	10.4375	43.6874	2.0654	0.036656	1	XR_001644853.1	uncharacterized LOC107771630 (LOC107771630), ncRNA	atttctttttagtTCGATCGAAGAAAATGTTCCAAAAAAGATTTTGCTATTTATTTTCATCTTAGTTCTACTTTCTAGGGACCCgataaaaatattttcacttttaGTTTCATCTTTAGCTATCCAGATTTGGAAAATCACATACagtattttagcttctttttatctTAAGTTGGATTTCAAGAAAAAGCGAGCGAACCAAAATGGGTTTCACATGAGATCTGGATTCTGTTTGAGGAGTCGAGGTTTACAGTCCCGTATTCGAGCTTTGATCCATGGATTCCTGCTGATTATTCTGGTTGATGTTCTAGTTTCGGCGTTGGATTTTCCTGTAATTGCTGCTTCCgaatagaaaaatatatttgaagAAAGCTACTTAAAGGTTATTCTCTTCTCTGT…	_
gene53236	25.3368	105.66	2.0601	0.03222	1	XM_016612165.1	(6-4)DNA photolyase-like (LOC107790260), mRNA	ATGTCTCCTAATGGGCTTACATTTCTACAAGGGTCGTACAATTTCTACTTTTGCCTTACGGTCGTCTCCCTCGGGACGCCGATTCAAAGAGTCAAACTGTTGATTGAATCCGCGCTATATCCTACGAAAGACACTGGTTCCTTTCAGgggTGGAGCATAGGAAAGCTTTGCTTTGAGTACGACACGGAGCCCTACTATCAAGCTTTGGATGTAAAAGTCAAGAACCACGCTTCTGTAGCTGGTGTAGAGATTTTCTCTCCTGTGAGTCACACCCTCTACAATCCTGCTGATATAATAAATAAGAATGGGGGATCCCCACCTCTGACTTATCAGTCTTTCCTTAAACTGGCTGGGCAACCATCTTGGGCATCAACCCCTCTTTCAACAACAATATCTTCT…	_
gene64709	40.4038	168.41	2.0594	0.020324	1	XM_016626560.1	NAC domain-containing protein 83-like (LOC107802973), mRNA	TCCTTCCTTAATTCTCTCTGGTATTCATTAATTTCCATCTCAAACACTCAAAAGCTTGAGAGAGATATACAGTGCATAAATTAAGTGGAAGATTAATTTATGGACAAGTTCAACTTCGTAAAAGATGGAGCCATAAAACTGCCTCCAGGTTTTCGATTTCAGCCAACTGAAGAAGAGATTGTGTTTCAATACTTGATTCGCAAAACATTTTCTTGCCCCTTACCTGCTTCTATCATTCCTGAAATCAATATTTGCAAGCACGACCCCTGGGATTTGCCTGGTGATATAGAGCAGGATAGATATTTCTTCAGCAACAAGGAAGCTAAATACAGGAATGGTAATCGCTCCAACAGGGCAACTTCAAGTGGCTGTTGGAAACCAACTGGTTTAGACAAACAA…	_
gene12368	25.2404	104.991	2.0565	0.017376	1	LOC107818774	MADS-box transcription factor 6-like	AGGTAACAAAGTTTCTCACAACTACAAGAAAAGAGTGTTTTAGGAAATTACAATAGAGCAAAAATAATTTATACACTCaatagaagattttttttttaaaaaaaggggaaaaaaggtgAAAGGGAGaatgaagcaaaagaagaatTATTAGGTTACTATTTTCTTGCAAGAGGAGATCCAAGATTGAGCCTCTTACTCAGCTTCCATATTTATAAGGGAGAAAGAAATTTGTAGTACATACCCTTACTTTATTGCTATCCCCACCTCTCCTTGTTTTCCTATTCATTACTCATAACATAATTCTCCTTGTACCAAGGCTACCTTCATATCCCCATATCtctctttcattttctttgagaaacaaagaaagaaaaatggggAGAGGAAGAGTGGAgttaa…	_
gene70685	12.5405	52.1616	2.0564	0.019701	1	XM_016634255.1	protein NSP-INTERACTING KINASE 2-like (LOC107809596), transcript variant X1, mRNA	TCATTATAGTGCTTAACAGTCAACATTTGGAATACCTTTtcattttaaattcttgaaaaaaaAGTGAAACTTAAAAGTTCTGCATAGTGTATAGTCACCTTCCCTCTTAGACAATGCATGATTGAAGGAATTTTCTTTTCCACCATCTTTTGAATTTCTCTAGACTAGGACAATTCAAAATTTCCATGCtcttttacttttcttcttttatatatATTCTTTGCTTTACTTTGCTGAACAAAAGTGGCATGCATGTTATTTGGCTCTCACTTTTAACCACTACCAACCTCTAGTTTTGTTATTTGAGGGCTCTTACACAAAGCTGTAAGTGAATGAGTGAGTGCAACTAGTATGTTAATGTGCAGTTGTAGAGGAGGAGACTTGGTTGAAAGTGTTTGT…	_
Novel02125	19.8631	82.5808	2.0557	0.0079253	1	XM_016620933.1	phosphoglucomutase, cytoplasmic-like (LOC107798006), partial mRNA	CTCAAAGCATCAGGGTATCAGATATCTATTTGAAGATGGATCACGATTGGTTTTCCGTCTCTCTGGAACTGGCTCGGAAGGTGCTACTATCCGTCTGTACATTGAGCAGTATGAGAAGGATTCATCCAAGATTGGAAGAGATTCTCAGGAAGCACTTGCTCCACTGGTGGAGGTTGCTCTTAAGCTATCGAAAATGCAGGAATACACTGGCCGTTCTGCCCCAACTGTTATTACATAAACTTATTCGTGTATGATATACTTGCTTTTGTATCTTACGAActaaataattgaataattttacTGTCCTCACTGGACGGACACCATAGAATTTACAAGATATCAAGCTTATTCTTGAGTCTTTTATTATGGTCCACATCCAATTGAGGGTTACTGTGAAAG…	_
gene11330	11.7483	48.7073	2.0517	0.019428	1	LOC107817610	probable WRKY transcription factor 41	CTAATAAGCAAGTCTTCACACTTCATTTCCTCTAATTTGTATACCATCCCATCCATTTCTTTGAATATGCtcttttcattcatttttatTCTCACTAGCAAAATTACTTTTTCTCATCAAGCTAAAATTCATATTCAGATCTGCAAGTTTTCTGTTGGCTATATTTTTAGCCTTGTTTAAGTTCAACCATCATCTCTGGTTTTGAGCTCTACTCGAGCGTAGTCAGCCAGCTTCTTGACTTTGCTTAGCGTTCAGATTTTGCGGAAAATGGGAGAGGAGAATTGTTGGGAGAGAGAAGTTGTAATCACTGAGCtaaccaaggggagggaattgatGTATCAGCTGCAAAAGCACTTTAATCCAATGAAACAGGATGTATGCCAGTATTTATCTGTGGAA…	_
Novel03400	45.7731	189.061	2.0463	0.0071773	1	EF434388.1	Nicotiana tabacum ABA biosynthesis-related protein (SDR) gene, promoter region	CTCTAATATGCTCTCAGTGTGCGCTCATCTAGAGAAGGTAAAATGCAGAGCGCACGATGTGCACGTGGCGCGAGCAGAAAATTTTGAGCGAAAATCATAAGTATATTTTGGTCTTTGGAGCAAATTTTACACGATGTAAAAGCTTCTTTTTGAAGAAGTTCATGTAGTAACTCTTTGTGTTTAATAGAAATGCCCAAAGGTCAAAGGTGCATGCACAGCCAGCTCAACTTTATTTTATATTGCTTTGCATAATTGATGgagcgATTCCGAGTTACGATAAGATTGTGAAGCTAATTCGAgttattttggagctttgaagtctgagtaaaagcccaacgattaagttgggatcgtgttaaTCTGATGCGCCTGAAGAGGGCGATGAGGTGCAAGGTGAGG…	_
Novel00210	12.9542	53.5019	2.0462	0.038567	1	X13777.1	Tobacco DNA for retroviral-like transposon Tnt 1-94	caaaggagcagagaacaaactggatgataaatctgttccttgcatattcatcggatatggagatgaagaattCAGATATAGATTGTGGGAttctgtaaagaagaaggtcatcagaagcagagatgtagtcttccgagaaagtgaagttggtaCTACTGATGATATATTAGAGAAGGCCAAGAATGGTATtattcctaaccttgttactattccttctacttctaacaatcccatAAGTGCAGAAAGTATGACCGACGAGGTTcccgagcagggggagcaacctggtgaggttattgagcagggggagcaacttgataATGATGTCGATCAAGTGGATCACCCCACTCtgggagaagaacaacctcaacctctgaggagatcagaaaggccaagggtaga…	_
gene1192	8.03369	33.1482	2.0448	0.045516	1	LOC107818086	uncharacterized protein At4g17910-like	tggaagaaaaattGTCACCCAAAACTGCCCTAAACCAGTTTTTCGGGAACttggaattttgatttttttttttttttccaaaacatgatcatatttcattaaaaaacaatgttttcaaatatgcttttgagaaaatgaagtcaggatctatggccaaacgggagctAAAAACAATCAGTACCCGGTGGAAGTTGAGGTGCGCTCAAGCAGGTCAAGACACTACcgttatttcaaaaaaaaaaaagaacaatctGATATTGTATTGTTCTTGCAGTGGAAATTTGCTTATTCATTGCACCTAACATTGGTAATGTACTGTTATCTCAATTTCTTTCAacccccaaaaagaaaaatgttGAGTTGCCTTATAGATATTACAAATGTGAAGAGGAATTACAG…	_
gene53448	13.4112	55.1612	2.0402	0.015593	1	XM_016612419.1	putative protease Do-like 14 (LOC107790499), transcript variant X1, mRNA	AAAATAGCCCATCATCTCAGCTGCCTTGCTCCCCAAGTGTCAATAGGTTCGAGAAGGAAACCACTTTTTCTGGGTTTTGCAAAGTGGGGTTTTTAGAGTGGAGTGTGGAGCATCCCCAATTAACTGCTCAAATCTCCTTCCGAATAATCAATTGAACCGAATATTTAATTGGCATATCAACCACTCATGAAACGATTTCTGAAAATATTATCAAATTGCGGTGACAAATCCTTCATTCCTGTATTAGCTTTGGCAGCAGCTGGATCAACAGTAGTTTTTACTGGCAACGGGACCAGTTCAAGAACCTCAATTTCGGTTTCAGTACCGCAACCTTTAAAAGATACTTTGACATTGCATTTGACATTGCATTGGACGTATATGAAAGACAAACTTCTTCGT…	_
gene68812	59.2321	242.953	2.0362	0.038246	1	XM_016631944.1	probable serine/threonine-protein kinase At1g01540 (LOC107807537), transcript variant X1, mRNA	ACCCCACTCTCCAATGGTCCCAACTCCCAAAGAAATACCTCTCAACTTAGCTCCAAATATGATCTCCCTCTCTAACAAGCCACAGTTATCTTTACTACTACTATTAAACACTAGACTAGACTAGAATCCATAGTCCCCACCTTAGTGCCACATGCATTATTTCACCACCATATACTATTATTACTACTAATATGCTTCTTTGTCTTTCTCCTACAACGGTCTCTTCTTTGTTAATGTCTTCTAATAGTATCAGTTAACCAAATTCTCCTCAGTAGgagggaaacaaaaaaaaaagatgtctGGGTTTCTGAGCGATGAACTCTCAAAAAGAACCTCAATTTTTGGTCTACGTTTATGGGTCGTTTTGGGTATTTGCGTTGGAGCTGCAATTGTGTTAGT…	_
gene31871	22.4812	92.0012	2.0329	0.0069109	1	XM_016585278.1	BTB/POZ domain-containing protein At3g08570-like (LOC107766485), transcript variant X1, mRNA	TAAGCAAAGCATGCACATACCTTCCAATATTTTACTACTCAATCAAATAACTAGGTTTTAATCCTGAATTAGTTAGATGATTATCTATATCTGCTTCACTTGACTCTACTAATGTTTAAAAGAATTCATCAAAATTTGATACTAGTAGATTATAGTTTCGATAATGGTGAATAGGATGACAATATTGGTAAGGTAGAGACAAAGGAATAAAAAGCAAAAGGGGAAAAGGTATTTTGTGTTGCAGTAGAACACTTCACATGGCCACCCATTTCTGTATTCTTTAGCTTTTTCTCTTTGCATTATTTATGTATCACCATTCCTATGTCACACTTTCCCTTTTAGGTCTTCTTATTGTTGCTTGTATTGGGATTTGACTGCAAGAGTGCTTCATCAGATGGT…	_
gene68255	47.7084	194.973	2.031	0.003663	1	XM_016631187.1	zinc finger Ran-binding domain-containing protein 2-like (LOC107806913), mRNA	GCAAACCATTCATCAAAATTACCACTTGCAGCAAACCATTTCTTGAGCTTCAAGTTTACATCTCGTTGAGAAGCTCAGTTCTTCGCACGTTAGACATAAAATGAGCAATGGAGATTGGATGTGTGCTGCATGCCAACATATAAATTTCAAGAAAAGGGATGCATGCCAACGATGCAGCTGCCCTAAATATGCAACGCCGGCTGATGTTGCCATGTATGGACTAAACAAAACAGAAGTCTTAGCCGGAGACTGGTATTGCAGTGCCATGAACTGTGGTTCTCACAACTATGCGAGTCGAACAAACTGCTATAGATGTGGTGCCTTAAAAAGCGATTATTATGGGATTGGGGCAGGAATGATGGCATCAACAGGTTATGGATATGATGCAAGTTCTGTTCC…	_
gene57861	49.0707	199.569	2.024	0.024325	1	XM_016618018.1	keratin, type I cytoskeletal 9-like (LOC107795387), mRNA	AGATTACATTCTCACCAAGCAAAAACTCAAAACTTCACATCTTTAGGAGTAGCAAAAAATATTCAAGATGGTTCTCCAAACTCAACTTGGGTTGACCAAGAACCAATCCTACGCTCACGAGCAAAACTGCTATTCCGACAGCAGCCATGGCGGCTCTATGCAAATGACAAGGCCTTCGGGCTATTCCACCATGCCATATGGTCAGTCCACTCACCATCACATGATGATGGGTCATGGTGGCCAACACCATGGCGGACACTATGGCGGTCATGGCCATGGCCATGGCGGACATTATGGTAGTCATGGACATCAGGGGCCGCATATGCCCCATGACTCCACCAACTTTTCAAGCAACACCAGTATGGTCCATAATGATGGTGGCTATGGTAGTGGAATGCA…	_
gene61543	19.6653	79.9033	2.0226	0.010257	1	XR_001651123.1	uncharacterized LOC107799469 (LOC107799469), transcript variant X1, ncRNA	CTCAAACGACACTCATAACTCTCTCTCCCAAATAGCCTTCCTCGTTACCGGAGATTACGAGGAGAAGACAAACCACCATCGGCGGCAACGGCGGCGTTAAAACTGGAAAATCTGTTAATACTCATCTTGCTAATCCGCTAGGGTTTCTCAAAATGGTGAGAGATAAGTTGAAAACTAATCGAAAAGCCATCTTGTCCAACTTATTAATTTTCTCTTCCTTAAAGTTGTCGCACGATTTTCGCCTTTGAAGCAGAATAGTAGCAGCTTTCGCGGTCTTCTTGTCAAGGCAGAATATCCCCTAgGGATCAATGCAATATCTGAGCTTGTAAAAATCAGATCTTTTTAATATTTGTCAGCGACAAGCAGGAGGCTGTTGCTGCTACCACTGCTATCCAAGAG…	_
gene29418	12.1843	49.4515	2.021	0.020846	1	LOC107763758	microtubule-associated protein TORTIFOLIA1-like	AAAAAATTGGCTCCACACTACACCGTTCAGTGTTCACTGAGAGCAGATCTCCTTTTCCTTCCAAAATTTTCCCATCTGCTCTTTACTTCTTTGCTTCCTTTTGTAGCAAAACCCAACTTTCTTCCTTCACTCTCACAATTCAAAAAATCTTCTGTTCATTTCTCTTCTTCCACTATGCCTCACTAACAGTGAcctccacacacacacacacacacacacacacacacacacacacacacacactgtaaaaattcaatcttttcaatcaagattcaacaaaaAATGGCTTCTCAAGTACCCAAATCTTCAAAACCTTCAAAACCCACAAACCAATTTTCTTCCCATTTAGCCATGATTGAGCTGAAGCAAAGAATTCTCACATCTCTCTCTAAACTCTCA…	_
gene3611	90.1451	364.115	2.0141	0.0073284	1	XM_016590263.1	non-specific lipid-transfer protein 2-like (LOC107770934), mRNA	CACTCAAGGCAATAACATTTGTAGTATCTCCTTCTACTTCCTCcaaactactctctattgttctctaatttttcttttaagaatGGAAATTGTAGGCAAGATTGCATGTTTCGTGGTTTTGTGCATGGTGGTGGTTGCACCCCATGCAGAGGCACTGAGCTGCGGCCAAGTTCAGTCTGGCCTGGCTCCTTGCCTCCCTTATCTACAGGGCCGTGGCCCTCTCGGAGGCTGTTGTGGTGGTGTTAAAGGTCTGTTGGGTGCAGCCAAGTCCCCAGCTGACCGCAAGACTGCATGCACTTGCCTGAAATCAGCCGCTAATGCTATTAAGGGAATTGATATGGGCAAAGCCGCTGGACTCCCTAGTGCTTGTGGCGTTAACATTCCCTACAAGATCAGCCC…	_
gene11213	36.4083	146.817	2.0117	0.0049116	1	LOC107817482	UDP-glycosyltransferase 74B1-like	ACACACCTCACAATAGAACTAAGTTGTAAGagtttcattttctttgttctttCTCACAAACCAAAATGGTAGGCAAAAGAAATGAGCCTCATGTCATATTTGTACCTTACCCAAGCCAAGGTCACATTAACCCTCTTCTCCAATTTGCAAAACGCTTATACTCCAAAGGTGTAAAAGCAACTTTAGCCACTACTAAATACACAGTCAAGTCTATTAATTCACCCAACATTTCAGTTGAAGCAATTTCTGATGGATTTGACGAAAGTGGTTTTTCCCAAGCCCAAAAAGCAGATATATATCTCAAATCATTCAAAGAAAATGGTTCAACAACTCTatcagaaataataaaaaattacaagAATTCGACACATCCGATAAGTTGCATTGTTTATGATTCGT…	_
gene30872	9.35575	37.5469	2.0048	0.046271	1	XM_016584004.1	SNF1-related protein kinase regulatory subunit beta-2-like (LOC107765364), mRNA	ATCTCATAAAtacatttttcttctctcctttgaTTCTCCATAataatcttaattttttattttttattttactataagCTCTAATAATGTCAAAGTTGTGATGTCATTAATAAAGTAGTGGGTGAACCTGTTTATATATAGttacatactagtactactttttttgttttgttttttccttttgtttacaCAAAGGAATCTCTTTTTGTAGATTCCAAGTAGGTTCTTTTTTCTGGGTTTGTGTTAAAAATACAAACTTTAATAATGGGGAATGTTAATGGAAGAGAAGAAGTTAGTGGGAATAGGCAATCTGGGTTTGAGGGTTCAGGTTCAGGTTCAGGTTCAGGTTCAGGttcaggttcaggtgttgcagtgATGCAAGATAACATAATGGATGGT…	_
gene62264	53.7074	215.433	2.004	0.002451	1	XM_016623416.1	probable xyloglucan endotransglucosylase/hydrolase protein 6 (LOC107800268), mRNA	ACTATCACCAAGCCTCCAATTGTATAATATCATACAATTAACAGAAAAACAATGGGCAAATTGACGTCCTTAAAATATTCAGCTGCAATTCTAATATTGCTATATGCCTTGACCTTTTCCTTCTCAGTGAGTGCACGACCCGCCACTTTTCTACAGGACTTTAAGGTCTCTTGGGCCTACTCTCACATCAAACAAATCGATGGCGGCAGGGCCATTCAGCTTATTCTCGACCAAAACTCAGGATGTGGGTTTGCTTCCAAAAGCAAATACCTCTTTGGACGTGTTAGCATGAAGATCAAGCTCGTGCCTGGTGACTCTGCTGGAACCGTCACCGCCTTTTACATGAATTCGGACACAGACAACGTAAGGGACGAGCTAGACTTCGAGTTCTTGGGAAAC…	_
gene12574	59.6812	239.316	2.0036	0.02267	1	LOC107818998	B-box zinc finger protein 24-like	TGAAATCTCCTCCAGTCATTTCATTGTCTAAAAGTTgcattcttctttttttaatagaCTCTCTGCTTCTTGCTTATTCTTTCTCCCATTTTCCCTTCTCTTTCTTTGATTGGACTCATCACCTGCTTTAGATTTTCTGTTCATCTGCAGACACAAAGTTACCAGAATTTGGGTAGTCTTTAATTCTTGAAAATACATCTTAAAAGCTTCCAAACactatttttcctctttttcttgtGCTAAATTCAAAAGGGCATGTCCTGAAAATTCGCTGTAAGAGCAAATAGTTGAGATATATTAGTAATAAAGATGAAGATCCAGTGTGATGTATGTGAGAAAGCTCAAGCTACTGTAATTTGCTGTGCTGATGAGGCAGCTTTGTGTGCTAAATGTGATATT…	_
gene56336	14.9604	59.9631	2.0029	0.015026	1	XM_016616106.1	probable WRKY transcription factor 71 (LOC107793701), transcript variant X1, mRNA	ACTACTTTTGAAACTTCTTCTTCAAAAGGACCATCCATTTCTACTTCCTAACAAGCTACAAGCTCATTATTAGCTCTTTAGTTTCTTATAATTGACCAAACATATTgtacaagacttcctttaatgaTTTGGAGTAGTTCTATTCtttctcttcctttcttcttctacTTTAATTTTTCTCTCTTACCTTAGGAAAGGCTAACAAATATTAGGAGTAATATCTTCTTCTTTTGTTAGTCTTGATTCAATTTTTCTTAGATATTCTCAACACCATTTTCTCCAATATGTCTAACAACCCTTTCTATCATGATTACATGGGAACTGAAGGGATCAATACATTTCCTTTCTTTGGTGAAAATTCCTCAAATTATAACCATCCACCTCCTAATAATATTCAAA…	_
gene10345	17.4289	69.7383	2.0005	0.040956	1	LOC107816513	testis-expressed sequence 2 protein-like	GTGCAAGTCCAAGGTTGATCGATCTTACTATTTTctatttcaataaaataaaacatagtAAAATATAAGCGTAACTTCCGCCAAATATTGTTAACGGTTGCTTCTAATTACAGCAAAGCTTAAGCGCCCATTTCTCTCTTGCCCTGCATGAGGAATCGTGTCTCCAATAACTGATTTACCTCTCCTTTTTGGCTTTTCCCCCCTATAGAATTGGAGATTCGTCTAAAAAATGGGTTTGTACTGACATTGCAAAATTTGGTGAAATTTCTTGTTCTTGTCTGAGGGGGGAATTTCAGACAAAAAAGGATGATGCTGATGTTAACAGTGTTTGTTCTTGGAGGGGTAACGGTTCTTGCAGTGGAAGCTGTTGGAATTGTAATGTTGATATGGTGTTTTATG…	_
gene70452	9.39026	37.4796	1.9969	0.037504	1	XR_001653390.1	uncharacterized LOC107809338 (LOC107809338), ncRNA	GNTAGTTTGCATCAGCTCTAACCAACAGCCCTTTTGTATAGGAAAAAGGCAAAGCATAGATAAGAGAGGAACTTTCCAGGATTCGAACTCAGGATCTCTTGTTTGGTGAAACCCATGTCATTTTCTTCTTAGTATTAGCTCAAAGAATGAGGTATCAGAGAGAATTGTGGTATATGCATGTAAAAATTGGATCTTTTTCTATAgccatgttgttgttgttgctcctggAATTTCTTCTGTTTCTCCTGTTGCTACTGTTGGGCTGTTTTATGAACCAAGCAGCAACAGATCAATGTAATAACAGGGAGAATTTAAGGCTGTGATGATAACATCAGGAGGCTGTCTTCCCTTGTCCTAAGCACCGTTTTCTGATACACTCACGAAAATGCCTCGATTGAA…	_
gene55231	26.5035	105.431	1.992	0.022425	1	XM_016614694.1	ABC transporter G family member 22-like (LOC107792477), transcript variant X2, mRNA	aaaaaagaaataggttcacataaattgaaacggatggagtatattATAACAATGTTGTTATATGTAATTGTTTCAGGAACTTGCATCATTTCTTCATTgtcatttaaattttattagatGGTGtcacaaaagtcaaaaattacaaaagtttaaagttaaaaaataagaaaggaaaacagTGAGACTTATTAATTATGAAAGAAGTTTGGCCAGATTCCCACTCATATCTATAATGGAAATCCATAAAATTGTCACTCTCCACAACTGTCAATATAGAGCCACATGTATGGCCATTGTTTGTTCAAATTGTAGAACGTAAACAAAGTGGACCTGTTATGGGATTTCGTTTTAAGTCTTATCATGGTGCCCACTTTGTCTGTACAATACTTTGATAGAGGT…	_
gene46628	15.8035	62.3261	1.9796	0.021361	1	XM_016603830.1	pollen-specific leucine-rich repeat extensin-like protein 1 (LOC107782891), mRNA	TCCAAGTTGCaaccattttctttttctctctcttattctgcattttttgttttgattcggaaattgttgttgttattctgtTATAATTCTCCCTTCAAAACCACTCTTAGTAACCATTTAGCGAACTACAATCTACTGCATATATTCAGTGTCTCTTTCTCATTATTACTGACacctcatttcttcttcttcttcttcctttaatTTCTCTTTGTAGCTTTTTCTTCAGATTCCATTCTCTCTGTAAGATGAAGAAACTTATCCTGATCAAAGTGGATTTAGAAGATGCCAGAGAAAAGCGAAAGGCCTTGAAGACAGTCTCTGTTCTTTCAGGAATTGATGAGATATCGATGGATATGAAAGGTAAGAAATTAACCATCATTGGGGCAGTTGATCCAG…	_
gene1650	6.34035	24.9739	1.9778	0.036242	1	LOC107823240	2-hydroxyisoflavanone dehydratase-like	TTCATTTCTTGTGGATATCCATTTCTTTCTACGGCCATATATATACTCAACAAATTTTCTACTCATTCTATTGCCATGGCTAGTGATCAAGATAATGAAATTGTCACTGATCTCTATCCCCATATCCGAGTCTACAAAAACGGCCACGTTGAACGTTTCTACCATTTACACAACATATTCTACGTTCCACCTTCACCAGATCATGATCCAGACACTGGTGTTTCCTCTAAAGACATCACTATCTCTTCTCACGTTTATGCTAGGCTTTATTTACCTAAAAACACAACTTCTTCTGACCAAAAAAAAACTCCCAATCATAGTATTTTATCATGGTGGTGGACTCCTTCTTAATTCAGCATTCTTTAATATTTTTCACCGTTTCCTTAATCTCTTGGTTTC…	_
gene31320	14.1302	55.6296	1.9771	0.020473	1	XM_016584563.1	uncharacterized LOC107765863 (LOC107765863), mRNA	GTGGTAAGAAACTGTGAAAAATGGTGTGGTAGTAGTTACAGAATACTAAACGTTTAGTATAGTACTCGCATTCAGCTTTAGGTATTCTGGTGAACAGCTGAAAGTTGAAACGTCGTTACATTTGTTGGTGTCCCCTcactttttttttgctttattaCTTACTCTTCTTCTTCATTACGCAAAAGGCCTTTATTACATGGAGTATGTATGTAGACAAGTGAAACTGAAACAACATATATAGAGTGAGAGAGACAGAGAATTCCGTGTGTGTTTTTTAATCTGTGTatgtaaagagagagagagagagaagtctTTTAATTTGATCAGTTATGGCTTCGAAGTTGTTAATGATCACTGTCTTTGTTTTGGATCTCATTGCTTTTTCTTTAGCTGTTGCTG…	_
gene8926	275.358	1079.77	1.9713	0.030257	1	LOC107814940	glucan endo-1,3-beta-glucosidase 7-like	CAGCCGTGGTATAGAATTTCAAAACTTGAACGGTAGAATTTTACACTTTCCCTCTTTATATACAAATCATTATCTCCCTCCAAAAGCATAGAATATATACAATAAGCCTCTTTCTGCCATGGCTAATCTACTTCagacttcttccttcttctttctctgCTTTTTTCATCTCGCCCTATTCGCAGAATCAGAGTCATTTATCGGTATAAATTATGGCCAAATTGCGGATAATCTCCCGGCACCGGAGGCAACAGCAAAGCTATTACAATCCACTTCAATTGAGAAAGTCCGGTTATACGGATCCGACCCGGTAATCATCAAAGCGTTAGCAAATACCGGCGTCGGAATCATGATCGGAGTAGCCAACGGCGATATTCCGCCTATGGCCTCCGACCCGAA…	_
gene42030	68.9873	270.395	1.9707	0.029382	1	XM_016597874.1	putative glucuronosyltransferase PGSIP8 (LOC107777746), mRNA	aaaaaaaaaaaaaatcatttgtaCTTTGTTCAGATTAGTGTTGCTGGTTTTGATCAGAATTTTGTTATCTAGGTGCTGTGGTGCACTATCTAGCCATATTCTTGTCGCCGTTTCCCGGCGGACTTTTTAATTTCCTTGTAGGATAGGACCAATACCTTATAGTCTAACGTGGAGAAAATAAATGAGATTCCTTTTATAAAGTTTTGTTAACTTTTCTTTATTAATTTCCTCAAGTTTTTAGCGTTGTGACGACCaaaaagagaagggaaaaaaaaaattaaaggggTAGCCGGGAAGATGATACGAAGGttgaatttactatttttatggGGTTTTTGGATATTGATTATAGCTTTAACGACGGTGGTCGGCGGAGTTCCGGCGACGGCGGAGAGTAAA…	_
gene47321	15.3955	60.3351	1.9705	0.031191	1	XM_016604670.1	dihydroorotate dehydrogenase (quinone), mitochondrial (LOC107783663), partial mRNA	TGGGTTCCAAGGGAGAAGAGGCCAGATCCTCCTATATTGGGCCTTGATGTGTGGGGAAGAAGGTTCTCAAATCCTGTTGGTCTTGCTGCTGGTTTTGACAAGAATGCTGAGGCTGTTGAAGGATTGCTTGGATTAGGTTTTGGCTTTGTTGAGGTTGGCTCAGTAACTCCCATTCCACAGGAAGGCAACCCAAAACCACGTATATTTAGGTTGCCAAATGAAGGTGCTATAATAAATAGGTGTGGCTTCAATAGTGAAGGAATCGTTGTGGTTGCCAAACGATTGGGTGCTCAGCATGGTAAGAGAAAGTTGGAAACATCTAGTACTTCATCTCCAGCTGGAGATGAAGTCAAGCATGGAGGGAAAGCTGGTCCTGGTATTCTTGGTGTTAACCTTGGA…	_
gene68889	11.9127	46.5258	1.9655	0.029292	1	XM_016632047.1	uncharacterized LOC107807624 (LOC107807624), mRNA	TTGAGTTTAAAAATCTAATCTACTTTCTCCTCTATGTTTTCTACTTTTCCCTCGTAGAAGTCTCGTATTTAAAAGCATTTTGCTTTCTCCTTCTGCCACTTatcatcttatatatatatatatatatatatatcctctcCAAAAGCACACTGTATCTACACTTTCAAGAAAATGAATAGTCACAACAACTACCTGATATGTGTGTTTTTCCTTGTTATTTTAACCACCTTTGGATTTTCctttacaaaacaaacaaaacccAGCTCAAAAATCCTCAAATTTGATCAATTCTTGAATTCAGTTTATGAATGGAGAATTCAACAGCAGAAACAAGTAGATGCCAACAATCTGAAACTTGGAGCCCCCACTGTGATAGCAGGAGTTTTGTGTTTTATAGCA…	_
gene20489	113.784	444.147	1.9647	0.037699	1	LOC107827768	probable protein phosphatase 2C 52	TATACAGCCTAATACACGCTCAGAATTTCCTTGCAACCTTTTCTTCCCAAATAGCTCCACCCCTTTTCTCTTCACTGTTTCCTTTTTCATGCTTTTGCAATTAATTGGTGCCAACTCCTATCTATTCCCATACTTCTCCCTCTCCActtctccttttctctttctgaaaAAGATAGTACAATTTTGACAGGAGATTACTCTTCACTTGTAAGGCCATGGCACATTCTTGATCCCATCTCTCACAATACTTGAATATCAGTAAACTAAGTTGAAGCTGTGCGTTTATCAGTTCACGCCTTGTTAAGTGGCAATACTTTGACCAAGATAAAATAGAACATTGTTTTCTGCATAAGGTGGAATCGCTGTTTGCTGCATTGGATGCTTGCGAGTTTGACAGTT…	_
gene7622	302.951	1180.55	1.9623	0.0078147	1	LOC107813484	quinolinate synthase, chloroplastic-like	ATTAAACAATTGATGCACACACCAGAATTCCACTGCATAATTTCATTCTTGCTCCCCAAAGCACATTATATATAATCACCCAATACATAAGCATAGACACTAAGAGCTGAGAGATTAGCAGCAGATAAGGTCTTCGATTCCAGTTCTAATATTACTGTAGAGCTTTCTTCTACAAAAGGTGGCCATCGTCGGAATTTCAATTTGCTACCATTAATTTACTAGGTCCTCCTCCTCCCTTTCCCTCTGTCCTCTCCTCTCTCTTCTGCACATCCAAATCCATCTTGCCTACCGCCATTTTCCGCACTTCGAGAACTCGTTAACCCCTCACTCTCCAATTTCGTcctcacccaaaaaaaaaaaaaaaaaccttgtcAGTTCTCTGTCTTCTtttcaaactct…	_
gene53149	9.05297	35.1994	1.9591	0.040578	1	XM_016612066.1	protein STRUBBELIG-RECEPTOR FAMILY 3-like (LOC107790163), mRNA	ACTCACTCACTCACTCACCGGGAAAAGACGAAGAAAAGTTTCAGTGTCTCTCTGCAACTTTCTAAAGCTTAGCTttttactcttttcttttttcagcaattACAAAGATtggaaattttatgtataattggCTATGCAAAGTATTTTTCCAGAGAACGAGTAGTTTAAAGAAAAAGATTGTATTTTTGGGCCAATGGATGAGAAGAGATTTGTTGTGTGCTGCTTGAATTTGGAGATTTTGGTGTGGATTCTATTAGTTTTTGCTGTTCAACATTCAGATGAAACTGACCCTGGAGATGTTGCTGCAATTAATGGCTTATATGCTGCTCTGGGATCGCCGTCCCTTCCGGGCTGGGGTACTGTTGGTGGAGACCCATGTAATGGACTTTGGCAAGGGGT…	_
gene14725	120.126	466.963	1.9588	0.002227	1	LOC107821387	glucan endo-1,3-beta-glucosidase 7-like	CAATCAGCCGTGGTATAGAATTTCAAAACTTGAACGGTAGAATTTTACACTTTCCCTCTTTATATACAAAATCATTATCTCCCTCCAAAAGCAGAGAATATATAAAATAAGCCTCTTTCTGCCATGGCTAATCTACTTCagacttcttccttcttctttctctgCTTTTTTCATCTCGCCCTCTTCGTAGAGTCAGATCCATTTATCGGTATAAATTATGGCCAAGTTGCGGATAATCTGCCGGCACCGGAGGCAACAGCAAAGCTATTACAATCCACTTCGATTGAGAAAGTCCGATTATACGGATCCGACCCGGTAATCATCAAAGCGTTAGCAAATACCGGCGTCGGAATCATGATCGGAGTAGCCAACGGCGATATTCCGCCTATGGCCTCCGAC…	_
gene20641	349.114	1354.62	1.9561	0.026389	1	LOC107827936	protein DETOXIFICATION 40-like	TGTACTACtctcaatctcaatttctcaTCCACATAAGCACTGAcgtttgttttttatttttattttttatctctaTATAAATACACATCAATAGAACACTGCATTTCAATTCTCTTTACATTCTTTTCAACTTTCTCTTTCCACTTTCCACTCACTGGAATCTATGGATTCTTCTAAAAACAACATTTACCAGCCATTTTTAGAAAACAATGGAACATCTAATTTGTCACCCCAATTATCTGAAACCCACAATTTTGAATCAAGTAATGAACTTGAAACTGTACTTTTGGACACTGAAATACCATTTTGGAGTAAACTCCGTTTAGCTACATGGATTGAAATGAAGCTCCTTTTTTACCTTGCTGCACCTGCTGTTATGGTTTATATGATTAATTATAT…	_
gene25273	19.2694	74.5106	1.9511	0.034752	1	XM_016577010.1	B3 domain-containing protein REM16-like (LOC107759135), mRNA	CCTACAGCGCCAAGTGAACCTGTCCAGCAGATGGAGATCAATATTGGCATTAAATGTAAGGTCTAATGTTTAGAATTACAGTACAAAGAGTCAAAGATAGCTCGAATTGGAAACTGGCAATTCATATGAAATGGACTTATTTTGTTCCTATTTCTAATGGGATCTTGTGTCAGAATGCATTGAATTCATTTTGGCAACATCATTCAATAAAAGGTTATACGATTAATTGGTTTAACCGACATCATTTCAGATTATGGCAAATGATACAAATATGGAAATTCAGAGTTTTCATCTCTGATTATATCTTTAGCCTCCTCAGGGGAAATATTAAACGGCTGTGAGGGGTCAAGTTTTCATATTTCCTCAAATGAGCTCTGCAGAAAAGGTGTAAAGAGACTT…	_
gene30713	21.7882	84.2184	1.9506	0.013322	1	XM_016583806.1	glucan endo-1,3-beta-glucosidase, acidic-like (LOC107765187), mRNA	TGAATTGTAATAGGTAATAGATCGACACTACTTAGGCAAAATCCTTCATACGCATCTGGAAAGTGCAATGCTAGTCCATTCGCACTAAAACTTTGAATGTTCAAAATATTACTCCCTGGTTAAAGGCCTAAGAAAGTTTGTACTAGTCTCTCTTGAACAGTGCAAGAGTTCACCTTGCAGCTCGGTAATGGATATTCTCTTTTGATCCTAAGAGAAATATCAACCTATTTTTCCCAATGTTTAATGCAGCAATTAATGGCAAGGCTGCTAACCAATTCCACATTTCCACTGGTCATAAGTCATTTTCACCAAGGAAATTTAGGGGGTGCAGACTTTTCAAACCATGGAAATAAGAATTTCTCTCATTTGTGTAGTTTCTGCAGCTTGTGATAAGTTTGT…	_
gene13111	39.2591	151.495	1.9482	0.023795	1	LOC107819591	UDP-glucuronic acid decarboxylase 6	GCACTGAACTGTACTATGATTCTCTTATCTACCCTTCTTTCATCTTTACGTTTCGTCAATTATAAGCAATCTGATTTAGGTTCTTTTTCAATTACTATTATATTCTGTATTTAACTTATGACATTTATTTTGTTGCCTGCAATTTCTGGTTGGCAAGTTTGGTAACTCAATTAGTCCCTTTTTGTTTTTAagtgaaaaaaacaaaaaagctaAACTGTATATATATAATCTCTTTGCATGTTCTAGTATCACAGAACTTGCACAGcaaaaaaaggtttttttttgggTTTGTTCAAAGACTTTGATCAAAGGAGATAAGGAGACTTGTTGGAGAGATCTGAGAAATGGCAAAGAATTCTGCAAATGGAGCTCACCAAACAACAACAAAGCCTCCTCCAA…	_
gene15412	11.8552	45.7437	1.9481	0.039681	1	LOC107822149	uncharacterized protein At2g39795, mitochondrial-like	CAGTTGAGCATTTTTACCGAAAAGAACCGTCTTGCTCTTTTGACTCTTCCTCTCTCTTAAACCCtcgtaaataaaagaaaaaacctaAAACCCTAAATATCTCTACCAAAACCCTTCCGGAAATGGCGCTCTCTAACGTTATCAGAAGGACAGCTTCGCAGGTTGTACCCCTCGCAGTTCGATCCATACGAAGAAGTCAGAGTTACCACCACTCTGCTCTCTTCTCCGCCGTCGTGGACCGCCGTGCCGTCCATCGGAACTTGTTCCGAAGCTCAGTTCCTTCTACTCTGCATCTCTATTCTACTCAGAAGCGATCAAGTTCTGATGAGTCGCTCCTCAAAGTAATTCAGTCTGAAATCCAATTTGCCGAGGAGTCCGATGAACAGAACAAGGCTGATG…	_
gene53994	17.2344	66.4947	1.948	0.046282	1	XM_016613101.1	E3 ubiquitin-protein ligase SINAT2-like (LOC107791103), mRNA	GCATCTGAACTTCTACCAGTATATATGGTATTCTTTGCGTAATTTTAACGTTGCTTCCTCTCTTTGATTTTCTAGTCTTTCAACTCTGTCTATAGAGACCAGAGACTAGACTCACCAAGTCAGCAATTTACAGTGTTTAATCTTTGGCTATTTAAGTGGTGCAAATAGAAGTATATCATCTAAGTTTAGAATGGCTCCTGGAGGTGGTGCTAGTTGCAAAGAAATTATAGAAACATGGCAAAATTTTATAAGTTGTGACACAACAAATACACAGCTAGAGAAAAGTATTACATATCTTGGTGAAAAGTTTAGAAAGTCTTCAATTCATAGTGTTCATGAGTTGCTTGAGTGCCCAATCTGCACAAGGTCCATGTATCCTCCAGTTTACCAGTGTCCAAA…	_
gene30821	17.9196	69.1134	1.9474	0.0081236	1	XM_016583937.1	RNA-dependent RNA polymerase 1-like (LOC107765311), partial mRNA	ATACTTTTGATAAAGAAACATAAAGAAGTATGCTTAACTTGGAAGGAAACATTACTTGGAAGGAAAGAAAATTGACTAGGGATTGACGATATGCTCTCCTCTATCTGTCTATATATTTTCAAACGAAAGTTGGTAGTTTGTGTCACTACTAGTTAGTGTAGTTAAAATATCAGAGGGTTTTGAGGCAAAGAGTGTAAGTGAGGAGTTTTTGCATAGTAAAGGGTAATCTGGTGGTGATTAGTATTTGACAGTTGAACTGCACTTGGAATTTGGCTATATGGGAAAGACAATTCAGGTTTTTGGATTCCCTTATCTTCTGTCTGCAGAAGCAGTCAAGAAATTCTTAGAGAATCATACAGGAAATGGAACTGTCTATGCTTTGGAGGTTAAACAGTCCAA…	_
gene32411	13.703	52.8179	1.9465	0.025133	1	XM_016585999.1	uncharacterized LOC107767086 (LOC107767086), transcript variant X1, mRNA	ATTCGTATACCTCGTGCCAAACGACCGTAAGTGTGAGACTAATGCATTTACTTTGGTAAACAAAATTATCGACACCTGATAAAGTTGTAGCAGGCTGccactagaaaaagaaaaaaggttaaacccagaaaaaaaaaaaaacaagtattAAAAGATTAACCTCTCATTTAGCAATATCACACACACGCACATATACAAAAAGGGAGGAAAGAGAAGCGCGAAAGGAGAGGCAAGAGACCCGAACTACCGAACAATCTGTACATCTCCCGCATTTTCGATACACAAAACTAATTCCAAAATCCCCAATGTCTCATTCctccgcttcttcttcttcttcttcttcaacgaATTCGAACCAGAGACGCAAATTGATCGGCAATGTCATGGCTGAGATCGGCG…	_
gene24766	14.4343	55.5154	1.9434	0.021047	1	LOC107832513	E3 ubiquitin-protein ligase RMA3-like	TACTGTTTTTAAATACTAACCCCAAATAATTCACACCCCATTCGTTGCTACATTGCTCTCCAATTTCTTCCTTCATAGCTTTAATTTCTCCTCCAAAATCACTTCCGACGACACTTTTTTTAAGACTCGCCGTTGTTAGTCTCCTCCTCCACGCGATTCAATCGCCGTCCACTCTTCCGTTCTCCCACGCGCCGATTCTATGGATCTAGAGCAATCTTTTGGTGAACCTATAATCAGTTTTGGATCTGATGAAGGCGTTTCACTTAAAACGAGGAACTCAGTTCCTGTTCCAACAACAAACAATGGAAGTACAATGGGGTGTTTTGATTGCAACATTTGTCTCGATTCAGCACATGATCCTGTAGTCACCCTCTGCGGTCACCTCTACTGCTGGCCGTG…	_
gene69898	13.1307	50.4733	1.9426	0.034194	1	XM_016633296.1	cytochrome P450 71A4-like (LOC107808732), mRNA	tgaaaagaacaaaaaagaaagaaaaagaaaaagtaattaTTTGCTAGCTAGAAGCAGGGCAAGTATCTTGGTTGCTTTCTAGTGAACGTACATCGTACGAAACTAATTTTGTGGTTAAAGTTAGATTACGGTTTCCTTTTTGTCATGCAATGCAAATAAATGCGGTCGAACATCTCCTTTAGTTTGTGCGGTGAAGCTTTTCCGAATATGTGCCAACACACAAAATCAGCTTCAGCAATTTTTAATATGACGTTTGTTTTCTATATACATTTGTCTCCAAATATATTATACCCTATTCTTGATTTCGTCTGAATACTCCTTGCTCAAACAAAAATGGATATCCCCTTTTACAGTCTTCTAATTCCTCtgtttgttttcattttcttccttCATCAATGG…	_
gene64662	40.8028	156.795	1.9421	0.0097683	1	XM_016626501.1	endoribonuclease Dicer homolog 2-like (LOC107802922), mRNA	TGGGGTGGGGGAGAGTATTTTTCCTTTCCATAGAAGCTAAAAACCTCTACATATAGTTCCCTTGTATCTCTCTTACTTTTTCTTCTTCACTAAACACTCAAAACtgtttgaaatattttattcacaatCCTGCAATTCAACTCTAGCCAATAACTATCAATGGAGCCAGCTGAAGTTACAGTCTCTGAAAACCAACAGCTCTGCCCTGACTCTCTGCCTTTTGCAAGAAGTTATCAGTTAGAGGCATTGGAGACGGCATTAAAGCGGAACACTATTGTTTATTTGGAGACTGGTTCTGGAAAGACCCTTATTGCTATTATGCTTTTGAGAAGCTATGCTTATCTTCTTCGAAAGCCTTCTCCATACATAGCTGTTTTCTTGGTCCCGACGGTTGTTCTG…	_
gene30732	51.0545	196.092	1.9414	0.021476	1	XM_016583826.1	premnaspirodiene oxygenase-like (LOC107765208), transcript variant X1, mRNA	tTTCGTATTTGTCTTTACTACAAAATCCATTTCTTGCCAAAACAAAACTCTATAAAAGAGCATATGCCACAACTCTTTGGAAAACCAATTGGACTAAATAAACCTTCCTTTTCACTCCTAAAATGATGTTTTTGAACTTGGTTTCCATCTTCCTTTTTGCATCTTTCCTCTTTCTATTAAAGAAATGGATGAATTCGAAAAACCAAGCCAAAAGATTGCCTCCAGGTCCATGGAAACTACCTATTCTTGGAAGTATGCTTCATATGGTAGGTGGACTTCCACATCGTATCCTAAGAGATTTAGCTAAAAAATATGGACCACTTATGCATCTTAAACTAGGTGAAGTTTCTGTGGTTGTGGTTACTTCACCTGAGATAGCAAAAGAAGTACTAAAAACTC…	_
Novel03106	15.1056	57.9887	1.9407	0.021431	1	AB604786.1	Nicotiana tabacum DNA, presumably centromeric region, BAC clone: NtBAC#2	aatttcttctctctctcttcggTTTTCCCTAACTAGAACACCTAATCACAAATTCACACAAAACTGATTGGATTCATGTAGTTTtctcatggtatcagagcagagtatctgctagtttctctttctcgtTCGATCGGTTGTAATTTCGTCGAGTTCCGCCGGAGTTATAATGTTCGCGGAGTTTCTCGCATTTCTGATTTTTTATGGATTTTTTCTCGCTATTTTGGGGTTTTTCATCTTCCCAGTGGGCTGTTCTCGTACATCTTAGGATTTTTCTGCTGCATTCTACTCGAATTACTTTTGTTTGAAGATTTTTGGAGAATCACCAAGTTTACGACGAAATTTAGGGTGTTTTCTGCTATTTCGTTGTCGTTTAATTGAGGGACGTACCTTTTCCGG…	_
gene46709	15.8161	60.7089	1.9405	0.016203	1	XM_016603939.1	cytokinin riboside 5'-monophosphate phosphoribohydrolase LOG1-like (LOC107782984), mRNA	ATTTTGTATGACCGGATCGAATTgtataaaaaattctttttaattgttATGTGTATATAAGTTAAAACTCTTACTATAAAAGTCAGTGTAACTTGTTCCATTATTTATACAAGCAAGCAATAAAGATACCCACACCCACATAGGAAGAGAAATTGGAGATGGAGGAAGATGGGGATAAGAAAATGAAGCAGTCGAAATTCAAGAAGATTTGTGTGTTCTGTGGGAGTAGCCCTGGAAAAAAGAATATCTATAAGGAGGCTGCCATAGAGCTTGGAAGAGAACTAGTATCAAGAAATATAGACCTGGTTTATGGAGGAGGCAGTATTGGTTTGATGGGTTTGGTTTCTCAAGCTGTTTACAACGGTGGTCGTCATGTTCTTGGAGTGATTCCCAAGACAT…	_
gene9689	41.1564	157.573	1.9368	0.034565	1	LOC107815788	CASP-like protein 1E2	CCTTCACTTTCCAATAGCACCACACCAACCATATTCAGATTCTTCCTTCTTTGAATATTTTCACTTAAACTCTTAAATATAATGGAGACAGAGAGCAATATGAATGGAGGAGGTAGAAAGGTAGTTGGGGTGGCTAATAAGCAAATCATAAGATGGACAGACTTTGGTTTGAGGTTTTTAGCCTTTGTACTTACACTTGTAGCTGCCATTGTTCTCGGAGTTGACAAACAGACTACCGTTGTTGCTGTCCAGTTAGTCCCCACATTACCGGCGATTAATGTTCGGGCTACTGCTAAGTGGCATCATATGTCGGCCTTTGTGTACTTTGTGATTGTGAATGCAATAGCATGTGCATATGCAGTTATATCCTTAGTCCTTTCATTGGCAAATAGGGGGAAA…	_
gene34138	19.6313	74.9945	1.9336	0.012822	1	XM_016588204.1	annexin A1-like (LOC107769028), mRNA	CACAAAAATCAAATTGAtccagaaagaaagaaaggaaaaaacagaaaaacaaaaagaaaaggtaGTTGGAGTGCTAGCTATCTTTTCCGTGGTGTCCAAGTATGTTATCCCATTTAGTCCATTCACCTTAGTTGACTCCTTTTCACAAATCCACTACACcaacaaaaataaaatgtcattatCAAGCGAAATGTGTTAAACTATTTGCCAAGAGCTTCACAGTTGTTGTGAGCTAAAGAACCACTTGATCCAAGTTGTAGCTGCTCTAAACACCAACCAACGCCACAAAATCAAAAGATAAATACATGGAGTTGTATGGAGAAGATCCTTTTCTCGGTTTCCAAAATAGCATCCACAGAAATGATCCACTAATTTCATCTTCTactaatagtaatagta…	_
gene20486	18.3087	69.7107	1.9288	0.039302	1	LOC107827765	glutathione S-transferase U7-like	TTCATTGATTGATGGATAAGGTTACTTTGTCCCTAAGCTTTTTATCTTAATTTGCATGGAATAACTTGTGTAGAAAATATTCACTCATTAGTAATATCCAATTGAAACCACATGTCACAATTTTGTTATAGAAAACTGAGAGAAGATGGAGGAGAGAGCAGATCTGAAACTTGTGGGCACAAAAGAAAGTCTATTTACTCAAAGAATAGTGTGGGCACTGAAGCTAAAAGGCATTGATTATGAATTTATAGAGCAAGATATTTCCAGCAGGAGTAGTACTCTATTGCTTGTGGAGCTTAATCCAGTTTATAAGAAGGTGCCAGTGATTGTACATGTTGGGAAATCATTGTCTGAATCACTTGTTATTCTTGAGTACATTGAAGAAACTTGGCCACTTAA…	_
gene13338	25.2828	95.9427	1.924	0.01048	1	LOC107819842	glutathione S-transferase DHAR2-like	cacacacacacacagttcCAAAAGAAAGACACTATATTCACCCAGAGTAGAATTCTCTAGTCCTTACCACACTACAAAGCGAAAAAGCTGTAGATCAATGGCTGTTGAAATCTGTGTCAAGGCTGCTGTGGGTGCCCCTAATGTCCTCGGAGACTGTCCATTTAGCCAAAGGGCACTTCTGACATTGgaggaaaagaaagtgccttaCAAGATGCACTTGATCAATGTTAGTGACAAGCCCAAATGGTTCTTGGAAGTGAACCCAGAAGGAAAAGTTCCAGTGATCAAGTTTGATGAAAAATGGATCCCTGATTCTGATGTTATTGTTGGGCTTCTTGAAGAGAAATACCCAAATCCCTCTCTCTCTACTCCCCCTGAATTTGCTTCTGTGGGCTCGAA…	_
gene40007	19.3858	73.5152	1.923	0.032901	1	XM_016595251.1	trihelix transcription factor ASIL2-like (LOC107775513), mRNA	agatttttcttaTGTCACTCTCTATATGTTTAAGAAATTCCATGATTCTCCTTAATGCATAAAGTTGACAACCTTTTGAAATTACAAGAGCCTAGCTATGTCTCAATTTACTTAGCTACTATTatactctttcctttttaatttcctcTTTCTTTCTACCTCTCAATTCCTCTCCCCCATATATTGCTAGCGCCTAGCGGTTATGTATAACAACTAGAAGATATTAGTCATAGGAAATGAAAGAGGATTAGATACATATGGATCAAGAAATCTCTAATAAAGatgatttctttccaagaaataaGCAGCAAAATTACCATGTTGCCACTGGCAATAATACGAGTGATAGGCTGAAGAGAGATGAATGGAGTGAAGGTGCAGTTTCATGCCTACTCGAAG…	_
gene48322	10.9469	41.4674	1.9215	0.038079	1	XM_016605949.1	tubulin--tyrosine ligase-like protein 12 (LOC107784770), mRNA	AACCCTGTAAACCCTTTTTGCGTTGTCCACAGAGCTTCCCCTCAAACAAACTCAGCAGAAATGAGCAGAATTCAATCCTACCACGACTTCGTTAAAGTCCACGGCGTACTCTTAGCGGCCGCCGGAATCCCGCAGTCACTTCACAAGCTTCTCTTTCAGAAGCTCTCCTCTGATACTTTCGACGGCGGCCACTTTTTTCAGATTGAGCCGTTCGAAGATGGCCGCCAAAGAAGGCTGCTTTTCACTTCTAATTTCATGCCAAAGCACTCAAATCTCTTTCTTGTTGATCACGCTTGGACTTTTCGCCTCCCCGATGCTTATAAGCAGTTGTGTGAAGTTCCAGGTTTAGCAGAAAGAATGGCTGCATTAATGTGTGTAGATAGTGCAGCTGAGGAAGCA…	_
gene263	14.7536	55.7031	1.9167	0.020115	1	XM_016578188.1	protein CHLOROPLAST IMPORT APPARATUS 2-like (LOC107760140), mRNA	GAAATTGTTACACAAAGCAATAGTGGTCCACTCAATAGTTGTAGCCTTTGTTTGTTCTTTTCCTCTGTATTCAGatacaccccaatctcttcagaCACAGAGAGAAACCGTCTCTCATCAACAAATCTTAGCCTTATATCTTCCTCCATATACATCTCCCGTGACCACTGTACCTAAAAcccctctttctctttctttctataTTTATACATATGCCAACCCTAAAACCCTTCTGAATTCCTTTATACCCTCATTTCCATTCTTAGATATTTCTCTACCAAAAGTCCCATTTTTCAAAGTGCTTTCTTGAATTCAgtgcttcatcttcttccttaGCTCAATTCTTGGCCAAAGGGCAAATCCAAGCAAATTCTCTCTTTCTTGAGTTTTGACTTGATG…	_
gene3575	10.1046	37.9681	1.9098	0.045705	1	XM_016589867.1	ribose-phosphate pyrophosphokinase 4-like (LOC107770543), mRNA	TGCAGAAGAAGTCGCTTTGCtttatcaaaaatcaaaaagaaaggaAGATTGGGTAGGCATAAAAAACCAGCAAAAGTAAGAGAGGGCAGCCAAAAAGACATACTACTACTACTTTAAAAAGGCAGCAGACAGGCCGCGCCTCTCTCTGCCTTCCCTCTCCTTCTCTCTATTGGCGGCAAAAACTAAGAGAGACAACTCTCTTACTGTAACTTGTTATACGATACGATGGAAAATGGTGCGCTGACGAAGAAGCAAGTTCTTCTCTACCACTGTGTTGAGATGGAGGAAGTTGCTCGCAAAATTGCTTCTGAATCTGACTGCATTCACCTCCATTCTATTAACTGGAGGAGTTTCGAGGATGGTTTTCCAAATCTCTTCATAAACAATGCACACAATATC…	_
gene66418	54.6877	205.483	1.9097	0.0091228	1	XM_016628810.1	uncharacterized LOC107804873 (LOC107804873), mRNA	TCTCCCTTAACTTATCTCTGCATTCATAATTTTCACCTTACTTTTCTTCAACATTaacaaaatcccaaaatcaaGAGATATACTCTGGTATATTTCTTCTTTGAGATTGGAGTAATTAAGAGAGAAACGAACAAAAGGCAATGGATGGTAGAGGAGGGTGTTGTATTGCTAGGTACGCAGGGGGTGGTGCGTACGATATGTCAAAAGTGGACCGGATAATGCTCAGATTCAGACCCATCGCTCCTAAACCAGCCGCTGGTGGGTCTGTTTCCGGCGCTTCTACTCCTCCACAAAAGACTGAGGCTCCTGTTCGTACGGGCCGTTGGAAGCGAAGGTACGTTAAAGATAATAAAAACACTAGTAGCACTTCTAACAAGAGATCTAGTAGCGGAAGTCGTA…	_
gene38305	33.7506	126.789	1.9094	0.008497	1	XM_016593037.1	LEAF RUST 10 DISEASE-RESISTANCE LOCUS RECEPTOR-LIKE PROTEIN KINASE-like 1.1 (LOC107773632), mRNA	atgggTTTAACGaatgaggaggaagaggaagtgGCATGGAAAATGGGGAAGGGTTTGTTGAACCCTAGCTGGTCGGAAAATGTAAAGGGGATCACCGGAGTAATTTTCCGGCAAGCATTGATTTTCCGAAAAAGCAGTTCTGCGCCGAAGCTATTGGATTCAGTTGAACCTGCTCGTTATATTGTAGATCTGCCCCTGAATATAGCTTCTATTTCTACAGCAAATGGTTTAACTAACTCTACTTGTCGAAAGTCCTTTTCATGCGGAAATCTTACTGACCTGAGCTTTCCTTTCTCTCTTTCCACACAATCTGACTGTGGAATAATGTCCATTTCTGGTTGTGATGCTAAACCATTTCCAAGAATCCAACTGCTTCCTGGAGGCGATTGGTACTATGCT…	_
gene4628	39.7293	149.167	1.9087	0.018446	1	XM_016603305.1	zinc transporter 8-like (LOC107782418), mRNA	TTCCCACTAGAATTGACAATTGTCCACTACTCTCCTTCTTAGCCTTACACTTTCTCTTCTGCATGGCTTTGGATGTCGCCATGTTTTCTCAATTTTCTTAGCACAGTTCAGTAACATTTCCCCCTTATTTTCAGCATCAGTCTCTTGGTCAATCTTTACCCCTCTACCCCAccccaacttttttttttcattatataTACAACCTTACAAATCTTTTCTAAAGCCCCACCAAAACTTCTCTACCTCTTTGTACTACAACCATGAACAAAGTGGTTGCTTTTTcgctttttcttctgtttttgttCCCAGTTTTAGTTTCATCCGAATGTACGTGCGATGAAGATTCTGAGGACAGAAACAAAACGGAAGCGTTAAAGTACAAACTGGTAGCCGTTGCTT…	_
gene39328	81.7124	306.689	1.9081	0.017114	1	XM_016594410.1	basic leucine zipper 9-like (LOC107774765), mRNA	CTTTTCCTTTCATCAGGAACCAACTTTGGCTTCTCTACCTTTTCTATATAATCACTCACTTAGCTACTCTTCTTTTCccccctttctttctttctttctttctttctcccaCCCACTCACTCCAAACCCAAACTACTTCATTGCTAAGTCTCTAATATTTTCATCTCTCTCACCCCTTCACTCTCCTTTTTGGCTATATGGAGAAGAAAATGGCTAACTTTGCAAATATTAGAGACATGAAGAAAAGTCCTTCTTTATTGGCTTTAGAAGAGTATTTCAAAACTGGTGATGGTTTTGGAGGTATTGATCATCATCAAAATatcaattataataataatattaatgacgacaacaacaacaacaataatgctCATGCTGATATTTTTGGTGATATTTGTT…	_
gene71072	42.3478	158.932	1.908	0.025222	1	XM_016634753.1	protein LNK4-like (LOC107810031), mRNA	CCATTGCAATTTACATTTACAATACCATTACCGCCTCTGTTTCCTAAAGTTTGCTGAATTGCTGCTAATATTGCGAATacagaaaaatatatattacACCCAAAGGTCACTGCCTTCCAAAACAGTTTCTTCATTACTCTCATAAGCCAAACAGAATTCTATCTTTACTTCGCCTATTGCTGTCCTCCATTTCTTGTGCTATTTTGGGAAAGTTTTCTTCCTCATTTTTTCTTGTATTTCCTAAAAGGTTGGTCTTATGGAGTGGTTTTCTCGAGTTGATGTTGGTGATCTTGTTGTTCCTAAAGGCTTAGAAGATGGTTTTCCACCATCTCCTGACAGCTGGTCACAGTGGGAAACACCATTTGGGAATTTCAAGTCAGAAATGAAAAGGAACAATAT…	_
gene65299	15.4295	57.8025	1.9054	0.022447	1	XM_016627396.1	thioredoxin-like protein YLS8 (LOC107803633), transcript variant X1, mRNA	GAGAGATGTCGTACTTGTTGCCACATCTTCACTCAGGGTGGGCAGTGGATCAAGCTATTCTTGCTGAAGAGGAACGCCTTGTCATCATTCGTTTTGGCCATGATTGGGATGATACTTGCATGCAGgtggctaataagtttggaaTATAAGTCCTGTGAATGGAACTTGAGGCGTGCTTTACATATGTTTCCCTTctcccatactctccgcctttctgctcaaggtgTCTGTCTTCCcaaacataacacaaataacATGCACTTGAGTTTTAGGACCTTGGCCCTGATGGACGAGGTGCTGGCTTCAGTTGCAGAGACAATAAAGAACTTTGCTGTGATTTACCTGGTAGACATCACCGAGGTCCCTGATTTTAACACGATGTACGAATTGTATGATCCG…	_
gene65978	21.2024	79.3032	1.9032	0.024876	1	XM_016628276.1	lamin-like protein (LOC107804389), mRNA	tatttccaaaaaaaACACTTAAAAAAATACAGCTTAGCTAAGAAACTCTAGAGTGTGCGAGTACTACTGTAGCAATGGAGGTGGTGGGAAGGAGGAGCTTCGGTTGGCCGACAATGGCGGTGTTGCTAACATGCGCCTTGTTGGTGATGGTACCTGAAGTCTACTCGGTTCGGTACATTGTGGGATCGAGAATGGGATGGACTGGCAATGTCAATTACACTAATTGGGCTAAGGACAAACATTTCTACAACGGCGACTGGCTTTATTTTGTCTATGACAGGAACCAGGCGAGTGTGCTTGAGCTAAACAAGACCAACTACGAGAACTGCATTACAGATCATCCTCTCCACAATTACACCACTGGAGCAGGAAGGGACGTGGTTCCACTTAATGTGACGA…	_
gene2912	10.443	38.9373	1.8986	0.028752	1	XM_016581916.1	uncharacterized LOC107763415 (LOC107763415), transcript variant X2, mRNA	TTTTCTCAGCTTCTTGTTGGACTTTTCGAGTTATTTATTTGGATTTTACCTTAAGAATATAAAATATTGTTGTCTTTAGATCTATCCTTTCTTTTgatttctgaaaaaaaaaatcaattttctacTCCAGTTTTAGATTTTTACTATTTTGGGTTTATGGGTCTTATTTCCTCTGTCATCAGCAAGACTTTGATGATTTGTTAACTTCTTTGCTGTAATTGGTTTAATTACTGCTATTATGTGCCAAATGTAGTTAACGAAGTCTGATTTTTTCCTTTTGGATTGATTGTATCCACTTGCAATGGTTTCTGTTCTTCAAATGGGCATCACGGTAGCTCTGATGAGGAATGTAGTTTGTTGGAATGTAGATGTAAAACTTGATTTTTCTCTCTTTGCTaa…	_
gene60912	17.8424	66.3385	1.8945	0.016123	1	XM_016647487.1	UDP-glucose flavonoid 3-O-glucosyltransferase 6-like (LOC107821088), mRNA	CTCCAGATCCCACTACTCGtcatatttgattttattttaattttataaaaaatagaatttttttctTGTTGCTAATATGTGAATACAAAATTAACTACTACAAATACGTGAATACAAAATATGAATACAAATGCGTGAATACAAAATATAACTACTAATATAAATATGTGAATGTAAATTTCAACTACAAAAACTTTTGCTCAAAGTCAAAGAAAAAGAACATAAAAACCCTTAATTTTGTAGTTGCTACTAAACAACAACATTTTGATGATGACAACTGGATTGTAACTTCTTTTTTAGAAGTACTCGTGTGTACAATTCTAAACAGAAAAAGAATTATATAAAATCACATTATGTATAGTTAAAAATCACaaaagaattattaaaaaaataaaaact…	_
gene15031	41.0888	152.388	1.8909	0.032441	1	LOC107821722	GATA transcription factor 5-like	aaagataaaggGGTTTTGGTTTGGAAGAAAATTATTAGGGAGAAGTTTAAAGGAAGAAAGCAAAAAATATTTGTGTGTGTGTTTCCCCCTATCTGTCTCTTATTCAATGCTTTACCGAACTCAACACCACTCTTTTTTCTCCCCTTTCAACCCTTTTACCTTCTCTTCTTCCCTATCTCCTCATCCTTTTCCTccgtcttcttcttcctctccttCACCTCTTTCTCATTCGCCTTCTGACCAGGGAATGGACTGTGTGGAAGGGGCGTTGAAAAGCAGTTTTATGTCTGAGGCAGCGTTGAAAACGACCCACCAACAAGCCTATGGGGATGACTTGTGGGCCAACGGCAACGGTCAAAATGTTGTCTCCGGCGACGATTTCTTCGTTGACGACCTCCT…	_
gene33235	11.905	44.0793	1.8885	0.027023	1	XM_016587121.1	phosphatidylinositol/phosphatidylcholine transfer protein SFH3-like (LOC107768019), transcript variant X3, mRNA	CAATGATTCCATACCCAAGGATCCTATGttctattttcattatttttaatgTCTTTCTTTCTGTTGTGATGGGAAGGAGAGATTTGGAGCAACGATAAAGTTGTCTCTGTATGACCTATACGTCACGAGTTCAAGCCGTGGAATGAGCCACTAGATGCGGCCCTTCCCTGAACCATGCATGAACGCAGGATGTttcgtgcaccgggctgccctctTTCTTTCAGTTGTGTTGGTTTTTAAGGGCTTGAACATTCACCTTATGTTTCATGATACTTAACTACATTATCTAgattttattgttcttgtttccttttgcTGCTAATTTGCCTTCTTGAgttgGAATTCAACAAGAGAGTAGTATActaaattgtatatatatttttacgcTATCTATATTAT…	_
Novel01918	14.7815	54.6791	1.8872	0.046606	1	-	-	gtggagtacgcaaaaattgccgaaccacACATTCTTTTCTAGTTTATTCCTTGAAAAGAGGGCCTGGAGTAGAGAGAAGACTCAATAGTTAAGGAGTACTCCAGGAGCAGAGTTAATGGCTTGGTGGCTGAATTGAGAGAGAGAAGTCCAGAAAGGATCAATGAGTTGAGTTGAAAGATAGAAAACTCGGAGCGATAGAATAGGTAGTGAGGAAAAGATTGCGAAAACGGGCTCATTAAAATTTGGTACTGATTCCATGTGAAAAAATTGGAGCATTCAATCTAAACTTTAAGGTTATGGAGGCAGTAGCCCAAGGTTGAACCCCTTTGATTAGTTTACACAATCAATGTGAGGTAGGTTTATTCTTTAACATAAAGAGGTTACGTATATAAATAAACA…	_
gene52090	491.853	1818.81	1.8867	0.040849	1	XM_016610722.1	fatty acid desaturase 4, chloroplastic-like (LOC107788973), mRNA	AGACCATATACCAATTTGTCCATCTGATTGCTTCCATAAGGACCCCTTTTCTTCTCTCCAATAAATTAAAGTTCAAATCTTTTGTCGTTGTTATTGGAGAAAGAAAAATAGGAGTAACCACAAAACTTCCAGCTCCCATCTCACAGCCACAACTTAACATGAAATATTTATTCGGGTTATAAACATCTAGTATATGGTCTGCTTGCCATTTTGAACACTCGACCATAAGTTCCTTCAACATGTCTTCCATTCTACCTCAAAACCATGCCATTACATCCTCACAACGAGTCCTTTCAGGGACATGTGATAAAATTGGAACGATACAGAGAAGATCCTCACAGCAATTCAGAAGCAATATTTCTCGCCAATTTCCCCTATTTGCGCGAGTCTATTGTGTCT…	_
gene48968	11.0548	40.8206	1.8846	0.049105	1	XM_016606816.1	leucine-rich repeat receptor-like protein kinase TDR (LOC107785494), mRNA	ATGGCTTCAATGACACGAAAGGATAAAGGCAAGAGAAGAGCTCATTTTTTGAAAGCAAGTGGGGAAAGAGAGTTGCTTTTGTCACAATTTGACTGGATTTTGTCTTCTGATTCTGTAGTGAATAGCCCTACTGAGAAAATATTTGCATGTTCTTGGACTGGTGTAAAATGCAATGAAAATTCTTCTTTGATCATTGGTTTGGATCTTTCAGTGAAAAATCTTGGTGGGGTTTTTTCAGAAGGTCAATTCAGTCCTTTTAGTGATCTTCTTGATCTGAATTTGAGTCACAACTCATTTTCTGAGAAACTTCCTGCTGGTATTTTCAACCTTACAAAACTGAAAAGTTTGGATATAAGTAGAAACAATTTTTCTGGTCATTTTCCTAGTGGAATTTCAAAT…	_
gene20680	294.104	1083.6	1.8814	0.023514	1	LOC107827981	RNA-dependent RNA polymerase 1-like	ATGTTTGCATCAAGACCTGGCCTTACTGCAAATGATATAAGAACATGGATGGGTGATTTTCGGCAAATCAGGAATGTCGCAAAATATGCTGCCAGACTTGGCCAATCTTTTGGTTCCTCCAGAGAAACTTTGAGTGTTGGTAGGCATGAGGTTGAAGTTATTCCTGATGTAGTTTGTTCGCTTCATGGAACCAACTACATCTTTTCAGATGGAATTGGAAAAATATCTGCTGACTTTGCTCATAGAGTTGCCATAAAATGTGGCCTTCAATATACTCCATCTTCTTTTCAGATTCGTTATGGTGGATATAAAGGTGTTGTGGCTGTTGATCCATATTCATCAATGAAGTTATCTTTGAGAAAGAGCATGTTGAAATATGAATCAAACAACATAAAGTTA…	_
gene21960	32.9516	121.144	1.8783	0.0051009	1	LOC107829409	protein RADIALIS-like 1	AAATGCTCTCTTTTTTACTCAAACCATACCCTTGACTTAGGTCATTTTCCCTTCTTCTTCAATTCAATAAACACTTAATTAAATAAAATCTTCGAGTCGAAGTTTACAAAAATGGCCACTAAttggacaacaaaacaaaacAAGAGGTTCGAGGAGGCTTTGGTCATGTACGATAAGGGCACTAGTTCTGAACGATGGCAAAACATAGCCAAATATGTTGGTGGAAAATCAGTAGAGGAAGTTAAAAGGCATTATGAGCTTCTTGTGAAGGATATTACACAAATTGAAAATGGTCAAGTCCCTTTGCCTAATTACAGGACTACTACTGCAGAAAGCAATGCTAGAGGAGGATATGCTAATGAACAGAGGCTTCTGAAGAATCTGTCGCTACAGTGAGCA…	_
gene21213	14.0535	51.6653	1.8783	0.016476	1	LOC107828578	NAC domain-containing protein 92-like	CTAGCTAGTAAAGAAAAGTCTGATATCTTTGCAATTCCTGACTGGTAATTTATAAACTAACTATTCCTTATTTTTGTTGGTTATGGGTACTTCTATGCAGGTTATTAATCAAGAAGCTGATATGCATCGTGATGACATATTAGACCAGCTTCCTCCTGGTTTTAGGTTTCATCCAACTGATGAAGAAATTATCACTTGCTACCTTAGAGAGAAAGTTATGAACAAGAGATTTACAGCTATTGCTGTTGCAGAAGTTGATTTGAATAAGTCCGAACCTTGGGATTTACCTGCTAAggcaaaaatgggagaaaaagaaTGGTATTTCTTTTGGCAAAGAGATAGGAAGTATCCAACAGGAATGAGAACAAATCGTGCAACAGAATCAGGTTATTGGAAAGC…	_
gene14367	60.9774	222.869	1.8699	0.014873	1	LOC107820989	floral homeotic protein APETALA 2-like	TAGTGTGTGTATGACTACATTCCTTTCTCTTCCTTTTTCCTTCCTACCTCTAAATCCAGCTGCCATTTATTTCTCCCTTTTTTTGTGGTGCTCATTTGGGCGTAGTTTAGTGGGAATTTGAGATATGTTTGATCTTAATCTCAGTTCTGAAGATGTTCCAGTAGAATCAGGAACCTCCAATTCCTCCATTGTTAACATGGAAACCTCCAACAGTACAGCCGGTGACGATGAATATGAAGAGAGTGGGAATAGTGATTTTGTGTTAAAGGAGCTGTTTCCATTGGTGAGTGGAGAGGCCGAGTTGTCGCAGCAGCAGTGCTTGGATCTCTCAGCCAATTGCGGAGCTTCGAATGAGCAGAGGATCGTTATATCTCCGCAGCGAAGATCACAGGTGAAGAA…	_
Novel03472	62.4245	227.058	1.8629	0.017856	1	XM_016617737.1	MICAL C-terminal-like protein (LOC107795153), mRNA	CTTGAAATCAGGTCACTCCTTCCAAAAACTTTCTTCATCACTCTCTCCTTTTCTATACTTTTCCTTAGCACTAAGATTTCTGTCATCCATCTATCTTCTTTTCACATTCTGCAACATAAAACAAGATCCAAAAAAAACACCAATCTTCCTCTCTATTCTTCAATGGGAGATAATACAGCTCCTCAAActtcaaaaaaacaaaagaaactagACTCTGAAGTTCATGCAAACCATGCAAAACCTAGTAAGTTTTATAatcattttcttttcaaatcttcCCTTCTTGTGTTTTTTCTAGTTGTACTTCCACTTTTCACTTCAGAAGCTCCTGAATTCATTAACCAAACTCTGCAAACAAGAAGTTGGGAAGTTCTTCAGCTTATATTTGTTGGTATAGCT…	_
gene16946	19.9264	72.3758	1.8608	0.015574	1	LOC107823842	fasciclin-like arabinogalactan protein 17	CCCCCTACCCCTCCACATTGCCCCTCTTTACTACCAAAGCCAAAGCCACCCACAAACTCACTCCATCCCCCACACAATAAACATTGTGTTAAGACCGACAATTCTCCAATAGCTAACACCATatagaaaagaagaagaacaaaacacAAAGCACATTCAAGAAAACTGAAGAAGTTTCAGCTTCAGTTTCAGTCTTGTTCAAGTGCCATGGATTCCCAGATCTATGGCTTCTTGTTTACTTTGATTCTCTTCTTCTCCATTACAGGTGCTGCATTGCAAGAAAGCCCATCTGCCAAACATCAAATGTCAGCACCTCAGATCAACTCAAACTCAGTTCTTGTAGCCCTTTTGGATTCCCACTACACTGAACTCTCTGAGCTAGTAGAAAAAGCCCTCTTG…	_
gene18051	12.7832	46.3874	1.8595	0.045291	1	LOC107825068	BTB/POZ domain-containing protein At1g67900-like	GAGGGTGATACACATATCCtattatttcttttcttcatttttaatcTCTCAGTCTTCCCTTTATATCATTACTTGTTTCCATATTCTTTTTCCTAATTTGACTAAAATAATCCAAGGGCGTAAATTAGGAGTAGAAAAGTTGCTGAGGTAATGATGAGAAGGAAGGGCACTAGTCGGCGTGGCTTTTTCTCTCATTACTAGCACGCTGGCAACAGAAGGATACCAAAGTTAAGAGAATTTGACTGACAAGACAAGGATTTGGAAGTGCTTGATATTCttggttcatgacattttggcTATGATTAATATAAATTGAGGCTCTGCTGGGAAGATACCAACAAATACAGAAGTTCAGTAACTCCTTTGTTTCGTTAATTATGCCTTCCTCCTACACAGTTC…	_
gene5923	9.76674	35.42	1.8586	0.046363	1	XM_016619522.1	replication protein A 32 kDa subunit B-like (LOC107796715), transcript variant X2, mRNA	GTGATAAcatctttcatgtttttctttttatttctctatTCGCAGAATCGTGATTCACAGTCTTTGCTTCCACTAAGTGTCAAGCAAATTAGTGAAGCCTTTCAATCAAGTGATGATAAGACAAACTTTCTCATTGATGGGGTTGACGTGAATAATGTGAAAGTGGTGGGTATTTTATTCAACAAATCGGAAAGGGTTACAGAAGTTTCATTTGTAGTGGATGATGGAACAGGGCGCATTGACTGTTCTCGATGGGTAAATGAAGCTGTTGATGCCAAGGAAATGGAAGCAGTCACAAATGGCATGTATGTTCGGGTTCATGGACACTTGAAAGGATTATTGGGTAAAAGGCAGTTGGTAGCTTACTCTGTCAGGCCTGTGGATGACTACAATGAGATT…	_
gene55438	16.231	58.8493	1.8583	0.024832	1	XM_016614941.1	fasciclin-like arabinogalactan protein 7 (LOC107792706), mRNA	CAAAGATATCTAAAGCTGTTAATTGACATTGTAACATATGGAAGTTTCCTTTTCTTGTTGTTTTGACTGTTATATCTGCTTTTATCTTGTATTTTACTGCATGTTACCTGTATGTACTTACTACTCTATCTTGAATTCAATTATTTGTTGATTTAGTCCTTGAGTTGACGAGTTATAATTTTACTAATTAGTGATCATTTTATACTCAATTGTTACTTGCTcaagtttttcaagaaaattttagtATGATTTTGTAATGTAAGTATGAAAATGCACTACACTATCCATCCAAAAGGGTAGATAGAACTTACCCTTTTAGGAAATTCTGAAGTGGAAATGCTGAGATCTAAGTAATAGGGTGTCTAGATACCGAGTCGAATACATGATTGAAGCTTATGG…	_
gene14923	30.908	112.041	1.858	0.0082683	1	LOC107821604	small heat shock protein, chloroplastic-like	TTCTCCAAGTCACTGAGCGAATATAAAAGGAGACACTATACACGCATTTGTCATACTTATCCAGCAATACAGTGTGAAGCAAATTCACTCCATTAGAGCAGTTACCTCTCTCTCTTCAGAAAGCTAGTAGTAAGCAATCATTTGACAGTAGAGATGGCAACTTCACTTGTTCTCAGAAGGGCGACCACCGCCTCAGCACTCTTCAACAGGCTCGTCACCCCTGTTCGCTCTGCCTCTGTTGCTCCCTCTGTTTTCCGATCCTTCAACACCAACGCTCAGATGACAACTTTTGACGATGACGATGATCGCAGCGTTGATGTTGACCGCCGCTCCGATCCCTCCGTCTCTCGCCGCCGCGACTCTTTTCCTAGCTTCTTCCCAGATGTGTTTgatccattt…	_
gene70079	47.3651	171.082	1.8528	0.018019	1	XM_016633488.1	uncharacterized LOC107808928 (LOC107808928), mRNA	ACTCACACATAAACAGTACAACAAAAAGGACAAAGAATTGCAGCTGTTATGTGTCACAGAAAGTAGCAAAGAAACAGACTCCACAACTCTTAAACCATTGCCCCCCACCCCATACTCTCCACCTCTCCACATTCCAATTTCATCCATTACCattcttttctccttctcctccttcttgGAATATTCCCCATTTTACCCTCCCCTCTTCACGAGCGTCGGCACATTAACTTGTTTTTTTTCTGACCCACATAGCAAAAGCTGCTTCCTTTTTACAAATTTTAAGTTTATCTCCAAATATTCATTCATGGTTGAAGAATTCAAGGAACCCCACTTCACTTAAGTAACACCAAAAAGCTTGGAATTTTTTCTGTTCATGGCTAAGGTGTGCTTTTACAATGT…	_
gene3238	56.1874	202.113	1.8468	0.0057924	1	XM_016585848.1	protein C2-DOMAIN ABA-RELATED 7-like (LOC107766937), mRNA	tgttgtatAAATCAGTTAAGTCAAAATTGCAAAACCATTTTGGATTTCCATTAGAAAAAAGGAAGGAAAGGAAATGGAGATGTTGGGACTTCTTAAAATAAGGGTGCAGAGAGGCATTAATCTGCCGCTCAAAGATACATTTCAtagtgatccttatgttgttgtCACTATGGATGAACAGAGAGTGAAGACTAGTTGTAAGAAGAACAACTGCAACCCTGTCTGGAATGATGAATTAACCCTTGCACTGAAATATCCAAATGTTCCAGTTGTTTTGACTGTGTATGACAAAGATACATTCACTAGAGATGACAAAATTGGGGAAGCAAAGATAGACATCAAACCATATCTGGAAGCTTTGAATATAAGCAATCAATGCCTTCCGAATGGCGTCGAAGT…	_
gene69195	35.1921	125.474	1.8341	0.009497	1	XM_016632443.1	fasciclin-like arabinogalactan protein 7 (LOC107807962), mRNA	CAAAATCCCTTTTCCCTTGGACCAGATGCCAGCGCAAAACTTGTAAAATTTACACTCCTCTTTCTTTAAATACTCTCTTTGTATACCAAACTTCATACCCTTTTGCTCTCAAACCCTTTCTCTCTCTGAGCTGCTCAGTTCAgGGGTCAGTGTATATCAGCACTAAGAGAAAAATGAGCTACTCTATTGTTTTCATTGTCTGTAGTTTACTTTTAGTCCTTCAATTGTCAACTGTAGCCGGGAAAGGCAAAGCTATAATTGGATCTCCGAGCCTAGCTCCAGCACCAGCACCAGGCCCCGAATACACAAACCTAACAGACTTGCTCTCTGTTGCTGGCCCTTTCCACACATTCCTTAACTACCTTGAATCGACAAAAGTCATCGATACATTCCAAAGCC…	_
gene7910	25.7053	91.3448	1.8293	0.012155	1	XM_016639116.1	basic endochitinase-like (LOC107813808), mRNA	CTCATCCAATTGAAAAATATAGGTTCTTCCCAATGAATTAAACAATGAGCATTAAGCTATCTTTACTTTTCATTCTACCAATATTCTTGCTTCTCCTAACCAGCAAATTAGTAGAAGCTGGAGATACTGTGGTCTATTGGGGCCAAGATGTAGGAGAAGGTAAATTGATTGACACATGCAACTCTGGTCTCTACAAAATTGTCAACATTGCCTTTTTATCTTCTTTTGGCAATTTCCAAACTCCTAAACTTAACTTAGCTGGCCATTGTGAACCATCTTCTGGTAGTTGCCAACAGTTGACAAACAGCATTAGACATTGTCAAAGCATAGGAATTAAAATCATGCTCTCCATTGGAGGTTCAACTCCTACCTACACATTATCCTCAGTTGATGATGCTA…	_
gene32534	48.9181	173.642	1.8277	0.010379	1	XM_016586144.1	uncharacterized LOC107767222 (LOC107767222), mRNA	atttttatattacCAAAAAGGGGCTTATTTTAGAGTTCCTCTTCTTCCAAAAGATGAACCTAGTATTTTTTAGTGGAGCCAATTCCAGGGGTTATATCTTCTCTGTGCACAAATTTCTATGGACTCTATTACAATTTCTTCTCCACTCCGGCACACAGTAGTTTTTCTCTTAAACCTACGCTTCACTTAATTCTTCAACTTCGTTTAGCTTTACAAAACTGAGAGTTTTGAGTTTGGATTTTTTGGTTTGACCCGAAGGGAACAAACCGCAATGGATCCGTGTCCTTTTGTGCGACTCAGTGTGTGTAATTTGGCGTTAAAAGTTCCGTTTGCTTCAAAGCCGGCTCATTCCGTCGTGCACCCGTCGTCGTCGCCGTGCTATTGTAAAATCAAGCTGAA…	_
gene34709	31.9101	112.929	1.8233	0.011169	1	XR_001644453.1	uncharacterized LOC107769659 (LOC107769659), ncRNA	ATGATTTCATTATGTGCTCATTTCTTAATTTTCTCCTACCTGTCAGACATCCTTCGATTTTTTTGACATTATTGCCCCTTCATCTCACACataaaaaagaacaaagaaataaaaaggatAGCCAAACAGCTTAATTAATGTGAATAAATATGGATGTATCACATGGCTCTATCAAAAGCACCTTAGTAAAaagcagcccggtgcactaagctcttgTTATATGCGGGTCTGGAAAAGGGCCGGACTACAAATATCTATTGTACACagtcttaccttgcatttctgcaaaagggtgtttccacggctcgaacccgtgacttcCTCACCTGGTTTTGGAGCTGAGATTCCAAGAAAACAAGCTGCATGGAAATGGTTGCTTTTCTTTAAAGCactaaaatt…	_
gene14853	21.5671	76.226	1.8214	0.042352	1	LOC107821528	protein SENESCENCE-ASSOCIATED GENE 21, mitochondrial-like	AGCTTTCATTTAACCCTCAAGTCCTTAACTCAACTTAAAAAACATATTGGTTAACATACAAACATATTGTCAATCTATAACGCATCTTGAAATTCTTCATCATGCCTAGGGTTCCGTTCAGCAGCTTTAATCTCCTTCTTCATCTCAGGAGAGGATACAAAGTAGCAGCGGAGAATATAGGACGACGGCCTGTTACTTCCAATATTAGGAAGGTGGCcgagtcttcttcttcttcttcttcaaacaaTATTGAGAAAAGCGTAGGGAAGGAGATATTTTGGATGAGAGATCCCAAGACTGGAAACTGGATCCCAGAAACACATTTCAATGACATCGATGCGGCGGAGCTACGACAGAAGTTTCTATCCTCCAATAGAAAATTCACAATGCCAAAGGCAT…	_
gene19076	7.42266	26.1997	1.8195	0.047693	1	LOC107826211	notchless protein homolog	TTAAAACCCTACTAAAACCTCTCTTTCCTCTCAAAGTCAAAAGCAGTGTAACAAGAAAATCAGCTAAGCAAAATTAATGGCAGAAACAATGGAAGTGGAAGTGGCGGCAGAGAGAGAAGCAATAAACAGCGTGATATGTCAGTTGGCAGACCCAGACGGTAATTCGTTGGGTGCTGCGTTGTACCTCCCTGAAAACGCTGGTCCAAAAGAGCTTAATCAAGTCGTCAATAAGCTTCTCAGCAATGAGGAAAGGTTGCCTTATGCATTTTATATCTCGGATGAAGAGCTTGTGGTACAGCTTGGATCATACTTAGAAAAGAACAAAGTGTCTGTGGAAAAAGTGTTGACAATAGTATATCAACCACAAGCAGTGTTTCGAATCCGCCCTGTCACTCGTTG…	_
gene12736	35.3732	124.679	1.8175	0.021402	1	LOC107819173	uncharacterized LOC107819173	ataaataatatactactATTTATAAAGAATACTAATAATTTTGGGGCCTTTAAAtttttggggcctaaagcaagTGTTTCACTTGCTTTAGGGTTGGGCCGCCCCTGGTTTATTTGCAGAAAACGTCCGAAACCAATATCGAGAATCGAAAAAAGTTGAAGCATGCACACACTGCTGGCAAAACAAGTTTTGCTCTAATCATCGAGGAAAACAAGAAGGAAATGGCTGATACTTCAGATACATTATCAAGTAAGGACATCTTTGTGGCTACAAGAAAAAGAAAGCCTAGTCGAGTATACAAAGGCTCTTATGAGAATACAATTAGTAAAATTGCTAAAATGGAGAGAATACAATCAACTCAAGAAAGTGAAGATGGCAGTGATTCAGTTGACGCGTTTA…	_
gene33376	12.8476	45.226	1.8157	0.032092	1	XM_016587282.1	putative U-box domain-containing protein 50 (LOC107768176), transcript variant X1, mRNA	AATATCCAAGAAattttcaaaatctcaaaatcaatCAAGTTTGGCCCCAGCTTTGTTATCACCGCTAAAATCCTAAACTAAAAAgtccttaaaaaaaaaaaacagtctTGTCACAACAATATAAAAAGCCAAATAGTCCTATTCTCTTCATTTCAAATATCTCCCCTTTAAGAAAAAACACAAGATTTTCAAAAAGCCATAGCTTAATTTCTTCACCTTGtacttttacttatttttattattacatGTGCTTCACACTAAAAACTTTTTCAAGAATTTTTTATATGTGTGATGAGTTATATGTAACAATTTCTTTTTCTAAgtcaaaaaattcatttttttaagCCATGGCTATGGAGTTGGAGGTGGAAAACAAGGTTTATGTAGCAATTAATTCAA…	_
gene21903	23.1007	81.2695	1.8148	0.01693	1	LOC107829348	uncharacterized LOC107829348	TAAAGCAATTAAAGTTTACACCTTTATTTTAGTGCTACTTTGCTCTGCTTTGTGCAAAATCCAGAGACTCAAAAACCTTTGTATCTTCAACcatatagaagaaaaaaaatgcaaTGTTCAGAAGAAACAATTGCTAGTTTGTTCTACAATTTCTCtagctcttttcttcttttcttactCTTCTCCTACTTCACTTCCATTTTACTTACTAAATTCTTCTATTTCCTTGGCGAAAATCCATTTTTCTGGAGGAATCAAGATGGATATGAATTTGCTgaattttctgatgatgaagaaatagagGAAGAAAATGAGTATTACCATAATAATGCTCATCAGTCAGTGGAGGAAAATAATTTTGTAGCAGACATAATTCGTGGAGCTCAAGAAAATGATCAA…	_
gene18995	76.0393	267.213	1.8132	0.023876	1	LOC107826117	uncharacterized LOC107826117	TTAATAGCTTAGACATCTCTTCATTTATTTGCATTCACCACGAAAGAGAGTTGCAAAGACTAAAGAAAttacgaaaaaaataaaataatactgTCAATACTCTTTATAGCTAGATCATGGCCGAAGTAGTCCTCTATGTTTATGACATGAACAAAAGTGGTGGGCACGACGCTCACAACTTCGCCGTGGTCCAAatgaacaacctcctcaaagATGGCATCAATTTCGGCGGCCTCTTCCACACCGCCGTCCAAGTTTACGGCAACGACGAATGGGCTTACGGCCACACCAACAAAGGCAGCGGCGTTTTCAGTTGCCCCGCTGGTAAGAACCCTAGCTACACCATTCGCGAGAAAATTATACTCGGCAGAACAGAGTGTTCCCcttcaaaagtcaaca…	_
gene7907	327.718	1143.23	1.8026	0.0044106	1	XM_016639113.1	sugar carrier protein C-like (LOC107813805), mRNA	TCTCACAGCTACTCCTCTATATTTCTTCTCTTCATTTCTGAATTACTCTCAAATCTCTCTTTCATTTTCCACTTAGCTTTTATCTGATATTTCTCCAGTTTACGTTACAGTTCTCTCtcaacatttttctttttcttgatcaCTTCTTCTGCCACAATTTGTTCTTGTTTTGTGATCGATCAGCTCAGAAAGATGGCTGGTGGTGGTGGTATTGGTCCCGGCAACGGGAAAGAATATCCCGGCAATTTAACTCTTTATGTTACTGTTACTTGCATTGTCGCTGCCATGGGTGGTCTCATTTTCGGTTACGATATTGGAATTTCCGGGGGTGTGACATCAATGGACTCATTCTTGAGTAGATTTTTCCCATCTGTATTCAGGAAACAAAAGGCAGATGAT…	_
gene1792	72.3537	251.667	1.7984	0.0059919	1	LOC107825008	probable xyloglucan endotransglucosylase/hydrolase protein 7	TGATATGACAAATGAAGTCAGGATGATCATCAAATATTGAGTTAGGCGCAGAGATAATTAGGTGTGCAATATTAGGGGGTCCAATGACTGCTTGCAATTAGCTGTATAGAAAGGTAATCCTTAGATGGAGGCTTTTCCATTTGAATTCACCAGTCTCCATCATCttcctttctttcctttccttctccTCATGTTAACGCATATATAAAGATCACAAATTTCAGACAATCAACACATCTCCAATTGTATAATCATATATACAATTCTGATTGGTTTCTTTAATAGATAAAATGATTTCCTCTTCTTTAAAATATTCAACTGTCATTCCAATCTTGCTATATGCCTTGACCTTTTCTTCCTCAGTAAGTGCACGACCCGCCACTTTTTTACAGGACTTTA…	_
gene5739	97.6527	339.343	1.797	0.0043436	1	XM_016617161.1	protein NRT1/ PTR FAMILY 2.13-like (LOC107794645), mRNA	ACAATCATATTATCTCTTTAAGTTGCACCTTCCACATGTCTAAAACCATACACGCCATTGAATTTCCACAATGCATGCATATATGTTGTCTAGTCTATAAATACTAAGATTGAAGTagtaaagagaaagaagaaactaGCTAGTGTTAACTCCTAGGAAAACACAAAGAAGAGATCATTATGGAGGACAAGAATAACCAGATGAAAAAGTCatcatctttaaatttatcaTTGCCATCGCCTGAAAATGGTATCTATGACGAGGAAAAACAAAGCTCCAGCAGTGATTCTCCGTCCAAAACAAGCAAGAGAAAACCTGGTGGATGGAGGGCTATGCCTTATGTTCTAGGAAATGAGACATTTGAGAGATTAGCATCAATAGGACTATTGGCAAACTTCA…	_
gene24307	24.9729	86.3165	1.7893	0.034017	1	LOC107832004	glycosyltransferase-like KOBITO 1	ACACTATAAACGGCAAAAACGACTCCTAATACAAAGTTCCCATATGCTGCACGACTCAAAACTCTTCAGtttcaactctctctctctctctcagagTCCCAGTTCTCTGCATGAAAACAtctctatatatacacacacaaaacGTATACAATCAAAcggtttattttttctttatcatATCATATATAAATATTACAATTCTCCATTTTCTTTGAATTCTCAATGGCGGGTCTTTATCATACTTCTGCTTTTGTTTCTCGTTTGCTGTTTTTACTGACAGTTCTCTCTGTATCACTCGCTGCTTTTGCTTTTGTTCTCCAATGGCGTGGCGGGTTACCCGACCCGAGTACCCGATGGGCACCTGATGATGATCCCACTGAGTTTCACGGCATGGGTGGG…	_
gene59362	18.3446	63.3659	1.7884	0.03602	1	NM_001325626.1	Nicotiana tabacum metal transporter Nramp6-like (LOC107797051), mRNA	atgacgtgtaataaccatccaaacaagctgttattGTGAACGGGAGAGAGCAGTCCATCTGATGAAAGTAAGGTGGAGTTAAAGTCCACTAAATCCGGAATTACTAGAGTAACCCAATATAGGCAAATAGAGAGGGCGTTAAGTGTCAATCTCAGCGCAGTGACATGGTCCGGGAATCCCACTTCAACCAGAAAAGATTACTAAAATACTCACTCTCTCTCAGTTATAAAGGATGGCGGAGAATTTGGGAGAAGACGTAAAGTAGAGTGTTGAAAAACCTGAAAGCTCTTCCTTGTCTTGTTTTGACACTCTTTTGCTCTCTCCACATTTTATAAAAGCTCCattgcttcttcttcctcttccgcTTCACTCGCTTTCGCAGAGTGCTCTGTTTTACTG…	_
Novel02194	13.6345	47.0151	1.7859	0.038686	1	AJ718196.1	Nicotiana tabacum cDNA-AFLP-fragment BSTT33-1-210, cultivar Bright Yellow 2	TTTCACACTATCTTTATAAAGAGAGTCTCAAACCCTAAAACTTTTCACTCTCTCATTACTCATTTTTTCAGCCGTCACCTCTTCTCCCATACGagctccctctctctctctctctctctctctcataacTCTCTTGACCGACTAACAGCTGGAGATCTGGCAGCTTGCCATGGCAGCCATCCTCTTCCTCTCCCCAGCCCTTATCCTCTCTCTTCTCTCATCATTGTTGCATCGCTGGAACCCCAGCAGAAATGGCCAGATCTGGCCGGCTAAACTAATATTGGCGCCACCACTTCCTCAAACTTTATCTTCTCTGTTATTGGCCAGAAGAGAGAGACCTGGCTGGATTTTTACTCTTTCTGGCAGTCTTTGTGATTTTCTCTCTATGATTCGctggaa…	_
gene51081	263.942	909.549	1.7849	0.011133	1	XM_016609457.1	ubiquitin-conjugating enzyme E2 10-like (LOC107787848), mRNA	TTCCACTTATTATGAGGatatcaaaaactcaaaaaatcaacaTCTTTCATCAAGTTTATCTCTTCTCTCCTCTCCTCATAACTTCTATAATCTTGTCATCTTCATTCTTCTTTGAACTAAGTGGTGGTATTAATTAATGGCATCCAGGAGAATTCTCAAGGAGCTAAGGGACTTGCAAAGAGACCCTCCCACTTCATGCAGTGCAGGTCCAGTAGCTCAGGATATGTTCCATTGGCAAGCAACTATAATTGGTCCAAATGATAGCCCTTATGCTGGTGGTGTTTTTCAAGTCACCATCCATTTCCCCCCTGATTACCCTTTCAAACCTCCCAAGGTGGCTTTTAGGACAAGAGTTTTCCATCCAAATATAAACAATAATGGAAATATTTGTTTGGACAT…	_
gene57678	76.9243	264.16	1.7799	0.045639	1	XM_016617766.1	40S ribosomal protein S17-like (LOC107795182), mRNA	cacaaacacaaaccCTAATATAGTCTACTCCTCTTTTATTTCTGCTGAAATTACACTTTGCTCAGTTGCTGCCGCACACGACTGTGGTTCTTTCTCTTCAGAAATCTCTGTTTGGTCTGGGGAAACTCTGCAAGGATGGGTCGTGTACGCACTAAGACAGTGAAGAAGTCATCTCGACAGGTAATTGAGAAGTATTACTCCAAAATGACTTTGGATTTCCACACAAACAAGAAGATCCTGGAGGAAGTTGCCATAATTCCTTCCAAGCGTCTCCGCAACAAGATTGCTGGTTTCTCCACCCATCTCATGAAACGTATTCAGAAGGGACCTGTTCGAGGTATCTCCCTGAAACTGCAGGAGGAGGAGCGTGAGAGACGTATGGACTTTGTTCCTGATGAG…	_
gene28758	30.4412	104.497	1.7794	0.022332	1	XM_016581424.1	uncharacterized LOC107763014 (LOC107763014), partial mRNA	AACTTCTCCCCAAACCCTTATATATAATGATACAAGAAATGTTCTAAAACCATCAACCAAAACTTAAATATTTTTCACTGACCATTACAATACAGCAATATTCCACTGCAGAATCAGAATCACAATGAAGAACTTACTAAGTGGAAATGTGGTGGATATTCCAATGAATTCAGATGTATGCTCATTTGAAAGGCCGCCAAAAAGACTACTATCCCTATCTTCTTGCCAAGACCATATTGTTCCATCTGTAACTTCGAAGATCCTATCAAAATTAAAGCAAAGAAAATCTGTGATTGGGAAGATGACCAAACTGGGAGAGAGGATGGACTGTCTTGCACAAGGCATTCGCGAACATGTGAGCCTAAGCCCGAAGCTAACAGAAACTGTGAAGGGAAAA	_
gene16490	36.7714	126.188	1.7789	0.0087724	1	LOC107823349	uncharacterized LOC107823349	GGAGAGAAAGATGTGCAGAGTTGCAGTGACACGCACGATGGCAGCAAAATGAATAGGAAAAATGGAAGAGCCAAAAGGGAGGTCCACGTGCCTCTCTCTGTCTTTCACAGTTTCTCACCTGTAAACGTGAAGTCTTAGCTCATAAACTATACAGGTAGTAATAGTAATAGAAATCCTACCCCCTGGTTTGTGCAGCAGCAAAGGCTTTGAGTCTTTGACAACGTAACCCATATAGCTCAGTTGTTGGGTTTGGCAGATCTAATACTTTTCTCTTACGTCTCTCTATTTAAAGCTACCCCTCATTCCTCTGTTTTATGCTTTCTTCTCACGCTCCTAATTTACTTCGCGCCTCGTTACATCATTTTCTCTGGCAActactgcttcttcttcttcttctgc…	_
gene60693	54.5812	186.366	1.7717	0.010012	1	XM_016621536.1	probable LRR receptor-like serine/threonine-protein kinase At5g63710 (LOC107798527), transcript variant X1, mRNA	tgtgtctcttttgttatatttctctttttttgtcGGAGACATCTGATTATTTCGATCCTAACAATTCTTGTGCGCATTTCCTCCATGGACGTGATATGGAAAAAGTTCATAAATCTCCTCATTGTTGGATATTTTGTTTTGTGTAGAATATCATAAACAAGGAAAACAATCAGTTGGAAGCTCTCCCATAGTTGATAGAGAAAATTCAATGTCCACGGCCTTTTCTTTCCGGCATTTTCACTTGAACTTGTTGATGCTCCTACTTTTCTGCAGCAATGGTCTCTCCGcaaatgatgatgatgttgaagGTCATGCTTTGATTGATTTGCTGAGGGCTCTGAATGATTCCAACAATAGAATCACAGATTGGAACATTCATTTAGTGTCTCCCTGTTTCAG…	_
gene59245	14.8012	50.5386	1.7717	0.029498	1	LOC107796922	monogalactosyldiacylglycerol synthase 2, chloroplastic-like	CCCCTCTTCTTTTACCAACCCCATTTTCTCCATACTTGTGTTGTTTAAGTTTTTAACCTCCATTTTCTGATAAAGGTCTTAAAGGGTGTCTAAATATtggattttctttaaaatatgtTTAACTTTTTGTGTTATTGTAACTTTCCCTCTACTTCTTCCGAAAGTTACTGAAAATAGGAAGTTACCAACCCCATTTTCTCCGTACTTGTTTTGTCCAAATCTTAAAGGGTGTCCAAATATTGAATTTTCTTGGAAATTCTTAAAACCCTTTTGTAGTTTTTGTAACCTTCGACTACTCCTGTTGATCTTTGCAGGCAAAAGGGTGGTTGAATTGTTACCTTTTTGGGGTTGTTTGACCTTTTCAAGTAACGATTTTTGGAccaatttatgtatattttg…	_
gene36862	26.1339	89.2047	1.7712	0.0472	1	XM_016591526.1	bZIP transcription factor TGA1-like (LOC107772044), mRNA	ATTTCCTATGTCTTTGTGTGTGTAAATTTTTGTATAATGATACATAAGCATCAACAGTTGACAAAAAGTATATCAGAAAGACAGTCAACTTCTTTAGTACTTTAAAATCTTTCAAAACtagttgtatttcttttgttttccttctcTGCCTTTATCCAGCTGGGGATAATTAAATTTGCCTCTATATACAcaaactttctttctttctttctttctagcCATATGGTCGGATTCTTGTATCTCCTTAAGCATTGATTCTCTTTACTTTTTTAGTTTGAATTAAGGTTTCTTCAAATAACCAAGAACCAGTTTGCTGCCTCTAATTTGCTTTAAGAGTAACTTCACACTGATGAACAGGCCATGAACATGACTTCTCCAACAACTCAATTTGCCCCCACA…	_
gene14443	40.6978	138.538	1.7673	0.0093647	1	LOC107821072	dirigent protein 22-like	GTATCCATATACACAAGTACACACCATTTGGTTTTATTCTCCACGAATTAAGTGACCAAAAGAATCTGCTTTCATGGCTAAACTATTCCATATCTTCCTCATCTCCATTCTCCTCTTTCTAGTAGCTTTTCCGGCCACCGGAGAAGAACACATATTTGGAAAATCCATAAAGAGAAAATCTATGGGTCTAAGAAAGGAAAAACTCAGCCATTTCAAATTCTACTGGCATGACATCCTTAGTGGCTCCAAACCAACATCTATGATGATTATTCCACCACCAAAAAACACAACCACAGGCTTTGGTCAAATGAATATGATAGATAATGCTTTAACCCTAGGACCAGAGTTGAGTTCCAAGATTGTTGGAAGGGCACAAGGGTTTTATGCTTCTGCTTCACA…	_
gene8881	19.9946	67.9953	1.7658	0.031446	1	LOC107814889	cytokinin dehydrogenase 1-like	AGCATGCCTATAAAATAAAGCAGTTACCCTTAACAACCTACTAAAACACAGGGATCGTGTAATAATTCTTTACACCGTCAGTTTATATAAGTCAAATCCGAGTTGGAAAGCCATCTTGTAGACAGACAGGAAAACAAACATGCATTCACTCCCACGTGAAGTGAATATCCTCAATGGCTAAAGCCTCTTACTCATTGTGGAAGATAAACTTGTGTGGCCCTAGTAAACTTAAAGAGCCACTACAAAAGAGAGGACAACCTAGTGCACTAAACTCCGGTAATATGCAAGGTCCGAGGAAGAGTcggaccacaaggatctattgtacgcagttTTACCCTGCATTTCTATAAGAGTTTGTTTTCACGGTTCGAACCCGTGAACTCATGGTCACATgtcagc…	_
gene50429	21.3219	72.1698	1.7591	0.014618	1	XM_016608643.1	aspartic proteinase-like (LOC107787118), transcript variant X2, mRNA	CATTAAAATCAGAGTTTTTGTCAATAATTGAGGGACCAAAAATGCTATATTAAATATTTCAGAAGATCCAACGCTTGGGAATTTTTTGAGAAATAGTAGTAGCTGATCTCAACTTTGGTCAATATGGGAGCAAAAGCATTTCTTGTTGCTATGTTTCTCTCAGCACTGTTATTTCCTTTTGCCTCCTCATCCAATGATGGCTTGATGAGAATTGGcttgaaaaaaatgaaatttgatcaaaATAATCGGCTTGCTGCACGCATTGAGTCAAAGGAAGGGGATGTTTTGAGGGGGTCGATTAGGAAGTATAACTTCCGTGGTAAACTGGGGGACTTTGAGGATACAGACATTGTAGCATTGAAGAACTATATGGATGCTCAATACTTTGGGGAGATTGGT…	_
Novel00355	12.4703	42.1257	1.7562	0.031887	1	AB604786.1	Nicotiana tabacum DNA, presumably centromeric region, BAC clone: NtBAC#2	aacAAAATGTGAAAGGCAGAATCATTTCCTCCAACAATTCAAAAATTTCTATTGAAATTTCGGAAGAAGCcaccaaattttgtttcaaaattttaagagattcaagcagaatttcgtccatatttttgcggaagcagattcgttcaaacaattcaagaagcaggtatgttaaggctctcccttctttcttttggcatggtccaattaTACTAAAGaaatttctataaattactctattcatagaaatagtatgggtgtttatattcttgattccccatgagaattattattatcttctgttcatgggtctcagaataatacgcagttgaaaaagtttatccggaaggaatatcgagattattatgtatttttcatgcatttcactcatttatacatgtg…	_
gene34998	12.6783	42.7595	1.7539	0.049601	1	XM_016589234.1	cytochrome P450 76A1-like (LOC107769980), mRNA	CGTCTCATCATCATTGTCTTCACCCAAAATCTAGAGAAATGGAGTTGGAATGGagctatattttttggtcaataATCATCTTATTACCAGCTTTAATCCTCTTAATTACCAAAAAGAAATCATCTTCTTCCAACATAAAGCTACCTCCAGGTCCACCTGGTTTACCAATTTTTGGTAATATGTTTGATCTTGCTGGATCAGAACCATACAAGAAAGCTGCTAATTTGAAACAAAAATATGGCCCTATTGTGTGGTTAAAAATAGGGCCCTCAATGAACACAATAATTGTTCAAACAGCTCAGGCAGCTGCTGAATTATTCAAGAACCATGATGTTACCTTTGCTGATAGGTACATAGTTGATGTTAATTTAGCACATAATAACCATCAAGCGTCAATGG…	_
gene72482	14.5059	48.8047	1.7504	0.037395	1	XM_016636557.1	uncharacterized LOC107811593 (LOC107811593), mRNA	CTTTGCGTATCAGAtcacaaaagaagaaagaaaggttACAAGTTACAAGTTACAATAATGGAGATGATACCGATGGAACAGTACTATAGCCATTTTAGCCATCGCCACCCATTAAAGATCTCCGATGTAGAAGAAGAAGACCAAGTCATCTGCTCCGGCTGCGAGCACGATCTCTCCGGCGGCTCCGCCTACGCGTGCACCAAAGTTAACTGCAACTTCATCCTCCACGATTCTTGTTTCGAGTTGCCTAGGCAAATTAAGCACAAATCTCACCCTAAACACACTTTAACTCTCCGTTTCTTTCCTCCTTATGACGACGGAGAATTCACGTGCGACGCTTGTGGGAATTCGGGTCATGCTTTTACGTTTCATTGTGAGAAATGTAAGTTTGATCTTCAT…	_
gene57352	120.975	405.981	1.7467	0.0047115	1	XM_016617346.1	universal stress protein A-like protein (LOC107794813), mRNA	GATCAAATAACCATTTGCTTTGCCTTTTTCATTAAATATCTTTTCAGTTTATTCAGAAGGgaagaaaatattattattatcaacaaaaaaaaaacagagatttttttttaatttattgaaTTCAAGAATGACAACAACAGAGGAGAAATCAGTTATGGTTGTGGGAATAGAAGACAATCAACACAGTTTTTATGCATTGGAATGGACTTTGGATCATTTTTTTGGAACTTCACCTTCTCTTTTCAAACTTGTCATTGTTCATGCCAAGCCTTCTCCTGCTTCTGTCATCGGCCTCACTGGTCTAGGCAGTGTGGAAATCTTGCCGTCGTTAGAAACGGATTTGAAGAAGATTGCTGCAAGGGTTGTGGAGAAAGCTAAGGAGATCTGCACTGCAAAATC…	_
gene11066	23.4465	78.5855	1.7449	0.027823	1	LOC107817320	protein NRT1/ PTR FAMILY 7.2-like	CTTTCATGTTTACTCGCAGGTTTTTGCACTTTTACTGAAATAGACACATACATAGTCATTGCATGGTTCCCACGTAAGAGAAAATATATATTCCCCTAACTCTTACCCTCAAAACCCACATAATAAAGACTCTGCATTTTCACTATAAATTGCTGGTTTTAGTGCTCATTTTCTCTTCATTACATTCTGCCttccttcttttattttccttcttggAGCCATGGACCCAAAACAGCAGTCTGCTGTCAGAGATGAATCCTCAGTTTCCATGAATGAATCCGAGGAAGGGAAAAAGAGACTTTTGGATTGTTGTACAAAAGATGGATCAACAGACAGGCATGGGAAACCAGCAATCAAGGCAAAAACTGGTGGATGGAAAACTGGAGCTCTTTTATTAGT…	_
gene39743	63.7147	211.794	1.733	0.011131	1	XM_016594934.1	protein EFFECTOR OF TRANSCRIPTION 2-like (LOC107775223), transcript variant X1, mRNA	CCGTAACAGTTAAGAAGTGGAAAAGCAATGCGTGAAAACCATGgctaactttttcttttctttcctttttctatgAAAGTTATCGCAACTTTAGTAAAGCTATGAATGGCGGAGTAACTTTTTGGGAATTATTTAGCCTTTATGTCATTCATCCATAAAGGAGAAAAGCTGGAGGCAACGGTCCTATGTATAACTCATTGAGTGAAGGAGCAAAGGCTAGCTCCATGGGAGCTACTCACAGATCCGTCACCGTTCGCCTAAATAGAGAAGACTGTAAGCGCACAAAACACGATTCGGCTTTCTCCGATTGGAAGATTCTAATTGGGCCTAATGATTGGACGAATTATTTACTGGGGAAGGAAGGAGCAGAGAAATATAGGACTCAGAACCTGCCAAACT…	_
gene4870	14.0006	46.4923	1.7315	0.048735	1	XM_016606278.1	uncharacterized LOC107785054 (LOC107785054), mRNA	atgGTCCCTGCTAATGTTGTTTTGGCAAAGGCGACTAACTATATCACTATCTCAGTCGACAAATTACCCACAAAAGAGAAACCTATCTGGGTCAAATGGATTCCCCCACCAAGAGACCACTATAAGCTTAACACTGATATGATTGCTATTGGGAATCCGGGCAAGGGATGCGTCATGCAACACACTACTAACACACAAGCAGAACTTCTTGTTGTGTTGAGAGGATTGCAGATTGCTGAAGAAATAGGGCTAACACTACTGGAAATCAACACAGATTTTACTGAGGTAATAAAAATGCTTAACAATGAAAATCATGTATTTGACTCAGTTAATTTTGAATGCAAGTCAATTATCCTAAGGCTAGAAGACGTAGTGGTGAAGTACAGTTACAGGGAGACG…	_
gene22067	364.739	1207.3	1.7268	0.029506	1	LOC107829527	uncharacterized LOC107829527	CACTATAAACATCCCCACCTGAATTTTGACAAAATTAAAGGTGCATGCATTCTTGTTCCCATCTTTTTTTCTAGTTGCTAATGACGTATAACTCCACTTCTCAAATCTCAACACCCTATCTTTTAAACAAAGATAAATCCATAAGCAATTCCAACTCTCTCAAAAACAAAGACCAAGAGAAACTCTCTCTGTGAGAAATTGAAATCAATATGGGTGCCATTAGTTTCTTGGACACCATATTAGTCCCCTTGAGTCTTTTCATCACAATTGGCTATCATTTCTATCTTTGGCACCACTTGAAGCATAAACCTTCTCGCACCACCATTGGTATGAATATACTCAAGAAGAGATCTTGGCTGCGAGAGCTCAATCAAGGAAACGAGAAGAAAGGCACGTTAG…	_
gene54382	12.6109	41.7189	1.726	0.043433	1	XM_016613615.1	uncharacterized LOC107791530 (LOC107791530), transcript variant X1, mRNA	CATNCAACAGATAGTTTACGCAGTTACGAAGAAGAAAACTTGATAATCTTGTGGATAAATTCTCTGAACATTTCTCTCTTCTgattttcttctatttctgcTGGGACACGAATACATGGCTACATCAGCTGCACACCTGATTCAGGATCAGAATATCAATATACGTTTTGATGGGGCTTCTTTGTTGGGAAAgaatgatacttccaaagcatcgAAGAAAGGAGGAGGTCTTGGTGCAAGAAAAGCACTTAACGACATCTCAAACTCAGCAAAGCCTTCTGCTCTGCAGGCAAAGAAAAATTACTCCTCTAATGTAATTTCCATCGGGAAAGATCTTGATGCCACTCGAAACAAATTCACTGCTGGGATAAAAGATAATTCTGCTAAAGTACCTGATAA…	_
gene4279	20.9161	69.159	1.7253	0.021707	1	XM_016599012.1	ISWI chromatin-remodeling complex ATPase CHR17-like (LOC107778723), mRNA	GTTTTCGAGTCGGTCCATACTATAGTACCACTTACTTTCCTCTTAAGGTGTTTTCCTCCAGCAGAGAAAACCCTCAAACTCGCGTTTTGAAATCGGAGCAGATGGCGAAAAACTCGAGAGCGAAATCCTCGTCGGAGGAGCCATTTTCGGACGGTTCCGAGGAGGAGCAAGTCAACGATCAAGTCAACTATGAAGAAGACGAGGAGGAGCTTGAAGCCGTTGCTAGGTCCGCCGATGACTATGAAGAAGACGACGATGCTCCTGCATCCAACAGAGCCGACGACGATGACGAGGAAGATGCTGCAGCTAATGAGATCTCAAAGCGTGAAAAAGCGAGGTTAAAAGAGATGCAGAGGCGTAAGAAGCAAAAGATACAGGATATGTTGGATGCACAGAATG…	_
gene57652	84.487	279.032	1.7236	0.035942	1	XM_016617737.1	MICAL C-terminal-like protein (LOC107795153), mRNA	ATGGGAGATAATACAGCTCCTCACACccccaaaaaacaaaagaaactagACTCTGAAGTTCAAGCAAACCATGCAAAACATAGTAAGTTCTATAATCATTTTCTTTTCAAAGCTTCCCTTCTTGTGTTTTTTCTAGTTGTACTTCCACTTTTCACTTCAGAAGCTCCTGAATTCATTAACCAAACTCTGCAAACAAGAAGTTGGGAAGTTCTTCAGCTAATATTTGTTGGTATAGCTGTTTCATATGGCTTATTTAGCAAAAAAAGTAATGAAAGAGAGAAGGAACATACCTCAAAAATTGATAATGCTCAATCATATGTATCTGGATTACTTCAGGTTTCATCTGTTTTTGATGATGAAGCCGAAAGTCACGACGAAAACAAGGTACAAACTTGGAAT…	_
gene32088	337.613	1114.82	1.7234	0.0063515	1	XM_016585565.1	NAC domain-containing protein 72-like (LOC107766725), mRNA	agaaattagaaaagaaaattcagaaaatataattttctccCCAATTTTTTAAAGACTTCACAGTTCTCTCTCCACCATTTAACCATTTGCTTACTTGGTTTTTGCTGCCAAGAAGAATAATGGGTGTTCAGGAAATGGACCCTCTTTCACAACTAAGTTTGCCGCCCGGGTTCCGGTTTTACCCGACTGACGAGGAGCTTTTAGTTCAATACTTGTGTCGCAAAGTTGCTGGCCATGATTTCTCTTTACAAATTATTGCAGAGATTGATTTGTACAAATTCGATCCTTGGGTTCTTCCAAGTAAAGCGATATTTGGAGAAAAGGAATGGTACTTTTTCAGTCCAAGAGATAGGAAGTACCCGAATGGATCACGACCAAACAGAGTAGCTGGCTCTGGGT…	_
gene29261	18.1481	59.7234	1.7185	0.046415	1	XM_016582067.1	uncharacterized LOC107763580 (LOC107763580), transcript variant X1, mRNA	CCTTCATTTCATTTTCACCTAATTCGCACCCACAGGAGCTAAAACCCTTGGTCATTTCAGCTTTTAATCGTCAGTTTTACGGGAGCTCTGCAGCCGTCGAGCAATCATGGTGAAACGGCGTCGCGAAGAAACCGAACCTGAGACGTTGTACAACACCGTTTTTGTGGATACCAACCTTGATACCCACTTGGCTTTAATTGTCTCCTACTCCGATTATGTCTCTGATCTCAAAGAAAAGATTGTATTTGAACATTTAAGGTGCTTTCCTGAGAAGAGGGAGTTGAAAATTTCTTCTGTGAAGGTGAAACGGAAAGGACATTATTATCACCTGCCTGATAGTATGCTTGTCACTAGTGTTTTTGAGGGTATCAAAAAGGGTTGGTTCCTTTCTGTTGATGC…	_
gene42918	31.9748	103.969	1.7011	0.036819	1	XM_016599043.1	ethylene-responsive transcription factor ERF062-like (LOC107778745), mRNA	CTTCCCCCATACCAATCTAGCTAAAACACCTTTATTGGATTTCTAATGGAGAATCAGTCTCCAAAATCAGAATCCTACATGCAAAAAGAATTGCCAACTTGTTATAAAGAAGTGGCCATAGAATCATTATCAAGATATTTCAAGAATCCTCACATTTTGGAAGGTCTAAATGATGAGAGTTCTGTAACTTCTTTTCCCAACATGAAAGAAAGATTGGTTTCAAGTTCAGattcaacttcttcaacaaaaTTCTCTGTGTTTTTTCCTCTCAATTTCCTTCAAAATGATCTAGGGAATAACAATATTTTTCCTTTGAATAATTTTCTTGAATCTTTTCATCATCATAATCAAGTGTCTGATCATCAAACATGTTCTTCACCAAATTCATTATcaagtaat…	_
gene73820	27.8916	90.4372	1.6971	0.020213	1	XR_001654250.1	uncharacterized LOC107813089 (LOC107813089), ncRNA	CTCCACGTTAATGAATCCCAAATATTCGACCAAAAATGAATAATCGAAGGAAATCCAAACCTTATAATATTGATATCTACTGTTGGTTCTTCCAAGTTGCAACTGTCTTAAGTTTGACCTCATTAGTCATGTGGCTTTGTTTGATTCCAAGAAATCCAATTTTCACTCTTGTTGATTTCTCCTTTCTTGAGTTGAACGTTAAGAATTCTTCTCTCCACGGCGACAACAATTCTGAAGAAATTCTACACAAGGGATTTACCAAGGCCACAAAAACATTGCAAAAAAGGAAGTGCAAATGTATAATGTTGATGAGCTATTTTGGCAAGGAATTGGCAGTGGAAGTATAGATTTCGTAGTTCGTTTGGAAACAAAAGTTAAGTTTAAGATATTCAAAAGGAG…	_
gene31240	38.1168	122.665	1.6862	0.01849	1	XM_016584469.1	protein GrpE-like (LOC107765781), mRNA	ACAGCAAACACAGTGTGAGGAGAAGATCCAATCCCTTTGGGTTTTAGCCAAGTATTTTTTATAACGAAAGAAACCTGAATCTCTATCTGTTTGAAATGGCAGCTTCGGCTCCTCTTTCTCACACTTTCTACACACTTGGCTTTTCATCTTCTACGGTTTCTAAAGCCCCAACAACCTTAATTCAGCCTTTTGCTCAATGTTTTCAATGCGCTCATCACCAATTTCCCCTCAACAAACATTCTGAAAGCACTAAATTTGCTCTCTCTAAATGGGACTCTGTAATTATCAACCGTAGCAGACGTTCCTTGTTCAAAACCTCTCTCTCGTTCCAAGACTCTGCTCCTCAAACGAGTGATGACGAGGATAGCCTCAGTGAATTGGAAGTGTCAAAAGATGAAG…	_
gene21396	79.2451	253.226	1.676	0.046665	1	LOC107828780	serine/threonine-protein phosphatase PP1-like	ttcttttcttttctctaatAATAAAATGCCAATCCACTATTCCCACTATTCCACTCCACTTTATTCTctacttcttcttcctttttcatcACCATAATCTTCGAATCAGTTCTACACACTTTACCAGTTTTCTTTTAACTGTCACAAGTACACGTGTCTTGTAAATGTGTTCACCAAAATTGGTGTTTCAAACCTGTCAACTTTCTTCTGCTTGATCAATCTTGacacacacagagagagagagagagagagagagagagagagagagagagagagtagagGAAGAGGGATATGGGTTCAGTAGATTTGGATGATATAATAAACCGTTTAATTGAAGTTCGACATAGACCAGGGAAACAAGTGCAGCTATCTGAATACGAAATCAGGCACCTTTGTCTC…	_
gene29557	34.7027	110.831	1.6752	0.015788	1	XM_016582417.1	basic leucine zipper 34-like (LOC107763912), mRNA	AAAATTTAGCTCAGGAACAGCTTATAAAGTATTTGGAGCATGAAGTTCTGGAAAGAGAAAGAGGAAGGCTGCGAGCATTGtatcagcaacaacaacaacagcagccacAACAACTATCTTCCAGCCATCGCCGCAACACCAGTAGGGATCTCGATCAGCAATTTGCAAACCTCTCTTTGAGACAAAAAGAGGCGAACCGTGATCCTGTTTCAGGACAACTTCACATTTGACCGGAAATTTAGCTACGACTATAATCAGAGCTTACTGACTATCCCTCGTCTGATTCTGCCATGGAATGACAAAAGTTCACAATTTCTGTTGTGAGTGATCAAGACGAAGTCTTGCCTCTCTTGTGCTCAGCTTCAATGGATTTGCTCTTCTACCGTCTAGACTTGGTTC…	_
gene14477	95.602	305.057	1.674	0.03352	1	LOC107821114	profilin-like	AAATAAAAGGACCATACCCATACCCATACCCATTGTACATTAAAGAAAACAAGAGTCACAGTATCCAAGCTTAATATCAACGCCACTTCTACAAAAACACATCAATTTATCAACCCCATttccatttcacatatcttgaaCAAAGTTTTTGTGTGAAATAGTAGCAATTAGCAGTAGGAAATTTAAAGATGTCATGGCAAACGTATGTTGATGATCATTTGATGTGTGAGATTGAAGGTAATTACCTCACTTCTGCTGCTATTATCGGCCAAGACGGTACCGTTTGGGCACAATCCAACAATTTCCCTCAGTTTAAACCAGAAGAAATAACAGCCATAATGAATGACTTTGCGGAACCTGGAACACTTGCTCCAACTGGTTTACATCTCGGGGGAACAA…	_
gene59922	44.8415	142.681	1.6699	0.030613	1	NM_001325637.1	Nicotiana tabacum bifunctional purine biosynthesis protein PurH-like (LOC107797674), mRNA	ATACGCAAAAGCAGAGAAGCAAGTAATAACCCTACTACTGAGTGGAACAGAAAGCTTCATATTATTCATACCACAATGCTTGGTCTCACCAGAGCTACGACTTCCGCCTCCGCCTCCGCCTCCGCCACCGCCGCAGCCACGTCAGCTACCGCCATTGCTGCCGCCACTGTTCACCTCTGCACTCCGCAGCTCCGCACCATCAGAACAAGAACTAGTTTTTGCTTCGGCCAACAACAgTCCTCAAAGACGTCGCATAGGGTGATGGTTTATCCAGTGAAGGCCATGGCTGAAACTGCAGCCGCTCCTCACTCTGCTCCCAAGTCCTCCACTTCTGGGAGGAAGCAAGCGTTGATATCACTTTCAGATAAGACGGATTTGGCTAAGCTTGGCAATGGTCTT…	_
gene74254	25.6094	81.4439	1.6691	0.044587	1	MN651324.1	Nicotiana tabacum strain zhongyan90 cytoplasmic male sterility(CMS) line cultivar MSzhongyan90 mitochondrion, complete genome	ATGACGACTAAGAACAGGCAAATCAAAAATTTCACTTCGAATTTCGGACCTCAACATCCTGCTGCTCATGGTGTTTCACGATCAGTATTGGAAATGAACGGAGAAGTGGTGGAACGTGCGGAACCACATATTGGATTACTCCATAGAGGGACTGAGAAATTAATTGAGTACAAAACTTATCTTCAAGCTTTACCTTATTCTGATCGTTCAGACTATGTTTCTATGATGGCCCAAGAACACGCTCATTCTTCAGCCGTAGAGAGACTTTTGAATTGCGAGGTACCATTACGAGCTCAATATATACGAGTGTTATTCCGTGAAATAACTCGAATTTCAAATCATTCACTTGCTTTAACTACTCATGCTATGGATGTAGGAGCATCAACTCCGTTCCTGTGG…	_
gene47534	40.9902	130.096	1.6662	0.01709	1	XM_016604929.1	filament-like plant protein 4 (LOC107783903), transcript variant X2, mRNA	TCCTTTAATATGATGAATTTTTTTGCTCAAAGAGCTTTTCACCTCTTTTTCTGATTCATTTGGTTAAAACTATTGAAGCTTcgtttttattttattcattaagAGAATGtgattatttaatttaagaaAGAGACAAAATGTTATAAAGAAGACGTAAGGGTGTATTATGCTTTACCAATGCAGATGATGAGAAaactgattttggttatatttatTCTTACTTTGGGAGTAATCTTGTTAAAATATGATAATGTGCTATTCATGTTAGTTTCTATTGTTTCTGGTGGTCCATCGTTGTCTTTATCTACCCCTTTGGCTACTTTTATATTGTCTGGGGTAGCTTTGTGCAGTATAATTGCCTTTGCTGTGGAATACATTCCCTCATCCTTTGATGTGAAA…	_
gene62777	114.854	364.121	1.6646	0.02876	1	XM_016624080.1	protein SAR DEFICIENT 1-like (LOC107800838), mRNA	TTCTCTTCCTCAAATCATCGCCTCTCCTCTCTTTCTTAGTAGTTGTACTGAAAAAACCCTTGAGATTTacttcacaatatatatatagaaatggCAGCTAAAAGATTCTTTGATGACTCTGCTGATCCTGATTCCAACCATTCAAATTACAAACGCATGAGAAAAACACCTTCTTTTGCTTCTGTGATTAAAGAAGTGGTGATGGTGAATTTCTTAGATAACTTCTGCTCAGCCTTGGAACCCATGCTCCGAAGAGTGGTTCATGAAGAGGTGGAAAATGGACTAAGACGATGTTCTCGATCAATAGGGAGATCACCTTCATTAAGAATTAAAGCTATGGAACCATCAAACCTACGTTTGATATTCAACAAAAAGCTTTCTTTACCAATATTCACCAAC…	_
gene13038	16.4104	51.9773	1.6633	0.045043	1	LOC107819508	beta-amyrin 28-oxidase-like	CACACCAAGAGCACTTCCCAATTTCCCTAAGTAACAAAAGAATTTTAATTTCAACATACCAAAATACATGGAGTTGTTCTATGTCTCTCTTCTTTGCCTCTTTATTCTTTTAATCTCCCTCTCCTTCCTCTTTCTCTTCAACAATAATAAGAATAAATCCACCTTCTCCGGCGGCCAACTTCCTCCGGGCAACTCCGGCTGGGCGGTGATCGGAGAAAGCCTCGAGTTTCTCTCCACTGGTTGGAAAGGTCAtcctgaaaattttatttttgatagaATTTCTAAGTACTCTTCCAATGTGTTTAAAACTCATCTTTTTGGTGAAAAAGCAGCTGTTTTTTGTGGTGCCTCTGGCaataaattcttattttccaATGAAaataaattagtccaagcatg…	_
gene69306	48.0783	151.433	1.6552	0.013013	1	XM_016632573.1	small heat shock protein, chloroplastic-like (LOC107808088), mRNA	CTCCAAGTCACTGAGCGCATATAAAAGGAGACACTATACACACATTTGTCATACTTATCCAGCAATACAGCGTGAAGCTTAGTCGGCAGATTTACTCCATTAGAGCAGTTACCTCTTTCTCTTCAGGATTCAGGAAGCTAGTAAGCAACCATTTGACAGTAGAGATGGCAACTTCGCTTGTTCTCAGAAGGGCGGCCACTTCCTCAGCACTCTTCAACAGGCTCGTCAACCCTGTTCGCTTTGCCTCTGTTGCTCCCTCTGTTTTCCGATCCTTCAACACCAACGCTCAGATGACAACTTTTGACGATGACGATGATCGCAGCGTTGATGTTGATCGCCGCTCCGATCGCTCCGTCTCTCGCCGGCGTGACTCTTTTCCTAGCTTCTTCTCAGATGTGT…	_
gene69296	23.5005	73.9847	1.6545	0.03139	1	XM_016632551.1	uncharacterized LOC107808068 (LOC107808068), mRNA	GTATAAATATCTGTGTGTTGTTTGTTAATTAAGCTAAAGAGAAATGGCAAACACAGCTTCGACAATTTGGCCAAATGAACAGCAACCGATGGAGCAGCAGCAATTACCTCAACAATCAGTACCATACCCTGAAGTTGTGCCGAATAGTGCTTGGCAATCTTCTGGGTCCATAGGGCCATTTTTTGCTGTGATCTCTGTGTTAACAGTTCTTGCTATTCTTTCGTGTATAGTGGGAAGATTTTGCATGAATCGTAAACCAGTAACGCCGCTTGATAGCATCAAAGGGGAGAGAGATTGCTGTGGGTGGCTGAGGAGCAAATTATACTGGCGATGTATGGATTGTGGTGATCATTTTTTGGGGAATAAGGCCAATGAGGGCAAGGTTCAAGACGTTGTTTG…	_
gene38750	25.6355	80.67	1.6539	0.027756	1	XM_016593591.1	nuclear transport factor 2-like (LOC107774121), transcript variant X1, mRNA	TATTAGGCAATTGCGAGTTATAACTAGCATTTGCCAATTACTTCTTACGTGTTTGCTTTATGCCGCTTCTCGTGAGAGTCCCTTCCGATCCAAAACACTTTAGCGTAATATCGCAGCGACACCAGAGGGGGTAATATTCGAATTTTGTGTGTTTAAAAaggaggagaaaagaaaaggtagAGGCGTAGTGCGAAAACCAAATTGCAAAATGGATCCAGATGATGTGGCGACGGCATTCGTGAAGCACTACTACTCCACCTTCGACTCCAATCGGGTCGGGCTTTCTAACCTCTACCAAGAAGGCTCCATGTTAACCTTCGAAGGCGAGAAGCATCAGGGCTCTCAGAACATCGTCAACAAGCTGACCGGTCTCCCTTTTCAGCAGTGCAAGCACAATAT…	_
gene52954	63.9353	200.493	1.6489	0.013351	1	XM_016611823.1	nuclear transport factor 2-like (LOC107789942), mRNA	atccAAAACACTTTAGCGTAATATCGCAGCGACACCAGAGGGTAATATTCGAATTTTCCCGAGTTTATAAAAAGGAGGAGAATAGAAAAGGTAGAGGCGTAGTGTGAATTCGCGAAAACCAAATGGATCCAGATGATGTGGCGACGGCATTCGTGAAGCACTACTACTCCACCTTCGACTCCAATCGGGTCGGGCTTTCTAACCTCTACCAAGAAGGCTCCATGTTAACCTTCGAAGGGGAGAAGCATCAGGGCTCTCAGAACATCGTCAACAAGCTGACCGGTCTCCCTTTTCAGCAGTGCAAACACAATATCAGCACCGTCGATTCCCAGCCCTCTGGTCCCGGCGGCGCCATGCTTGTCTTTGTCAGCGGTAATCTCCAACTCCCCGGCGAACAGC…	_
gene47767	94.3022	294.007	1.6405	0.036497	1	XM_016605239.1	5'-nucleotidase domain-containing protein 4-like (LOC107784160), mRNA	TACATCCCTACCCCTAAGCTAAATTGCCGCTTCCGCCATTCTTCCTTCTACCACCAGTGTCACTCTCCGGTGACTGACCGTCGGAACCCTAAACTTAAAACCGCCACACGTGGCAACACACCGTATAGTCACGTCATTTCCTTCAAACTCACGATTCAGAAGAATTCGATTCCGTATTGAAATGGGAAACGGAATGCAATTCCCGTAATCCAAACAACCATTTTTCTAATCATAAATACCAAAAAAAAGTTACATATACAGTAGAATAGAATGAGAATTATCCGCTTCCGTAAATACTTTATGTTAAATTAAATGTATGAAGGGGGCAAGTTGTTGTAATAATCCTATAAGCATAAGAATAGCATCATCATCAGTAACAGCCACTTCGAATACTTTCTC…	_
gene49573	30.9114	96.1748	1.6375	0.030341	1	XM_016607621.1	G-type lectin S-receptor-like serine/threonine-protein kinase At1g11410 (LOC107786169), mRNA	GAGAGAAGTTATTTCACTTTAGAAACCATGTGTCAGAAGAAAGAGTTGTTAATAGTTCTTTCGTTTCTTGTCCCATTTTGCAGTTCAATAGACACCATCTCCTTTAACAACTCTCTCAAAGATGGAGATTTATTAATCTCTTCTGGAAAATCCTTTGCTTTGGGTTTCTTTAGCCCTACTGGAAATTTCCCTGGAAAACGTTATGTTGGAGTTTGGTACAACAATGTTCCTGAACAAACTGTTGTTTGGGTTGCCAATAGAGACAACCCCATCAATGGTACATCTGGAATTCTTACTATTGACTCTACTGGAAATCTTGTTATACTCGACATGAAAACGAAAGTTTCAGCCTGGAAAACAAATATTTCTTCAGCAAAGAATGGAGCAGACTTGTACAGT…	_
gene44199	76.853	238.372	1.633	0.028277	1	XM_016600704.1	nuclear transcription factor Y subunit A-3-like (LOC107780177), transcript variant X2, mRNA	TTTTCTGTtctgttttttctttcttattttcttattttttagaattttctTGAATGAATTTTGGAGTTTGAAAATATGGGGATCATAAAACAAGGTGTAAAGCATAGTTCTTTGAAATTTTCAGGGGATTTTCTGTTTTAAACATCTGATTCTTGGTTGGTAATGCTTTGTTTGGCTTAACTAAAACTAGATAAAGGGGGAATGAAAATGATGATAGCTTGGTTGAATCTTGTAATTTTCCAAATTAGTAGTATTTTTCTCATAAAGTTGGCTGCTCAAAACATGTAAGGATCCTCCTGTTTTGAGCAAAAGCTGGCTTTCTGAAACATAAATCCATAACATCTATAAATTGTTACCTTGTAAAAAAAAGAACTATTGGCCTCTGCTTTTTCTCATACT…	_
gene52546	85.83	264.855	1.6256	0.014932	1	XM_016611313.1	protein ODORANT1-like (LOC107789489), mRNA	GATCTCCACCAATATTTGTGTCTTAATTTCTCCTTCCCCACAAGACTTAATATAATTACTACTCTCCTTTCTCTCtgttattctttttaattaatttgcaGACAAAAACTTTAAAAGAAGCCCAAGTGAAACTACTACAATACTCGCCATGGGAAGAGCTCCCTGTTGTGATAAAAATGGACTTAAAAAGGGTCCATGGACCCCTGAAGAAGATCAAAAGCTCATTGATTACATTCAAAAGTATGGCTATGGAAATTGGAGAACACTTCCAAAGAatgctgGACTTCAAAGGTGTGGAAAGAGTTGCAGGCTTCGTTGGACAAACTATCTAAGGCCAGATATTAAAAGGGGAAGGTtctcttttgaagaagaagagacAATCATTCAACTGCATAGTGT…	_
gene33029	33.3305	102.518	1.621	0.024782	1	XM_016586872.1	uncharacterized LOC107767782 (LOC107767782), mRNA	CTTTTTCTTCCTCTCTCTCACATAAAACATTTACACATAtctctgtcttttttttttcatagtCTTTGTGTCCACATTATATTGAATAAATACGCAACTGTTTTATGAGCACATGACATCCAATCCCACAACATGGCCTCTCTAATCAGCCCCATTTGACAgcttttttcctataaataaaGTATAAAAAGACACCCCAAGAATCCCATGTGGGACTCCAGCTTATTTTTGTGAGGACAAGAAAATTTTAACTTTGTTTTGTAGCCATGGATTTGTTTGATGATACCTCTATTCCATCTTCTCCTAAAACCACTCAAGATGACCAAATGGAACCCGGATTACTTCTTGAGGAAAGTTGGTTTTTTGGTAATTTGCTTGATAGAAAATCAAGAATGTTGA…	_
gene14823	18.3794	56.4968	1.6201	0.03873	1	LOC107821493	probable nucleoredoxin 1	CATCTCCATCACCCACCGTCGTTAGGTGTTGTGTTCCGATCACATTGGGGGCAAGTGTGAAAACAACGGTAGGTTGGAgggattttaaaaaaatgaaaaatcagtCAACCTCTAGTCCACTCCCAAGTCGTCTTTCTCTTTTTCACATCGATCGTCTCAATTCACACAAATATGTTGTGTCTTTAATCGCTAATTCAGAAGAATCTAGTAACCCTGCTGTAAATATGACTCAAAAAATCAGCGTGTCTTTTTCTTcattaattgattttatttggccCCTATATAAGCAGGTCCAAGGAGGGGCTACTTGGCATCTTACTCTTGGTTATTTTTTGTTGCATAGACTACAATACTTTGTTTACTAAAAAAATAAGGAGACTGAATAGGGAAATGGCTGGG…	_
gene42181	16.7346	51.2107	1.6136	0.0468	1	XM_016598087.1	mannan endo-1,4-beta-mannosidase 7-like (LOC107777916), mRNA	ACAAGTATATGAGCAGCCTGAGGTTAACTTTTATGGACTTTCCCTTCCCTGTTTGAAACTGATCATTTTAAGTTCTTTCCTTGAGTCactagagagagagaaaaagagagatatAATcttaaattttctgacattaatTTAGGAAGATGAAGATATGGGGTCTTTTTTTCCTGTTCCTCTACTTGTTTTTACATGTTAGAGCAGCTGTGGTAAGGGATGGATTTATAACAACAAAAGATGTGCATTTCATGTTAAATGAGAGTCCATTTTATGCAAATGGATTCAATGCTTATTGGCTTATGTATATTGCCTCTGATTCATCCCAAAGAGATAAAGTTTCTTCTGCTCTTCAAGAAGCTGCAAACCATGGCCTTACTGTTGGAAGAACTTGGGCTTTTA…	_
gene47806	30.1277	91.4745	1.6023	0.041932	1	XM_016605293.1	jasmonate O-methyltransferase-like (LOC107784210), mRNA	CatttaaaacaaaaaccaaaaaaaagtaaaaatatgtcaAAACCCCACTCCCTGTTGAAACATGCCTTTAAAAGGGGATGGCAAACACTCTGGGGTTGGACACAAAGATTGTAGAATTAAACTCTCTCCACCATGGATGTTGAGAAAGTCTTCCACATGACAGGAGGAGTTGGAGAAACTAGCTATTCCAGAAATTCTTCACTCCAGAAGAAGGCATCTGATATGGTGAAGCATATAATTCTGGAGACCGTGGAAGAAGTTTATCTCGCAACAAAGCCTAAAAGCATAGGCATAGCTGACTTAGGTTGTTCCTCAGGACCTAATACCTTGTCAAACCTTAAGGATATCTTGGATAAAATCGAAAGTAGCTGCCGCAAAAAGCTTGAGCAACCGGCACCG…	_
gene28081	162.772	493.179	1.5993	0.024021	1	XM_016580614.1	probable 2,3-bisphosphoglycerate-independent phosphoglycerate mutase (LOC107762263), mRNA	AAACGCAACCCAATATTCCTCACTATCTGTGACTGTGAGAATATATACTTTCCGCAATCtcccattttcttttctttatacatATCGAAAGAGTAAATAGTGTATTTCTGATCTGCTAATacttcagaatttctggttcgatGCAGAGGCATTGCTTTTTCTGAAATATTGCCCTTCTCCGTCGTTTCTCCTCCAAAGGGTTTTTGATACTTATGAGTTGAGGCTCTGGGCTGTGCCTGTTTAGGGAAGACAGTGAATAGGCCTTAGCTGTACAGAAGAATGGTTAACTTGGAGCAGCCGAAGCGAAGAGTTGCCTTTGTGCTTATTGATGGTTTGGGAGATGTCTCTCTCCCAAGATTTGGCTATAAAACCTCGCTACAAGCagccaaaataccaaat…	_
gene39484	47.2744	143.085	1.5977	0.048591	1	XM_016594599.1	uncharacterized protein DDB_G0292642-like (LOC107774935), mRNA	ATAAAACCCTTTGCAATACATCAAATAGTCTCACAAATCAACAAAGATCTTCAAGAAAAAATCTAAACCAACCAGTGATCAATTCCACATATGGCAGACATAATTTCAAAAGTGTTCGATGAAAATGAAGCTTTCCGCGCTCTCATAGTATTAGATGATGAGCGCGCCGAGGAATTGCAGCTCCAAGAGGTTCTTGAAGCCTCATTAGAAATCTTCCATCATCACATGTCATCATCAACAATCCAAGAATCCCCTGAATCATCCCAAGCTTACTGCGAGATTTGCATGGACACAAAAGGAACAGATGAAATATTCAAACTCGAGAATTGCTCTCATCATTCTTTCTGTTCTGACTGCATAGGCTCACATGTCCAGTCCAAGATTCAACAGAACATTTTC…	_
gene36364	63.0001	190.181	1.5939	0.023109	1	XM_016590867.1	B-box zinc finger protein 19-like (LOC107771491), transcript variant X3, mRNA	ttttccctttttgttCCTTCGTTTCTTCTCTCTTTCCTCCTTCCCCTATAGCATTCTTCCTCTTTTCCTAACACTGCTCAACCACCAGTTCTTTTCcgcttcttcttttctttgtcatAACCCCAATATTCTCATCTTCTtaagaaaaaaatttaactttGTGTGCTACACTACAACCACAGTTAGATTTTGACTTTGTTTCATACATATTTCTGGtttttttgtttgattaattGTATGGTTTTCTGGGTCAGTGAATATTGGAAAATGATTTGAAGAGTGAAAAAATAGATATAAACAAATATGAGAACCCTTTGTGATGTTTGTGAAAGTGCTGCTGCTATACTATTTTGTGCTGCTGATGAGGCTTGTCTTTGTCGTGCTTGTGATGAGAAGTGG…	_
gene11474	90.2064	271.863	1.5916	0.0384	1	LOC107817773	long chain acyl-CoA synthetase 1-like	TACTCAAATATCAAAATTCCCACTTTATTTATATTCCTTACAAAAGTTTAATTTAAACCATCTGCTAAGCTTCTGTTTTAGTCACACTGTTGAATTCTAGGCAATTGTTTTTTATTTCTTGATAAGAATAATCAATATTATTCTGTTCATGTACGAAACTAGTTAGCTGCAACATTAATTAGGGTCATTACTCCTCTTATGCAGCTCTGTTTGGACCAACTAAGCTGGAGTTTGTGATATCCATACTTGAGTTGAGTTTTTTTTGGGCTGAGTCGGAAGAATTGGAAAAATGAGCATGAGCATGTTTGGTTTGAAAGTGGAGGAGGGAAAAGAAGGCCAAAATGGACAGCCATCAGTTGGTCCTGTTTATCGAAATCCAATAGCTAAAAATGGTTTTCC…	_
gene21395	34.2267	102.912	1.5882	0.018862	1	LOC107828779	inorganic phosphate transporter 1-4-like	CTCTTCATTACTCAGAGAGTTCAGATTCAGAGAAGCTAATAAATGCAAAAATCAGAGttttattttttggctttttgttAAGCCTTTGAACGTAAAGTTTTATAGGAAATTTTCTTCATTGAAATTTCCAAGATTTTAGCTTTCTGCTTCTCTACTGTTTCTTGATTCTGTTTCACTAGCTGGAAAGTGAAAATTTCGTGGAGAAAAACCATATAAGGAATTTAAGGGTTGAGAAAGTATAGTCATGGCTAAAGATTTGCAAGTGCTAAATGCACTAGATGTAGCAAAAACACAATTGTATCACTTTACAGCAATTGTGATTGCTGGTATGGGCTTCTTTACTGATGCTTATGATCTTTTCTGCATTTCTTTAGTCACAAAATTGCTTGGCCGCATTTA…	_
gene47576	24.0391	71.9521	1.5817	0.025559	1	XM_016604974.1	uncharacterized LOC107783951 (LOC107783951), mRNA	TCTCTCTCTCCTTTTCCATCATCTAAGCCTGTTCATAGGTCACAAAAAATCTAGTGATCGATTATACACTCAAATTAAATTCAATAATACAAAAAATCGTTCcctaaaagtaaaaaataatgcATGGGTTATTTCACTTATTCTATAGTGTGAACAAAATTGATTCCTTTTTATCCAACACCATGAAATTCCGTTATTACAGCACAAATAAGCTAAACACTTGGTTTCTTGACGTGACACTAACGTCTTCCtaaaaagtccaatcttttcctCATCGTTTTCTTCATTCTTTCTTCCTGCGGGAAACAAGGGGGTAGTTTTCTTGGATTTTTTTTGGTCATGGGGTTACGTCATTTTCCAGAAATAAACAGAATTTGTtccatttccttttttttatat…	_
gene36167	23.221	69.4575	1.5807	0.030452	1	XM_016590616.1	zinc finger protein CONSTANS-LIKE 9-like (LOC107771275), mRNA	AAGGTGATGGGTTTTACATGTGAATTTTGCGGGGAGCAACGATCAATTGTTTATTGCCGGTCAGATGCAGCTTGCTTGTGTTTATCGTGTGATCGACATGTCCATTCTGCAAATGCCCTGTCGCAGCGTCATTCTCGGACACTTGTATGTGAAAGATGTAATTCCCAACCAGCTATTTTTAGATGTGATGAAGACAGGATTTCTCTATGCCAAAATTGTGATTGGATAGGTCATGCTAATTCTagttcaggttcaacacataAGAGACAAGCACTTAGTTGTTATACAGGGTGTCCTTCCGCGGTAGAGCTCTCTGTTATTTGGTCATTTCTTCTAGATAACCCTTCAGTAGGAGACTCGACTTGTGAGCAGGGGATGAGTTCAATGAGCATTACTGAT…	_
gene28425	191.583	571.668	1.5772	0.019294	1	XM_016581022.1	homeobox-leucine zipper protein HAT5-like (LOC107762649), mRNA	CTCTTCCCAAGGAAGAAtctccttttctctttctcttttttcttaccTCTTTCCATCATTTTTATGCATTgttttcttaactcaatttttgaGTCTCTTTTGTTAGATGATGGCAGTGACCCTTCATTATTCTCTTGCTTGTGATATAACCTTAGTGTTAATCACATCCTTTTTACTACAAACTTCAAAATTCAATCAAAAAACCTCATTTTCCACTGCTTAAATACCACATATTTTTCATAATTCTTGCACCTAAGAAAACTTCAAGgttcaagaaaataattatagaagttggaagagttaacgaAGGTTCTAATATGACTACTACTAATACTGTTTTGCATTCTGAAGTTCTTCATAATCTCTGGATGTCCAATTCTTCCCCCTCTTTTCATGGGC…	_
gene25039	24.9954	74.3519	1.5727	0.043054	1	LOC107832820	phospholipase A1-II 1-like	GAGGAACATGTTCCAACTGTTCCAGAGTAAGGAAAAACCAATAGAGAAGATGCAAAGTCCTGTTTTTTcctattgttttctttttcttcttttcaatttagAGAAGATACATAGTGCAGACCCATATATGGGCAATATAGCAGAAAGATGGAGGTTTCTTAGTGGGAATAACAGTTGGGAAGGCTTATTAAATCCACTAGACGATGATCTTCGTCGATACCTTATTCACTATGGAGAAATGGCACAAGCAACTCGAGACGCCTTCAACACCAACAAACTATCAAAGTATGCAGGAAGTTGCAGATACTCGAAAAAGAACCTCTTATCTCGAGCTGGGATTGAAATGCCCAATCCATTCAACTATGAGGTGACCAAATATATTTACGCGACATCATCTGT…	_
gene72283	92.137	273.936	1.572	0.027979	1	XM_016636296.1	uncharacterized LOC107811379 (LOC107811379), mRNA	AAATCTTTGTTCGGTTTGACGGTGAAGCTCAATCAAAAGAACTTCAGCGTCTATATCAAAATGGAAACCTCTACCGGAGTTTTGCGCCGATTTCCTTCCGTCACCGGCGCCGGTGCCGGAGTTAACATCAACCGTTTTCACCATAACTCTTCTAGTTCAAAACTGTCCATGTTAAGTTTTACAGAAATTAGGGGAAGTTTGAAATCGAAAAAGTTAATGGTTTCTGGGTTTAAAGATGAGGGTTATTTGGAGTATTATAATTCTTCTGGTAGAGGTAGTAGTAGGATTATTAGGTGTGGGAAGAAAGAGAAGAACAAAGAGAATGACGTGGCGTTGaaaaagacgaagaagaagatgaaattgCTTAAGGGTTTGTCTAGGGATTTGTCTAATTTGACT…	_
gene31634	17.2697	51.146	1.5664	0.049893	1	XR_001643634.1	uncharacterized LOC107766224 (LOC107766224), transcript variant X1, ncRNA	CACCAACcaactttcaaagtattttccaACCCCATATCTCCATCTGTAGTTAAGGATAAACTCCTTTCTCTTTGCTAAACACAAAATACCTTGAGTATGAAAGCTCATTTTCCTTTCAGAAGAAAAGAGTAGGCTTTGGTGGAGTTGAGAAATGGTAAGGTGGTGCAGTAGGTGCAGGTTGCAGCAGTCAATGAGGGCACTCAACCTCTTTGTTAACATTCTTGGAGTTGTCATGATTCTTTACTCCCTTTGCCTTCACAAGACTTGGACTGATGGTGGCTTCACAACACATATTTGTTCATCTACACATGTTTAGGGATTGGAATTGTTGTCTGCTTGAGCTGTCTCTCTGCTCATATGGTCGCTAACTAACATTAACCATTACATCCACGATAGCCA…	_
gene43744	217.744	644.128	1.5647	0.0093249	1	LOC107779671	sugar carrier protein C-like	TTCTCACAGCTACTCCTCTATATTCCTTCTCTTCATTTCTGAAGTACTCTTAAATCTCTCTTTCATTTTCCACTTAGCTTTTATCTTATATTTCTACAGTTTACGATTACAGTTCTCTctcaacttttttcttttttcttgatcaTTTCTTGTGCCACAAGTTGTTCTTGTTTTGTGATCAGCTCAGAAAGATGGCTGGTGGTGGTGGTATTGGTCCCGGCAACGGGAAAGAATATCCCGGCAATTTAACTCTTTATGTTACCGTTACGTGCATTGTCGCTGCCATGGGTGGTCTCATTTTCGGTTACGATATTGGAATTTCTGGAGGTGTGACATCAATGGACTCATTCTTGAGCAGATTTTTCCCATCTGTGTTCAGGAAGCAAAAGGCAGATGATT…	_
gene26397	103.087	302.57	1.5534	0.0077325	1	XM_016578420.1	cellulose synthase A catalytic subunit 2 [UDP-forming]-like (LOC107760381), mRNA	ACCTCAGTTCTTTGCTTATATTGTTACATACAAGAAAGAATCACACATGATATGCAAGTTGGTGTTTTGTGATCTTAACCTATATCAATAACTAAGGGGGGTGGGGGTTGAAAAGACACTATTCTACATCACCCACCTTCACTGGGTTaacgttggttttggttttggttttggctCTTTTTTTTTATGTGTCCACATTTCAATACTATTCTCTTAACTCGTGTCATTGTAATACACTGTTaccacttctttctttctttctttctttctttatagtACCACTTCCAGCCAGATTACAGTCAAGTCTTAGCTTGTTGTAAAGAAAGAAACtacttttattttgtatttttctttttcttgtcaaaCACCATTATATTTTTGGGTACTTTTTATTGTGTA…	_
gene14117	30.8064	90.1575	1.5492	0.028174	1	LOC107820706	alcohol dehydrogenase 1	TGTGCAGTTATCAACTTTCCCACTCTCTTCTTCACTCTCtctgctctctctctctatatatattcacatagaAGAAGAATATAGTCAGTTCATTAAAATTACTAGAAAAAAGTATAAGCTACTGTATTAGACAGATAAAAAGATACCAACAACAATGTCAAGCAATACTGCTGGGCAGGTCATTCGTTGCAAAGCTGCGGTTGCATGGGAAGCCGGGAAGCCATTGGTGATAGAAGAAGTGGAGGTTGCACCACCACAGAAAAGTGAAGTTCGCCTCAAGATTCTTTTCACCTCCTTGTGCCATACTGATGTTTACTTCTGGGAAGCTAAGGGGCAAACACCTCTGTTTCCTCGAATTTTCGGACATGAAGCTGGAGGAATTGTGGAGAGTGTAGGTGA…	_
gene40804	25.8865	75.5054	1.5444	0.035208	1	XM_016596272.1	uncharacterized LOC107776383 (LOC107776383), mRNA	GAAGATGGCAGAATTTAATTAGTTGCATGACATTGGCCCATGCTACAGTATGCAGCAGCAAAAAAGATAGTGGTGCAGTGAAGTGAGCCCGCACTTTGGGGAGTGGGCAAACCTGAAGAGTATAAGTAGTAGGCCAGTCTTGTGTAGAGAGCCCCCTCTTTACTCTACCTTTGCCCATTGATTGTGAAAGAGATAACATAATTTAGTTTAGCCAAATATTTATTGCAAGTGCTTCTATCTACTAGCTAACAACATTCTGATTCTGTATTAACAACAATCCCATTACCTTTTGCTTTTATTCCTGTCACCCTTTTCAAGAATTTCAATTCTAAACCAAGtgtagtaatagtagtagtagtagattGTTGAATTGGGGTTGGTTTGTTTTTAGACTGTGAG…	_
gene41869	32.9365	96.017	1.5436	0.030358	1	XM_016618380.1	glyoxylate/succinic semialdehyde reductase 1-like (LOC107795700), mRNA	attatggaAAGTGATTTTCCATtatggaaagagaatgaaaaattgatgaaaattgTCTGCACTTGTTTTTTTCACTTGCTGCAGTGGAAATCTAGGGTGCATTGTGTTACTATAATATTTTCCACCAATCTATAAGAATATTAGTATCAGTGAAGAAAGAAGAGAGgaggaaaaatggaggaaatagggTTTCTGGGGACGGGCATAATGGGAAAGGCAATGGCCGTCAACTTGCTCCGCCATGGTTTCAAGGTTACTGTTTGGAATCGCACTCTCTCCAGGTGTGATGAGCTAGTGCAACATGGAGCTTCTGTTGGAGAAACTCCTGCAGCGGTAGTCAAGAAATGCAAGTATACAATTGCGATGCTGTCTGATCCTGCTGCAGCTCTTTCAGTGGTT…	_
gene59210	88.6138	258.261	1.5432	0.0077016	1	XM_016619705.1	nectarin-1-like (LOC107796881), mRNA	ATCCATAAAAAACACAACATTGAATCTTCTCCTCTtctatttgtttaattccctttAGTTTCCCTGTTTACTTGCTTCGCTTAGTCCAATCCGATCCCAAATGGCTGCTTTTGGAAAGATACTTTCGTTAATTGTGATAACTGTGGCATTATTAGCCATCAACTCAAATAAAGCTTGTGCTGGAGACCCTGATATGCTCCAGGATATTTGTGTTGCTGATTTCACCTCAACCACGAAAGTGAATGGATTTGCATGCAAAACCATGTTCACAGAGGCTGATTTCTCGTCAATGGTCATTTCAAAGCCAGGAGCCACCAACAACACATTTGGTTCCCTTGTCACTGGTGCCAATGTTCAGAGTATCCCTGGCCTTAACACACTTGGTGTGTCCCTTGCTCG…	_
gene62392	44.1261	128.43	1.5413	0.019038	1	XM_016623575.1	probable aspartyl aminopeptidase (LOC107800412), mRNA	ATCTTTTTCCCTCTCCTTCATTAGCGTCGCCCTCAAGCAGGCTTTTCTAAAGTAACGACtacacccaatccaaataaattgGGATTAGTTATATGAATTTTTAGGGGTTcatttaagtccaaattttatattattatcatatcaatagaataaaaataaaataaaaatcaaacccTATATAGATGATAGTCCAAATTGAATAAATTTTCAGTTGGGGAGTAGTAGTGTTTAGTTTAACAAACAAATCAGAGAGAACAAATCAGTGTGTTTGAAGACGCAAACAATGGCAGTAGCAGCCGATCTGATTGATTTCTTGAACGCTTCTCCTACAGCTTTTCATGCAGTTGAGGAAGCAAAGAAGAGGCTTAAAAGTGCAGGTTATGTACAAATATTTGAGAG…	_
gene56938	58.2394	169.48	1.541	0.036846	1	XM_016616836.1	serine/threonine-protein kinase tricorner-like (LOC107794356), mRNA	CCCAATCCCCTTTAACAGCTAAGCCTCTGCTCATAACCCtccccctcttttctttcttctttccttccTTGTATCGCCAGTTCATAGCCCACCAATTCTCTCTGATCTCTCATTGGGATTTTCACAAAACACAACTCTTTAACTCCTATACATACATCACCTGCTGACACTGACAGCtttccatttcattatatcttccTTTCTTTTACCCCCACCACCCCCAAAAAACCCAACTTTATATAACTGTCTGACACCATTCTTGTTCTACTACTACTATGAAACTTATACAAGAAACCCACCAATCATTTGGCTTTCTTTTTGCTTGGGTCTAGTTTTTTTGTCCTTCTATTTTGGATCTGGGGTAAATcttgatttttttattaaatcaatGGAGGgtac…	_
gene13431	28.3075	82.1723	1.5375	0.034004	1	LOC107819947	kinesin-related protein 4-like	ATTCACCCCTCCACTCTTCCACTGCCAGCTTTCACTGTTTTCCTTTCAGTCACACCGCATTCAACTCCTTTTACTATCTCCCtgtctccctctctctctctcacacacacacacagtcaCACTTTTTctcacactctctctctctagcCTACTCTATACCTATACACACACTActgcgtgtgtgtgtgtgggggcgACTGTGTCCTTTTTCTGTCTGTTTCTCTCTCTACACATAGACATATACACGGTTATGGCGGCATTGTGTTAAATAGTGAAGTTAGGCTTAAGCTTTGATGAAGGTAAGAGAGAGAAAGTGAAAAAAGTATGCATCGCTTACAAGGCAAGCTAAAATAgatagagagagaagagagaatatCTAATCCAAACACAGTAgtccct…	_
gene16588	100.807	292.576	1.5372	0.043323	1	LOC107823460	zinc transporter 11-like	TGCAGTACTACACCAAATTTGGTAACTACTACAGTATATAAAAAACACACACATCTCCAATCTTCCCTCAATGATTTTCACTAAACTCCAATGGCACGTTATCAACCCTTTCTTTTCGTtactctctttctttttctcatcATCTCCGCCGCTGCCCACGGCGGAGCTCACGACGGAGATGCTGATGCAGATTCCGACTCATCTGCACCCTCCGATAAACCCCATCTGAGATCTCGACCGTTGGTTTTTGTAAAAATATGGTGTTTGATTATAGTGTTCGTAGGGACTTTTCTTGGAGGAATATCACCTTATTTTATGAAATGGAATGAAGGGTTTTTGGTTCTTGGAACACAATTTGCTGGTGGGGTGTTTTTAGGGACAGCACTTATGCATTTCTTG…	_
gene38802	71.4599	206.993	1.5344	0.017993	1	XM_016593660.1	cyclin-P3-1-like (LOC107774182), mRNA	GAGACATACGACTCTTCCAAACAAAGGAATGAGAGAAACTCCGACTGTCACAGCTATACATACAAAGCTGACATGTGCTTTTCTACAGATACAATATTATAATGTATTGTGAAGCTAGAAAGAGAAACTACTACTATTACAACAataaagagagaagaagaaacccCATTACTCTCTCTCTGCTACTTCTTTATTCTTTCAATAAATTTAAGCACATCTTCTTTTTGGTCACCCATTATTTTGCTACAGACCTAAAGAAAGAGAAAGATAGTGAGTAGTATtgtagatagatagatagatagagagatagatagagagagagagagagagagagagagagagagagagaggaactACTACCCGCCTGATATTGTAGTATTGTTTTGTTAGTTGCCCATT…	_
gene12414	130.59	378.102	1.5337	0.022058	1	LOC107818824	probable galactinol--sucrose galactosyltransferase 2	TCAATCATTCAAACTCCACTCTAATAATTGATTGACAAGTTTAACAAGCAAAGCAATCATCTCTGATTGTAGCAATCGTCTTTTACCCTCTCAAATTTCTTGTCAAACAGCACCTACTCGCAAGAAGATGACAGTCACACCTAAGATCTCCATCAATGATGGCAACCTTGTTGTCCATGGAAAGACCATACTGAGGGGAGTGCCTGACAACATTATCTTGACTCCTGGATCGGGTGTTGGGCTTGTTACTGGTGCATTTATTGGAGCCACAGCTTCACAGAGCAAATGCTTGCATGTGTTCCCTATTGGGGTTTTAGAGGATACTCGGTTCATGTGTTTATTCCGTTTCAAGCTGTGGTGGATGACTCAGAGAATGGGGACATGTGGAAATGATATTCC…	_
gene62395	59.5214	170.652	1.5196	0.030351	1	XM_016623576.1	adenylate kinase 4-like (LOC107800414), mRNA	AGTCATTATAACAGTAAACCTCACGTAGTATCATTCTTGTGTGTAAAATCTTGCTTCAGTTTCAAGCGTTGGAAGCTCCGAAATCCAACACCCAAAACTCCAAGCCTCCATTGAAACAATGTCGACATCCGTGAACTTAGAAGATGTTCCGTCGGAAAGCCTCATGTCGGAGCTCCTCCGCCGCATGCGGTGTTCCTCCAAGCCTGACAAACGTCTTATTCTCATTGGCCCACCTGGATCAGGGAAAGGAACGCAATCTCCTATCATTAAAGATGAGTATTGCTTGTGTCATTTAGCCACTGGGGACATGCTGAGAGCTGCTGTTGCTGCCAAAACGCCTTTGGGCATTAAGGCGAAGGAGGCCATGGATAAGGGAGAACTTGTTTCTGATGACTTGGT…	_
gene73572	50.5473	144.855	1.5189	0.020714	1	XR_001654179.1	peroxidase 42-like (LOC107812817), misc_RNA	CATTTCCATTAGTCACTCTACAGTCTCTTCTGAGTAAAGAGAAAATGggtttcaaagttttctttttctttgctatCCTCTTCTTTTCAGCTGTCTCTGCTTTTGCAGAGGACAATTCTGGCCTTGTAATGGACTACTACAAGGACAGTTGCCCTCAAGCTGAAGATATTATCAGAGAACAAGTTAAGCTTCTCTACAAACGCCACAAGAATACTGCATTTTCTTGGCTCAGAAATATCTTCCATGACTGCTTTGTTGAGTCATGTGATGCTTCATTGTTGCTGGACTCAACAAGAAGGATGCTGTCTGAGAAGGAGACAGACAGGAGTTTTGGTATGAGAAACTTCAGATACATTGAGACTATTAAGGAAGCTGTAGAAAGGGAGTGTCCTGGTGTTG…	_
gene50522	135.771	389.081	1.5189	0.01398	1	XM_016608758.1	filament-like plant protein 4 (LOC107787221), transcript variant X2, mRNA	CCACTCTGTCACCAATTCCTCCGTCTCCACTTTCTATCTCCGGCCACTCACTTTTTCTTTCTAAGACTGAATTTCTCTTTCTAAAACCGAATTTAGAACTTTCTAGATCCTATATTTTCCTAGCTGAATTACAACAGAGCAAAATTCTCTATCTATTTCTTGTTCAGTGTTACAGAAGCTGCATTGTTGTTGTCATTTGCTTGTAAAGGACTTGGTTAATCACTCACAATCGCTCTTTCGCCCTCTGCTCTGATTTTATCTGCACCTAAAGTGCACTGGAGCTGTATTCTTTTTGAGTCTTCAATGGATCGTCGGAGTTGGCCCTGGAAGAAGAAATCATCGGATAAGGCAGCAGTTGAGAACGCTGCAGCTGTTGCATTAGCCTTAGCCTCTGATCCT…	_
gene33380	105.817	302.947	1.5175	0.048455	1	XM_016587286.1	uncharacterized LOC107768181 (LOC107768181), mRNA	ACATCTTCTGCACCATTAGCAGTAGTTCCGTGTGAGATTCTCATTTCCCCCAATTTCTTTCCTCTCCTCTAGAACTAGAATCAACCAAGTTACTCTCCTAACAAATGGCGGATTGGGGACCAGTGTTAATAGCGGTGGTGCTGTTCGTGCTGTTATCACCAGGGCTGCTGTTCCAGTTACCCGGCCGTGGAAAAGTGGTGGAGTTCGGTGGTATGCAAACGAGCGGTGCAGCCATTTTGGTCCACACCGTCATTTACTTTGGCCTTATCACCATCCTCCTCATTGCCGTTGGCGTCCATGTCTACACCGGCTAAGTATACTCGCGACTTTACTTAGATCTACTGGGTCTCTGCTCGAATCAGAAATTTTTATTTGTTGCTCTCGAATTAAGGTGTACTT…	_
gene39733	20.3979	58.3561	1.5165	0.048179	1	XM_016594915.1	uncharacterized protein At2g39795, mitochondrial-like (LOC107775212), mRNA	CAAAACCCTAAAACCCAAGCCTCCCTTTCTCCTTAAACCCTGAAAGCTCTTACCCCTCCGACAATCCCCAAAAATGGCTGTCACTAACATAATTAGACGAACAGCTTCTCAAGTTGTACCTTTAGCTGTTCGAGTCATCGGTAGAACTCAGAGCTACAACCATCGATCCTTTGCTCTGTTCTCCACCGTAGTTAACCGTGGCGCTACGTCTAGAAACTTCTTCCGAAGCTCATTACCCTCTACCCTTCATTGCTATTCGACCAAGCGGCCCAGTTCTGATGAGTCACTCCTTAAAGTCATTCAGTCCGAAATCCTATGTGCCGAGGAATCTGACGAACATGACGAGGTTGAGGAGGCTCCTAAGGGTTTCCCCTTCAAGATTGACGACCATCCGGGACA…	_
gene60034	254.298	725.546	1.5125	0.021512	1	XM_016620712.1	bZIP transcription factor TGA1-like (LOC107797791), mRNA	CTTTAATCTTAGTTTATAAATTATACACTATTTCATTTGTCTGTTATTGTTTCCTCTGCCTTTATCCAGCTGCCCCTAAATgccactttttttcttctttcttgtaTAACCATGATTGGTTTCTTATAGTTTCTGAAACTTTCATTAGCTtcaattctataatttgatttgaAGATTACCTAAGAACCAGTAGCTGTTCTAATTTGCAGAGGAGTTGCTTCATATTGATGAACAGTCAATGAACATGAGTTCTCCATCAACACAATTTGCCCCCACGACAAGGATGGGCATATTCGAACCTTTCCACCATATGAGTATGTGGGAAGACGCATTTAGAGGTGAGATTATGCCCGGAACTGGTGCGTGTATGGTCGCACAGCCAAATGACAGGGTAGATGA…	_
gene36560	223.456	635.85	1.5087	0.047201	1	XM_016591148.1	snakin-2-like (LOC107771705), mRNA	CCTTCTCATCAAATCACACTAAAATATTAAGCTTTAAACAAATATCCATTACTTCCAATGGCGATTTCTAAAACTCTCTTTGTTTCATTAGTTCTCTGCTTGCTCCTCCTCGATGAAGTCCAATCCATTCAAACTGATCAAGTAACTAGCAATGCCATTTCTGAAGCCGCTTATTCCTACCCGAAAATTGATTGTGGGGGAGCATGTAAAGCAAGGTGCCGTTTATCATCAAGGCCAAGACTGTGTAAGAGAGCATGTGGAACTTGTTGTGCTAGATGCAACTGTGTTCCTCCTGGCACTTCTGGCAACACTGAAACTTGCCCTTGTTATGCAAATATGACTACTCACGGCAACAGACGCAAATGcccttaatttattttattaatcttCTTTTTAAAA…	_
gene19611	130.394	370.934	1.5083	0.024382	1	LOC107826800	ruBisCO large subunit-binding protein subunit alpha	TACTCTCTCTTCGTATACTTCACCAAACTTCTCTTACTCTTCACTCCAAACCCACCCAATCCCCTTATCCTCTCACAAAAACAAAGACTTTCTTCCCcaaagcagcagcagcagcagcagctccCCTAAAACCCTCTAATGGCTTCTGCTAATGCTATCTCCACTGCCTCTATCATCCCTTCTCCTTCTAAACAGGGGGCATTGAAGAACAGGAGGGTCAACCAATTGCAGGGACATAAATTCAGCAACAGAAATGCAAAGAACAACCGGTTTGTAGTCAAGGCATGTGCTAAAGAAATTGCCTTTGACCAGAAATCTAGGAGTGCCCTTCAGGCTGGTATCGATAAGCTCGCTGATGCTGTCGGTCTCACTCTTGGTCCCAGGGGGAGGAATGTAGTG…	_
gene58808	190.689	541.633	1.5061	0.034392	1	XM_016629374.1	(+)-neomenthol dehydrogenase-like (LOC107805342), mRNA	GTCGAATGATTAATACTAAAACGTTAGATCATTACAAACTCACTTTCAATACTACTCTATTAaggaacacacaaattaaaccGTACGTGGGCCTGAAATACTCTTCTagtctttcttcttttttacaCACATTCGAACACGCAACACTTCATACCAATGGCAGAAGCTTCAAACTTCCTGGCAACTCAAAGGATTGCAGTTGTGACTGGAGCCAACAAAGGAATAGGACTAGAAATATGTATACAGCTAGCTTCAAAGGGGATAGTGGTGATCTTAACAGCTAGAGATGAAATAAAAGGGGCTGAAGCTATTGATATACTAAAGAAGTGTGGCCTATCTGATTATGTTATTTTTCATAAGCTTGATGTGACTGACCCTTCTAGTATTGCACAACTCAAA…	_
Novel00796	77.8959	221.046	1.5047	0.019383	1	-	-	AACTTCTTTTCTGAAGTTTCTCAAACTCCATTATTAGTTTTCTAGCAACCTTCAATCCTTTGGCTTTTTTCCATCTTCCCATATTATCTCTAAATGGATTCTCCAAATGATTAAGTCAACGCTTAGGAGATAGTTAATACTGTAGAGGTCTCTATCGTTGCTCCTATTATTGCGAACACCGTGGCTACGAAGGAACCGATAGTGGAGGAGCCATCCATATTCACCAGTAGGAGCATGAGAAACAAACCTCCCACAGTGGTGGGAGAAGGATTATCGGCCTCCTTCGACGCGAGTGGAGTAGTTCCTACCAATTCGTCTCCTATGGCTTTGGCACTAGCCTCTGCTAAGAAGGGCAAGACTGCTAAAGCCTCAGGAAAAAGCAAAAAGGAACCGGAAGAA…	_
gene64162	210.034	587.592	1.4842	0.013095	1	LOC107802361	UDP-glycosyltransferase 74G1-like	CTATAAGAACCTCATTTTCACTACAAGATTTTGCAGACTAGCAGTCCCTTCAATATAATTTTGGCCATCAATTGAGAAGAAGTTGCAAAAGATGACTACTCAAAAAGCTCATTGCTTGATCTTACCATATCCAGCTCAGGGTCATATCAACCCTATGCTCCAATTCTCCAAACGTTTGCAATCCAAAGGTGTCAAAATCACTATAGCAGCCACCAAATCATTCTTGAAAACCATGCAAGAATTGTCAACTTCTGTGTCAGTCGAGGCTATCTCCGATGGCTATGATGATGGCGGACGCGAGCAAGCTGGAACCTTTGTGGCCTATATTACAAGATTCAAAGAAGTTGGCTCGGATACTTTGTCTCAGCTTATTGGAAAGTTAACAAATTGTGGTTGTCC…	_
gene28970	764.675	2132.51	1.4796	0.045984	1	LOC107763252	dehydrin DHN1-like	AAATTTGAAACCATTTACACTCGGTATTTTCAACAGACAGAATTGTGTAGTTCAGATTTTAATTAGTTTTGCTCTCTGTTCGTGAAGAAATGTCGCACTACGACAACCAATTTAGTGCAGGCCAGGCCTTGCAGACGGACGAATACGGCAATCCCATTCGTCAAACCGACGAATATGGGAACCCAGTCCATCACACTGGAGGTACCATGGGAGACTATGGAACCACCGGAACAGGAGGTGCCTATGGAACTCACGCTGGCGGTGGCGCCGGCCACACCACTGGCATACTTGGTGGGGAACACCGTCCCGGCCATGAGCACGGTACTCTCGGTGGCATGCTCCACCGTTCTGGAAGCTCCAGCTCCAGCTCTAGCTCTTCGGAGGATGATGGACAAGGcg…	_
Novel01133	135.324	374.679	1.4692	0.012273	1	XM_016651826.1	uncharacterized LOC107825000 (LOC107825000), mRNA	GTGGATAGAGTTCTGGTGCAGGAAGACAATGAAGTATGCTCAGCCTcctttaaggaaagaaaaaaaatctgcTCGTTTGAAATCGACGCACAATCCTACCGGGGTCATAGAGGATGTCGTTAATTGGTCGAATATTGAGGAAGCTTTATTTCGTAAGCTAGGAGTTGTGGATGACAAGAAAGATGAAACATATTTGGCTGCTTTTCTATCTTGTTGGTTATGTATTTTTGTGCTCCCTTTGAGAGATGGTGACTTTATTCGCCCTGGGACCTTTAAGATCGCGTGTCATCTTGCTTGCAGACGGAGAGTCAGCCTTGCAGTCCCAGTCTTGGCCAGAATATATAAGGGTTTGAACGAGATTTCAAAGTGCTCGTTGCTTGATCCTGCTCAAACTTGCTT…	_
gene48948	75.42	208.644	1.468	0.023025	1	XM_016606789.1	uncharacterized LOC107785472 (LOC107785472), mRNA	ATGGAGTCTTTCAATTTCAAGAACATCAAAGCAGAGAAGGCAAACGCAATTCTTAGGTACAAAAGGCTTCAAAGGATCACAACCCTATTCCGTGCCATGGAGATTTGCATATTTTTTGTCATAATCTCAAGATTTTCTACTCAGTTGACATTTGTTTCCAAGCTTTTTGCTGAGTATTTCAGGGAACTCCCACTCGCCCTCATTAGTCCCGGGTTCGTCTTTGTGCTTGGAAATGTGATCGTCATCGTTTTGTTCTTGAAATCTAGAGAGTCATATGCTAAAGATAATTCATCAACCAGCACCATAACCGATTTCCATGATGAGTATATGAAAGAATGTGCAAAACACATAACCAATTACAGTGAACAGAGCATAAGCAATTGCAGAGAACAGAGTCTG…	_
gene64883	182.115	501.78	1.4622	0.025679	1	XM_016626804.1	probable aspartyl aminopeptidase (LOC107803166), mRNA	atgtatgatggagcaaaGACCCAAGTGAGGACGGTGGGTGGGGACTCAGACCATTtttcggttatgatggggttgcatcaggagTTGGCACTTAGCCCTTTTTTGTTTTCTCTGgcgatggacGATAAATGCATTCATTATATATCTAACATCGGTTTGCAGGCTGAACTTAATAAACCAGTTTCTGCTGATGATTCTACTGAAATTGGAGGTCCAAATGATGGAAGTAAGTCCAGTAAAAAGATAAATCCTGGTGGTGAGCAACATCATTCCCTTCTTCTGCAGcTTCTTGCTGCTCAGGCTGGATGTGAACCAAGTGACATATGTGACTTTGAGTTGCAAGCATGCGATACTCAGCCAAGTGTTATTGCTGGTGCCATGAAGGAATTTGTTTTTTCT…	_
gene10457	109.007	299.095	1.4562	0.018448	1	LOC107816636	callose synthase 7-like	GCTAAAGCCCCCCTCCCTCCCTCCCACCCTATTTGCCCCCACTTTCCATCCAAAGTATCTCCATAACACTAAGTAATATATACACAAATTATGTCTTTCTTTACTACTACTCTGGCGAAAGAACCAGAGAATTTGGGAAAATTATGGCGAGTACGAGTGGAACGAAGGTGGAAGGGGGCCCACCGCCTAGAACGGCATCTAGACGGGTTTCCAAGGCCCCCACTATGGTAGACCCTGCCGCCGGTGAAGATCAAAATTCATTGGATAGTGAACTTGTGCCTTCCTCCTTAGCCTCCATTGCTCCTATTCTTCGTGTTGCTAATGAAGTCGAAAAAGAAAATCCTAGAGTTGCTTATCTCTgtCGCTTCCATGCTTTCGAAAAGGCTCATAGGATGGATC…	_
gene24812	96.8099	264.653	1.4509	0.045101	1	LOC107832565	salicylate carboxymethyltransferase-like	CACAATGCGGTTGAACACAGCTCGAAGAAACTCTCATCACCATGGATGTTGACAAAGTCTTCCACATGACAGGAGGAGTTGGAGAAACTAGCTATTCCAGAAATTCTTCACTCCAGAAGAAGGCATCTGATATGGTGAAGCATATAATTCTGGAGACGGTGGAAGAAGTTTATCTCGCAACAAAGCCCAAAAGCATAGGGATAGCTGACTTAGGTTGTTCCTCAGGACCTAATACGTTGTCAAACCTTAAAGATATGTTGGACAAAATCGAATGTAGCAGCCGCAACAAGCTTAAGCAACCGGCACCCGAGTTCCGAGTTTTTCTCAACGACCTTCCGACGAACGACTTCAACGCTATTTTCCAGGCCTTGCCAAAATTTCATCAATTGTTGaagcaga…	_
gene30977	25.4954	69.6246	1.4494	0.041908	1	XM_016584135.1	UPF0496 protein At4g34320-like (LOC107765481), transcript variant X1, mRNA	CAATGGAAAAGACCCATGTTTTCCTCTGCGCTCTGACTtaatcatttcttttctttaagCTGAAGTTTCAcagtttctttccttgctttccgcGTTAAACTGTTTAGCATTTACACCTCCCTTTTATATatccagaaaattttctttatatCTACAGAACAATATTAGCTCTGAATCAGAAGAAGATATATTCCAAAAAACTCATAATTAAGCTCAAACCAGAAGAACATTGCTTCCCGTGTTTTCCATCTGCAAAAAAAATCTCAATTAACTAATGCGTGCAAGGTATTTGTTGTAATGTGTCAATACCAACGCCACCGAAACAATTTTCTTGGTTCTTAACGGTTTCATTTCTCTCTAAGCTTCTTCCTTTATCCTCAGCCTCAATCTTTATCTTAA…	_
gene14847	51.9428	141.536	1.4462	0.026136	1	LOC107821521	heat shock protein 90-6, mitochondrial-like	ATCTCGAGAAGCTTCTTTAAACCCCTTCTCTAAAACCCTACTCCTCCAATCCCTTAAACTCTCGCTTTCTCCACTTTCCTCCTCTCTGCTCTCCTCCTTCGTTCATCTGGTGAGACGAAATGCACAGGCTTTCGAAACGCTCTGTCACTTCAATCCTTCGCAGTTCAACTGCTGCACGCTATCGAGATGTTGCTGCTCCAATTTCTTCTTCCCACTTCTTTTACGATTCGGCGGATGGTGATAGTAAAGGTAGATGGTATTCATCATTAACTTCAGGTAGATGCAATGTTAATGGATCCATTAAGCCATTTAAATCAACAAATAAGCCGTTTTTGGCTTGCCGGTATGAGTCAACAGCTGCTGCATCTGATTCTCCATCGGAGAAGTTTGAGTACCAAG…	_
gene6488	291.519	792.458	1.4427	0.018389	1	XM_016626776.1	pentatricopeptide repeat-containing protein MRL1, chloroplastic-like (LOC107803137), transcript variant X1, mRNA	AAGATGAACAAATACTCATTTCACTCCTCTCCTCCACTCCCACTTTCACTTCTCCAAATCTTCCAATTTCATGGACTCAATCTTCTCTCCAAAACCTCACACGCTTTCTTTAATTTCTTGCTCTCCAATCTCATCTTCTCTCATTCCTCGCCGCCACCAATGCCTTTCCGGTTCTATCCAGAATAATTTACGGTCCCCTGGCCTTCTTCGCTTGCGGAGGAAATGCCGAAATATTGGCTTTCAATTCAGCGCTCATTCTTCGCGATTTGTCCTCAGAGCTTCTCTTGATTCGCAATCGGTTGTGGTTGTTGCTGCCGTTGTCACTATCTCTGCTCTTACAAtcatcttttttgaattttccaaaCGAAATGCCAATATTAAGGAGATTTCAGCTGAGCT…	_
gene49798	50.2713	136.543	1.4416	0.019637	1	XM_016607883.1	polygalacturonase QRT2-like (LOC107786416), mRNA	TATGGCACAGATAATTATCATCAGTTTTCAATGTGTTCCTCTAACTCTTCATATACCATGaaAACTTTGGTTATCTTGTTCATTCTTGGCTTGAGAAATTCAGGAATATCCTATGCAAGTATAATTGGATATGCAGGAAGTTTTAATGTCTTGGATTATGGAGCTGCTGCTGATGGTATTACAGATGATTCTCAAGCATTTCTTAATGCTTGGAATGATGCATGTTCATCAGCTGGTGGATCTCCTGAAGTGATTATTCCTCcaaatatgatatttttacttAGTCCTCTCACATTCAGAGGTCCCTGCAATTCTGAAAACATCTATTTTGTGATATCAGGTAGACTCGTTGCACCAAGCTCACCTGCTATATGGACCGGGGAGGATGCGAGTCAGTGG…	_
gene11394	145.236	393.973	1.4397	0.015014	1	LOC107817682	desiccation protectant protein Lea14 homolog	GTAGAGTGATTCATCAAGTAATATTGAAAAAGTTCTTAGTTCTTTGATTCAAAAACAATGGCCGGTTTAATAGACAAAGCGAAGAATTTCGTGGCAGAGAAGGTGGTGAACATGGAGAAACCAGAGGCTAGCATAACAGACGTGGATATGGAGAAAGTGAGAATGGACAGCATTTCATATCATGCTAAGGTGGCAGTGAAGAACCCTTACTCCGTTCCCGTACCTATCATGCAGATCTCTTACACCCTTAAATGCTCCGGCAGGGTTATAGTATCAGGAACAATTCCAGACCCAGGGAATATAAAGGCAGATGATACAACCATGTTAGATGTGCCAGTGAAAGTTCCTCACAGTGTGCTAGTTAGCTTGGCTAAGGATATTGGTGCAGATTGGGACATC…	_
gene45115	168.668	456.176	1.4354	0.018468	1	XM_016601862.1	amino acid transporter ANTL1-like (LOC107781193), mRNA	CCCCCCAAAAACCATTTATACCTTTATATCTCTTTCTAAACTCCTGAATCTAGCAGAAGCAAAATTCAAAGCTTTTTCCCCTTTCCAAAAAACACATACTATTCACTATTTGATTGCAATTTTGATAttaaagttttgatttttctctgGCTTTTGCCCTTGAATTGAGGTTCTTGATTAATTTAGCAGAGGCAAAATTCATAAGCAAAGTTCAAAACCTCTTCCCCTTTTCAAAAAACACATACTATTCACTATTTTCACTCTAAATTGAGGTAATCTTGCAATAGAGTTTTGATCTTTATCTGGTTTTTGCACTTGTATTGAGATTCTTGATTAATTTAGCAGAATCAAAAACCATAAGCAAAGTTCAAAACCTTTTTTCCATTTTCAAATCAATTC…	_
gene45671	43.1348	116.642	1.4352	0.036001	1	XM_016602594.1	ultraviolet-B receptor UVR8-like (LOC107781813), transcript variant X1, mRNA	TTCCACCACCTTCGATTAATTCAATTTTTAAAACTTCGACTTCTAGTAGCTTCCAGTTGCTTCTGGAACCAAAATTTTTACAGAGAATATTGTATTTCGATTTTGTGAATTTCGATTTTCCGAAGTAATGAACGGAAATGGTGAAAGAGAAAAGGAAGTGGAGAAAATGGAGGAAGAGAATGATGAGGAGAAGAGGTATAAGGTGTTAATGTGGGGATATCTTCCCGGAGTATTCACTCATAAGTCGCCGTTAAATTCTCCGGTGGCCGTTCAGTCGCCGGAGACCGGCATCGATGTTCAATCATGGAAGGATGTTTGTGGTGGAGGTTGTGGGTTCGCCATGGCCATTTCAGCAGGGTCTGGAAAACTTATCACGTGGGGTTCTGCAGATGATCAAGG…	_
gene45736	429.518	1154.91	1.427	0.047184	1	XM_016602711.1	CASP-like protein 4A4 (LOC107781892), mRNA	ATTTTTACACTTAAATTTGTGCCCCGTTAAAAATACTGGTTCAGATAAATTCGGCACAAATATGTTGCATCCGCCTCTGCTTGTCAAGCACACTTACATCATGTAAGTTACATGTAGTATATACGATTTTGAGCTACCTCAAAGTTTATTTTAACACAAGTATAATTGAACTTTTAAGCTAGAAATTTCTGTATCCATTTCGTCAGTTATTTACTTCATTCGGGTGAAATCATGGTTTATAACTTGACTTAAACAAATAAGGTAGGGGTAAgttttgcgtacacactacccttttCAGACctctcacttgtgggattacggGTATGTTGTTGCTGTAAGTTGACTTAAACATAACATCTGGCTCAGTGTAAACAATTGAGAAATGCCTTCATTCTGGTG…	_
gene56736	179.022	480.744	1.4251	0.013104	1	XM_016616598.1	RHOMBOID-like protein 1 (LOC107794134), mRNA	GAAACTACAGTTCGTCGGCAAAGAAAGCAAAAACATCTTCGTATGAATCAATCAATCAGTTTTTAATCCTTAGACTTGACTTTATCCTCTCTCCCAATCCACGTTAACTCCCTCCCTCACCCACCCCATCCCCTtagttttcttcaaaaactcaTCATTCTTGATTTTCCAGCCAGCATTCTTGATTTTCCGGCGAGATGGCCGGAAGTGTACCGGAGATCCAAATCCAGGTCAATTCAAAGAAAGGGGGTAACTCAATACACCCAGTAGAGCCAGCAAGAACATCAGCAGGAGGAGGACCACCTGTTGTCTATAGAGAAATTAAGCATTTCAAGAAATGGTTTCCATGGTTGATACCATCTTTCGTTATAGCCAATGTGGTGACTTTTTTTGTGACCA…	_
gene71730	53.5876	143.493	1.421	0.035178	1	XM_016635588.1	transcription factor TCP13-like (LOC107810764), mRNA	TCCAGCATCTAGCTTAGCTTCTCTTTCAACTAGCACATCATATAGTTTCCATATAATGTTTGTTCTCTGAAATCAAAGAGAATTTCCTCTTTCTAAACCTTCATACGAACTTGGAACTGTTTACAGAAATTGAGGAAATTAAGCACTGTCCCTTCAAATTGAGCAGCTCTCTTTACTTgattgaaatcatcatcaaactTATGGGAAATCACGGAGCTAGCACACTGAACAAAGAAACTTTAGTCTGATCAATAACAAGGCCACAGAGATATTACAGAAAAAAGGAGTAAGCCATTTACCTTTTTTGTTCAGAAGATCATATCCCTAGGGAAACTGTTTTCCCCCCAATTATGAGAGACATTATAAGATGATTACAAGAGAAGTAAACAAGCAAGAGGG…	_
gene25964	56.1325	150.231	1.4203	0.020836	1	XM_016577903.1	subtilisin-like protease SBT1.8 (LOC107759898), mRNA	TTCTTTCTATCTTCTTCTGTCAGTCGCATCTCCCGGCGACTGTCTCCTCCTCtccatttttcctttctctttttcctcACCGAGATATTTTCCCTATAAACAAAACACCGTAAAAATCATCTCCTCTAATTTcctattttccccatttttccAAATGGGTTCTTTCCTCTGTTTCTCTGTCATTgttcttttccttgtttttcaGCCATGTTTTTCCAAGAAAGTTTACATTGTTCACATGAAAAACCACCAAATACCTTCTTCTTTTGCTACACACCATGATTGGTACAATGCTCAGCTCCAATCCTTGTCCTCTTCTTCAACCTCTGACGAATCATCACTTCTTTACTCTTACGACACTGCTTATTCTGGCTTTGCTGCTTCTCTTGACCCACATGA…	_
gene38381	287.649	769.364	1.4194	0.044822	1	XM_016593129.1	malonate--CoA ligase-like (LOC107773712), mRNA	GCCAAGATCCTTTTGGATGATGAGAGTGGTAGTGATAAAACAGGAGTAGGGGAGCTTTGCATTAAGAGCCCTTCATTGTTCAATGAATATTGGAGACTACCTGAGGTAACCAAGCAATCATTTACTGATGATGGGTTCTTCAAGACTGGAGATGCTGTTACAGTGGATGAAGATGGATATTACATCATTTTGGGACGGACCAATGCTGATATTATGAAGGTCGGTGGATACAAGTTATCAGCATTGGAAATTGAAGCAGTACTGTTGGAGCATCCAGCTATTTCAGAATGCTGTGTGTTAGGATTACCTGACAAAGACTATGGTGAAGTGGTGTGTGCAATTGTTATTCCTGACCCCGAGCTCAAAAGAAAGCGAGACGAGGAATTAAAACCTGCGCTA…	_
gene48939	57.4122	153.492	1.4187	0.035035	1	XM_016606778.1	heavy metal-associated isoprenylated plant protein 3-like (LOC107785463), mRNA	ACCAAGCAAGGTAATCAATCTAAAGATATTtgtcaaaaagaaaacaaaatgattcAAGAAAGATTTATTAGTAACTTACTctattttcattcaatttgtcCGTTGGTTAAGAAACCGAAAATTTCCGAATTCGCAGTATAAATTACCCTCCGTGTAAAGAACCGAGCTTTCCCTATAGATAGCTTCGCGCCTCCCTCTATGTACTCCCTTGCCACTCTCCCTCactttcccctttttctttctctcttaaaagCCAATCTCTCCCTTAACACTTTCTCTTGATCACACAAATcttttcctcctcttcttcttcttcttcttctccttggCTTATATAGTTTAGTAATGGCAGCACAAGACGTATCAGAAGACCCCCCAGAGCAGCTCATGAACTACAAG…	_
gene16998	128.812	342.516	1.4109	0.015623	1	LOC107823900	malate dehydrogenase, cytoplasmic-like	AACTAGTCCGATTAATGCCAAGTCCGTGAGGCAGCAACGAACATTCAGCTTTTCCTGTGATTACTACAACTGCTTTTGATGGCCATATCCTATAATCTAGGCAACTTATCCCTATAAGTTCTCACTTGGATTTCTTAATACCTCGATACTCTACTTCTCATAATCTATATCAACAGACCTTTAACATTGTAAAATCATAAGTAACACATTAACCTTCATAATATTCTCTACTCAGGCTCTGCATTTTTTCAACCATGGCAAAACAACCTACTAGAGTTCTTGTCACTGGAGCCGCCGGTCAAATTGGATATGCTCTTGTTCCGATGATTGCTCGAGGAGCCATGTTAGGCCCTGATCAACCTGTTATCATACACATGCTTGATATTGAACCTGCTGCTG…	_
Novel02475	276.699	735.222	1.4099	0.016755	1	-	-	TTCCTAACAATTTCCTATAAATAACACCTACCCTAGATAATTACACTCCTAATCCTTATCTCTTCCACCAATTAATCCCTATACCTACACCTATATATCTACgcacaaagagaaaaaaaacaaactAAGACCTAAAAAAACCCAAAACCCTAAGTCATCTTCTCTAGCGAACAAAGCCAATGCCCAGCATCCCTTCGACCACACTGTATAATAGCCACNAAAACAGAGGCAGAGAAAACTTGCTTCTGCATTTCAAGCTTCATAGCAAAAAGCTCATAACCTTCAACCATGAAAAACCCATGAAAACTTCCATCTTCTccataaataaaaacaaaaatatcatCCACCATCCTCCTTTAAAATCATGTAAAAAGCTCCTTGAAACTCCACAAAAATGTC…	_
gene21055	40.7891	108.372	1.4097	0.048064	1	LOC107828398	cellulose synthase A catalytic subunit 2 [UDP-forming]-like	ctgTCTTTGTCTGATCCCTTGTTATTCAACTGCCCGTGTGATTGATTCTCTGATCCACCCCACTTACAGCTCAACATTGAAGTGATATCTAGAGAGAGCGAGAGGAAAATCCATTTTCCATATTAACTTGGGTTTTTTTTCTCTCATTCAAGAAAAGAATCTAAACCCACTACCCTaaagactatttttttttatccCACATACATTTTTTTCCTATAATAAATAGTCCCTATATTTTTGTACACCCAATTCTTTATAGTACTAATAATATAATGTGTATGTATCTGTGTGTTTGTACATCATTTTCAGTCATTCTTTAATTAATGGGTGTTcaagaacagtagaagaaagaggagaaataaaaggcttttgctttttcttgaatGTGTAATGTAATGA…	_
gene49299	510.336	1353.35	1.407	0.038234	1	XM_016607254.1	uncharacterized LOC107785862 (LOC107785862), transcript variant X2, mRNA	ATGAGTAGCGTAGAAAATGCCTCAACGAATCCTatactctttctctctctaaaaattTGTTTGAGAATAACTGGAAATGACCGCATGCACTTTCGATCTCATCTACATGAAAACCCTAcctctcattttctctctttaACACATTCTCTCTCTCCACCAATCTTCAATTGATTTATCCGGTTGAATAGTTTTTTATTACCTCACTTTTCACTTTTGAGGGTGGAACTAGAAACTGTGGAGTTGATTATTCCCCAAGCTGTTCAACGACCAACCCCCACCACCCCCATCCCCTGAAAAAAAAAGATGGATGGAATGTCAGGGAGGGAAAGGATAGTTAACGCTCAGATTTGTTTAGGAAATGGCTAGAGGAACCACAGGAAGGCGCAGGTTTGCTTCTCG…	_
gene43236	132.594	348.514	1.3942	0.018122	1	XM_016599443.1	pirin-like protein (LOC107779098), mRNA	CATATAAATAGGAGAACATAGTTTACAAGAGACACACAAAAAATTTCCAAGAATTGGCCATTTATGAGAgctatttttaaacaatttttactGAATTATTTCCCATTTGTTAGAGCCAAAACACTATCAAAAAAGTCAATTTTTATCAGAAATATCATGTCTGAATCAAATCAATATGATTCTTGTTTTGATAGACCAAGATTGGTAATTAAGAAAGTTTTGGCTAAGCCTCAAAGTGAAGGGAATGGAGCTGTTGTTAGAAGAAGCATTGGAAGGCCTGAATTGAGGAATCTTGATCCATTCCTCATGTTGGATGAATTTTCAGTTTCTGCTCCTGCTGGATTTCCTGACCATCCACACAGAGGTTTTGAGACAGTAACTTACATGCTAGAGGGAGCT…	_
gene60733	37.1925	97.6906	1.3932	0.049848	1	XM_016621583.1	MADS-box transcription factor 23-like (LOC107798569), transcript variant X2, mRNA	TGTGGCTCTTGATTGTTCATAAAACTTTCTAATTTTAGCTCAAGTTACCGATGAttaatttcttcaaaaattgttTCCGTCAGCTTCTTGTTAATATTCTAGCTCTTTGTGATCCCATTTGATTGATCTAGCAGAGGAGAGAAGCAAGAGAAAAGAAGCAAGCTCGAATTAAAGTAGATATAATTAGTATTATCAAAGTATATATTAGAATTAGAAAAGATGGGGAGAGGAAAAATTGTGATTCAAAGGATTGACAATACAACAAGCAGGCAAGTGACTTTCTCAAAGAGAAGAAATGGGCTGCTGAAGAAGGCTAAAGAGCTAGCAATTCTTTGTGATGCTGAAGTTGGACTCATTATTTTCTCCAGCACTGGAAAACTCTATGAATTTTCCAGCAAC…	_
gene66494	172.979	454.123	1.3925	0.030136	1	XM_016628919.1	protein IQ-DOMAIN 14-like (LOC107804959), mRNA	aactcAAAAGGTGAAAGGTaaagaggagaaaagaaaaggtgAAAATATACATACATTCCATaacaataaaaaggaaaaaaaaatcttgCCAGCTACCAAGAAGAAGATTCAAAGTAGTTGGCAAGTTTtgaaatcaaaatctaaaaaggACACACCATATTATGTGTATAGCAAACTGAAAGTGagctagaaaagaaaaagagaatgggTAGCTGAAGCTAAAGTTCAGTTCTTGTATTGCAATTTGCTTTTGGTTTTTGTTGCACCTTTTCTGATAATGGTCTATGGAAGATTCAGAACACCAGTTGAGGTGAAAGAGTAATGCTAGAACCATGGGGAAGAAAGGCAGTTGGTTTTCTGCTATCAAAAGGGTGTTTACACCCAGTTCCAAGGAGAAGC…	_
gene9145	94.0774	246.514	1.3897	0.014986	1	LOC107815183	zinc finger protein ZAT11-like	ATGGTGgtttaaccaaaaaaaagagagagagaaagtgagTTTGATAGCATAACAACCATGGCTAATTACTTGATGCTTTTTTCAAGCCAAGAAAATCATTTGGACACGATCAAAAATTCTCCTAGTCGAGTTTTCGAATGCAAAACTTGAAATAGACAATTTTCTTCATTCCAAGCTCTTGGAGGTCATAGAGCAAGTCATAAGAAGCCAAGATTAATGGGAGAATTGAACTTTCATCAGTTGCTAACTTCTCCTCCTAAACCAAAAACACATGAGTGTTCAATTTGTGGGCTTGAGTTTCCAATAGGCCAAGCATTAGTTGGCCATATGAGAAGGCATAGAGGTATGACGAATGAAAATAATATTCATCTTGTAAGGAAATCAAAGAGTCCAAGAGTT…	_
gene13486	108.102	283.024	1.3885	0.019579	1	LOC107820008	cysteine-rich receptor-like protein kinase 2	TTATTTGagtctttcttttgaaaattcaCACAAGAAATGCTTCTACTTCTTTCCTCTTgttgacttctctcaaactgcCCACTATTTTATTCACTCTTATCATTTCCATTTTGATTCATCTAAGaaattttccttatttgttttccatttctttttgcCTCCCTGTCACCCCCTTCCTCACTCTGTTTCTACAACTATGAAATAAGCAGCTGATTAGTTGGGCGCGCCCATCTTCGGGACTCAAAATCCGGAAAATCTATGTAAAGAAGAGGCTCAAGATCAATATAAGCTCTTGCAGTTAGGTCTCATTTCATCTGGCAAAATGGAGAGAGCAGCACCTTTAATTTTATGTAGTCTCTTTTTCATTGCATTGATCCTACTTCTACCAGATCTTTCAGT…	_
gene54922	37.9452	99.2003	1.3864	0.047318	1	XM_016627442.1	random slug protein 5-like (LOC107803654), transcript variant X4, mRNA	ATACTGTATCATGAATTTAAAAGAgtatatgaaaaattataaagGTGGAAACTTCCCTGAAAACTTTCATTTTATAGATCTAAATGCCATGTGGCGGCTATGACTTGTACCATGTTACATCCCAGGATCTAAAcgagtacaacaaccatattttcAAACGAGGACCTTTATTTTTAATGTTAATTGTAAAATCTGTTTGTCCTTTTTCTGTTATTGCTTTGCATTTCTCTTAGAAAATATtcacatatatacacacacacttaaTATATATACTCTTGACTCTGCTCTTTGTATGTGTCTGAGGGAGAAACCAGCTAGTCATAACTGAAGTTGCATGACATATTTCTTGATAGAAGAGCTGAAAATCCCACCATTCTGTTTTCTTCTCCCCAGTTAAAT…	_
gene24059	388.279	1014.47	1.3856	0.019951	1	LOC107831732	nucleolar protein 9-like	TTTGGGTAGGCATAATTGTACACAAACTTCTCCTTAGCCACATTTTGTCAATTCATTTTATTGCCCCCTATTTAACAAGGCccctttttcaaaaattcttcatTTTGGTCCAACAACTAATCCTAGCAAACCCTTCATTCTCCAAATGGCTCAGATGAAAGTGGTAATGAAGGTTCTTACCATGTCTGATGAAAAGACAAAGCAGAAATCCATAGAAGCTGCAGCTGATATTTTAGGGGTAGATTCAATAGCAGCAGATCTAAAGGAACAGAAACTAACAGTGATAGGAGAAATGGATGCAGTGGCAGTGGTGAAGAAGTTGAAAAAGGCAGTGGGTAAAGTTGATATAATATCAGTAGGGCCAGCTAAGgaagagaagaaagaggaaaagaaagaaga…	_
gene43715	74.5113	192.614	1.3702	0.017898	1	XM_016600094.1	ABC transporter G family member 21-like (LOC107779637), mRNA	TTATAATTCATCAAATTCAATACATCACCCCTACATTTCCAAATTGACAACTCCCTCTCCTCTTTAGTACTTAAACTTCTATATCATGACACAAACATACTCTGCTTCTTCTCGTGCAATTTTCACTTTAAagttcccttttcttttcttcatttgcatgtgatttctttctttctcttctctaGCCAAGCCATTTAACTCTCTTTTTTCATTCACtaccattttttttttccttttctcttgatctcttttcatcttcttcctcatcTCCATCAAGCCTTGAACATTGAATTCcttcttttaaatttttagagTAATTAGCAATAATGTTGCCTCATGATCAAGAGAATAACATCAATGGTGGTTCGAGTAACGTTCTCGTACGTACCCGAATGGATA…	_
gene23273	107.303	276.544	1.3658	0.016763	1	LOC107830859	probable copper-transporting ATPase HMA5	GTGAAACTGGTTGTGTTTGATAAGACAGGAACACTGACAGTTGGAAAGCCCACTGTTGTAAGTGCCGTGATATTCTCCAACATCTCTATGCAGGACTTCTGTGATGTAACTATCTCTGCTGAGGCAAATAGTGAGCATCCTATTGCAAAAGCTGTTGTGGACCATGCCAAAAAGTTACGCCAGAAGCACAGTGCAGAAAATGAACATCACCCTGAGATAGAGGACTTTGAGGTGCACACTGGAGCTGGTGTGAGCGGGAAAGTTGGAGAACAAAGAATTCTTGTGGGAAACAGGAGGCTTATGCATGCTTTCAACGTCCCAGTTAGCAATGAAGTTGAGAACTACATTTCAGAGCATGAACAGCTTGCTCGTACTTGTGTCTTAGTTGCCGTGGATGGT…	_
gene46682	1968.39	5069.1	1.3647	0.049694	1	LOC107782951	probable glutathione S-transferase	TTAAGTATTATCAATTCTGAaatttcttattcttcttctcgCTTGCTTTTCATAACAATGGCGAACGAAGAGGTGATTCTGTTGGATTTCTGGCCTAGCATGTTTGGCATGAGGCTCAGGATTGCATTAGCTGAAAAGGAGATAAAGTATGAGTACAAAGAAGAGGACTTGAGGAACAAAAGCCCTTTGCTTTTACAAATGAATCCAATCCACAAGAAAATCCCAGTGTTGATTCACAATGGAAAACCCATTTGTGAGTCTATTATTGCAGTTGAGTACATTGAAGAAGTTTGGAAAGACAAAGCCCCTAATTTGCTCCCTTCTGATCCTTATGACAGAGCTCAAGCTAGGTTCTGGGCTGATTACATTGACAAGAAGTTGTATGATTTTGGGAGGAAG…	_
gene67636	40.1402	102.94	1.3587	0.03744	1	XM_016630352.1	glucan endo-1,3-beta-glucosidase 3-like (LOC107806229), mRNA	CACACCACACCACtgccccccccaaaaaaaaagattttggcAAGTTTCATTTGAGGGGTTGCTATGGTGTTGCAAGACTGAAGCCTTAGAAGAGGAAAATGAGGAGGGAAATGGGTTTATtgcttcatcatcttcttcttcttcttctttctcttttagtAGCTCCTGCTCTTTCTCTTAATGAAGaGGCTTTCGTTGGTGTAAACATTGGCACTGACGTCTCAGACATGCCCAGTCCAGCTAAAGTGGTGGCCCTCCTCAAAGCACAGCAGATTCGGCATGTCAGGCTATTTGATGCCGACCAAGCTATGCTACTTGCACTTGCTAATACTGGAATCCACGTCACTGTTTCTGTACCAAATGATCAGCTCTTAGGAATTGGTCAGTCCAACTCCACTG…	_
gene4017	75.1955	192.265	1.3544	0.025049	1	XM_016595524.1	protein PALE CRESS, chloroplastic-like (LOC107775741), transcript variant X3, mRNA	ttttaaaaaagggggGATTTATCCGGGGTTTTAGGGACAGCCATTAACCAGCAAGAAATGGAGGCAATAGGTCTGTCCCTAACATGCACTGCAATCCCTTGCGTCTCTTCTTCAgcttcatctttttcaagaactcCATCACTTACTCTAATCAAATATTCACCCAGCAGAGCACTGCatagaagaagaagcaaaggaatcgaggaGCAGGATCTGTATGGCCTTCCAAAGGAATATTATGATGATGAATGGCAAGCTCGACAAAGGGAAAAGACTAAGGAATTGCATAGACTACGTCAACAGGAGGATGAGGAAGAGGAAAAGAAGGTTGATGAATATCGTGAAATTGGATTGCGCTTGAAAAATTATCCAGAAGAAGAGCTTCTAAAGGCCAAGAAA…	_
gene34010	180.607	461.504	1.3535	0.045765	1	XM_016588045.1	1-aminocyclopropane-1-carboxylate synthase 3-like (LOC107768881), mRNA	TCTCATATTCTCATTCTATCTAAACTACAATCTCCCCTTCATTctttccaaatcaaactcttttttcaaaatttcgtcAATCTCTCAAAACTTTTTCCAAGTGATTACTTGTTACGTCCAACTCTTCCTAATTAATACGCTTCTTGCTGGCATATTTCAGTCAAGCTTTAATTTGTGGCTATATTTATTTCGCAAAATATACCCAGAAACTAACACCACAAAAGATGAAGCTGCTGTCAGAGAAAGCCACGTGCAACTCTCACGGACAAGATTCTTCATATTTCCTAGGATGGCAGGAGTATGAAAAAAACCCATACGATGAAGTTCACAATCCTAAAGGAATAATCCAGATGGGTCTTGCAGAGAATCAGCTCTCTTTCGATTTATTAGAATCATGGC…	_
gene3010	170.72	434.247	1.3469	0.02461	1	XM_016582993.1	F-box protein PP2-A13-like (LOC107764429), mRNA	TTGAGACAAGGTCCCAAAATTTAACACCTATAAAAAAGAACCAATATTTCTCTTCGTTTCTACATTTTTTCTACTTCTCTTTTGCTTCTCATGGGCGCTAACTCTTCTTCCATAGActcaaactctgctaatggctcAAACCATCCGCCATTGAAAACTAAGCTTGAAGATATACCAGAAGCTTGTGCTGCTCTTATTCTCTCTTATTTGGATCCACCAGAAATCTGCAAATTAGCCCGTCTTAGTCGGGCCTTTTCGGCCGCTTCTTCTGCGGATTTTATTTGGGATTCCAAATTGCCCTCCAATTATCGGTATATTCTCGAGGAATTGCTGGCCATGAGTATTGCAGGCATGGGTAAAAAGGACATTTTTGCAAAGCTTTCCCGGCCCAATTCTTTT…	_
gene18916	294.426	747.325	1.3438	0.018345	1	LOC107826026	pathogen-related protein-like	CCTCCACTGAACAAGACTTGTATTTGGTTTGCTTTTTAATTTGATCATATATAAAACCGGCCTCCCCAGAAAGCTTTCTTTAGTTAGGAACTTAGGATCAAATCAAAATGGCAAGTATAGTAGGAGGAGGAAACAAATACAGAGACTACTTGAGTGAAGAAGAGGTGAAAAACACAAAATGGAGAAATGGTCCTCCTACCTATGATGTTGTTGATAAGCtctttgaagaagaaagaactcATGTATGGTCTGAAGGATCACTTGAAGAGAAAGTGCAGAGGCTATTGAAGACTTGGGAAATGGAAATGGTTCACAAGGAAAATCCTAATGACTTCAAAACTGTTGATCCAAAAAAATTCACAAAGAGTGTTAATGGCAGGAAAGGGTTGACAGCAGAAG…	_
gene65847	30.6814	77.5679	1.3381	0.038971	1	XM_016628094.1	high-affinity nitrate transporter 3.2-like (LOC107804243), mRNA	CAAATGGCTACTCGTCTTTTTCTTGTGGCTACACTTTTGTTATCATGTTTGGCAGCTACTAGTCATGGTGAAATATTGTTCTCTAGCCTCAAGAGTAGTCTTTTAGTATCTGCTTCACACAGACAAGGAGTTCTGAAAGCTGGGGAAGGCGATATAACATTGACATGGTCATATAAGAGCAGCAACCTAGCTGGAACAGACTCAACCTACAAGACAGTCAAACTGAAGCTTTGTTATGCACCCATTAGCCAAAAGGATCGTGCCTGGAGGAGAACAGAGGACCATCTCAAGAAAGACAAGACTTGTCAATTCGACATTGTTACTAAGCCATACAAGTCAGCTAACAACAATTTCACATGGACAATTGAAAGAGATGTCCCCACCGGCACCTATTTCGTC…	_
gene44915	68.1962	172.368	1.3377	0.039569	1	XM_016601596.1	putative callose synthase 8 (LOC107780972), transcript variant X2, mRNA	AAAAGATACAGAAAACACAACACAATACAGCATCAAAAGCAAAAGTGAAAAAGATCACATTCCCAAAAGCAACCAAAAAGCAAAATCACACTTTGTTGATACCAAACCAAACAACATGTATATACACTCAAGATCCTATTTTTATACTCTCAAACTCATGCATTATTTCTCCTTTGCATTCCCAAATGTTTCTTGGCTTTCCACAAAATGGCAGAAATTGTACTTGCAGAACCCATTCAAGAAAGTACTTCTTCTACTGCTGCTAGTACCAGCAGAAGAGGTTATACTACAAGCAATGAAAGACCCTTCACTAGATCAATCACTTTCGGGCGAGATCATGTGCCTGAGCCCTTTGACAGTGAGAAATTGCCAGTGACTTTGATTTCAGAAATTCAAAGA…	_
gene39385	59.5082	150.204	1.3358	0.032509	1	XM_016594476.1	pyrophosphate-energized vacuolar membrane proton pump-like (LOC107774827), mRNA	CTCTACTCTCTATCTATTCATTCTTCACCTTCAGCTTCTGTACTTTCCGGCTAGTTTTCTTAGGGTTACGGTGAAGTATGGGGGCGGCGTTGTTACCAGATCTCGGGGCGGAGATTGTGATTCCGGTATGCGCCGTCATTGGAATCGTGTTCTCGTTAGTTCAATGGTACATTGTTTCGAACGTGAAGTTGACGCCGGAATCATCTTCTCCGAGCAACAACGGTAAGAATGGGTACGGAGATTACTTGATTGAAGAAGAGGAAGGCATTAATGACCAAAACGTCGTCGTTAAGTGCGCCGAGATACAGAATGCTATCTCTGAAGGGGCGACATCCTTCCTGTTCACTGAATATCAGTATGTGGGTATCTTCATGATTGCTTTTGCAATTCTGATATTCC…	_
gene71516	112.687	284.415	1.3357	0.033955	1	XM_016635318.1	chlorophyll a-b binding protein 21, chloroplastic-like (LOC107810527), mRNA	CCCGAATAACTTCAGCTCATCACAACCAACTTTGACATCTCAAACCAGCAACCTCTCAATCACCTCCTGATAAACCATGGCAGCTGCTACAATGGCTCTTTCTTCCCCTTCTTTCGCTGGACAGGCAGTGAAACTCTCCCCATCTGCCCCAGAAATCACCGGAAATGGAAGGGTCTCCATGAGAAAGACTGTCGCCAAACCTGTCGCATCTAGCAGCCCATGGTACGGCCCAGACCGTGTTAAGTACTTGGGTCCATTCTCCGGTGAGTCCCCAAGCTACTTGACCGGTGAATTCCCCGGTGACTATGGGTGGGATACTGCTGGACTTTCAGCAGATCCAGAAACCTTTGCCAAGAACCGTGAACTCGAGGTGATCCACTGCAGATGGGCTATGCTTGG…	_
gene38770	57.7039	144.692	1.3262	0.040756	1	XM_016593626.1	nuclear pore complex protein NUP98A-like (LOC107774146), mRNA	TTGGTATGACAATACTTGTCTTGATAGTAAAGGAAGAATTTGGCTGGTTTGGAATCCAAGGGGGGTTGATGTTACAGTCTTGCAGTCTTCTTTACAATATATTCATTGTTGTGTTAGAGATTCTGCTAAAAATATGAAGTTCGAATTTACTGCAGTTTATGGACTTCACACCGTAGATGATAGGAAAGGGTTGTGGGATGACTTGAAATCACTTGAAACTGGCATTCAAGATCCCTGGCTAGTTATGAGGGATTTTAATGCAGTACTCAAACAGGAAGATAGGAAAAATGGCAGCCAAATTCAAGATGGGGAACTAAGGGATTTTGAAAACTTCCTAAATAGCACGAGCTTAGCTGAAATGAAATCTGTGGGGAGGTATTATACATGGACCAATAATCA…	_
gene18987	41.5132	103.626	1.3197	0.036758	1	LOC107826107	uncharacterized LOC107826107	GCTTTTGCCATCATCAAATAGTCTTTCAATTCTACAAATAAAGATTTAGTCCAACAAACTAAGCAACTAGATAAAGTATCAATAATTAATCCTTCCTCCTCATTACTTTATTCAGCTACAtgattaattaattcaaaaattccaaaattttacACTATTTATCTTGTCTCCATTTTACCAAGCCCCACcatttcttctcttctttctatAGTTTCTTGGTTTTctactttttcttcatcttttaacTACAACCATGTCTTCTATTTTAACTTCTCAAGGTATGGTATTAGCCACAGCCATGGCAGTTTCTGGGACCATGATCTTTTTAGCTGCTCTTAAACTTCAAAAATCTACAGATCAATTTTCTTTCAACCCAATTCTCCATCATCCTCGATCTTG…	_
gene41482	65.9278	164.397	1.3182	0.036829	1	XM_016597127.1	endoribonuclease Dicer homolog 2-like (LOC107777140), mRNA	TACTGTCATTGCTTTTTCCCTGGGGTAGGGGAAGGGGTGCGGGGTATGGTGGTGTTGCAGAGTTACTCTGAGGTGGGGGAGTGTATTTTTCCTTGCCATAGAAGCTAAAGACCTCTACATATAGTCCCCTTGTATCTCTCTTACTTTTTCTTCTTCACTGAACACTCAAAACTGTTTGAAATATTCTATACACCAATCCTGCAATTCAACTCTAGCCAATAACAATCAATGGATCCAACTGAAGTTACAGTCTCTGAAAACCAACAGCTCTGCGCTGTCTCTCTGCCTTTTGCAAGAAGTTATCAGTTAGAGGCATTGGAGACGGCATTAAAGCAGAACACTATTGTTTATTTGGAGACTGGTTCGGGAAAGACCCTTATCGCTATTATGCTTCTGAGA…	_
gene46647	93.4291	232.658	1.3163	0.024156	1	XM_016603861.1	annexin D5-like (LOC107782914), mRNA	TTAGCTAATGAAGTAAACCCTTTCATAGACGACTTCAAACTGTATTGGCCAAAACCTGCATAAGATCAAACAGAGAACGTAAAGAAGAAAGCACAAAGAGAGAAATGGCAACCCTAACTGTTCCTTCAGTTCTAACTTCACCTCGTGATGATGCCATGCAACTTTATAAAGCTTTCAAAGGACTTGGATGTGATAAAGCAGCAGTCATTAACATCCTTGCCCACCGTGATGCAACTCAACGTGCTCTTATTCAACAGGAATACAAAACTATGTACTCTGAAGAGCTAAACAAGCGCTTGGCCAAAGAGCTTAGCGGTAACCTTGAGAAAGCTGTGTTGCTATGGATGTATGATCCGGCAGGAAGGGATGCTACCCTAGTTAGGAAGGCTTTGAGTGGTG…	_
gene25751	58.0703	144.457	1.3148	0.03165	1	XM_016577650.1	uncharacterized LOC107759661 (LOC107759661), mRNA	CAAAATAGCAACACACAGTGAGAgtgagaaaagagagagaagtaTACGTTGCACTTAACAGAGAGCAACAATTTCACAATCATCTATACATACACGTGTCTGTATGTATACACGTTAAaagttttttttgaatttcttcgAAAATCATCAATGGCGGCTTCAAGGAGCTATTTCTCTGGAGCAAACTACCGATTCCTGTCGAGCGAGCGAGACGTTCCGATGATGAGTCCTGACTCGGCGTTCGAATTCGATGAATCGGACCTGTGGAACTCAGCGGTTTCACAGTCGCCGGAGTTCCGTAAGTCCGTTCAGAGTTCAAAATTCTCGAGAAAGCAGTGCGATACGAAGAGCCGCCGTAGCGGTTCCGTAGCATCGGTGGCGGCGTCATTGCCGGTGAAC…	_
gene58377	156.216	387.642	1.3112	0.031553	1	XM_016618664.1	cytochrome P450 90B1-like (LOC107795954), mRNA	AATATACTTTCCAAAAAGAGCTTCAAAAAACTGAAAGTTCCTTTATAGTAGCAGCTGGGAAGATTCATAACTGAAGCTGCATATACTGCTATATAACACTGTTATTACTGTTACTACTTATCTTATTTCAGCAACAGAGCCTATTGTGAGCCAGAGAAATACGAGAAGAAAACAGAAAATATCTATGTCTGACTTggagttttttctttttcttgttcccCTAATCTTTGCTGTACTTATTGTTCTTAATCTAttcaaaagaaaacagaaatttcCAAATCTCCCACCAGGAAACATGGGTTGGCCTTTTCTTGGTGAAACCATTGGCTATTTGAAACCTTATTCAGCTACTACTATTGGAGATTTCATGCAACATCACATCTCAAGGTATGGGAAAAT…	_
gene36564	382.832	943.763	1.3017	0.018797	1	XM_016591152.1	uncharacterized LOC107771709 (LOC107771709), mRNA	TAACCGCCCCAGCTGTCCCAACCACATATAAGTATAACATCTTTTTCTCTAGAATTCACTCAAGAAATTGCAATATACATTGATTTGAGACACAcccttttgaaaaagaaagaaaatctagTCACGAGAAGTATACTAGAAAGTTAGAAAGTGATAAAGAAAATGGAGAAAAATGAAGTGATGGACGGTTCAGATATAATGAAGTTAGTTGGAAATGAGGCAGTGTTTAGTAATTTTGTAGATCATAAGTTTGAAGAACTGGACATAGACCAAGACGGTAAGCTTTCTGTAAAAGAGTTACAACCTGCTGTTGCTGATATTGGTGTTGCTCTTGGTTTACCTGCTCAAGGTTCTTCTCCTGAATCTGATCATATTTACTCTGAGGTTCTTCAAGAGTTC…	_
gene30897	507.407	1249.96	1.3007	0.043501	1	XM_016584034.1	metacaspase-1-like (LOC107765396), mRNA	CAATCCACTCAATAATATTCAGAAACAAGGAACAAACGACTTTCATATATCTTAGCTTGACACCCTGCTCTTTCATAATGGACAGCAGGAGATGCAAATGCAACTGGTGCGGCACGAAAATGTCAGCTCCCATTGGAGCACAAACCATTTCCTGCCCAAGGTGCCAATCTGTTACACAACTCCAACCTCCAAGAAACAACAACGGCTTTGCCAATGGGGTTATTAACAATATTGTGGGCGCAGTAGTTAACACAGCTTTTTCTGCAAGGCCAGGAAGGATGAATCCAAATGCCAATAATTCTCAGCCTCAACCGTTCAACATGTCACCACAGATTACTATGCGACCTCCAGCGGTGCATGGCCGAAAACGAGCAGTTCTCTGTGGAATTACTTACCGTG…	_
gene23574	73.2285	178.788	1.2878	0.041367	1	LOC107831188	inositol monophosphatase 3	ATGTGCCTAAGTGAAagttctctctctctatatatatatatatattcacatcaTATTCTCACTTTCTCTTCGCATCACTCAATTAATCAAATTTTTCAAAGATGGCTCAAGATGGTTCACTTGAACAGTTTCTTGATGTTGCAGTTGAAGCAGCTAAGAAAGCTGGAGATGTAATTCGCCAAGGATTTCACCAGACTAAGAATGTGGAGCACAAAGGAGTGGTGGATTTAGTCACAGAGACTGATAAGGCATGTGAAGATCTCATTTTTAATCATCTCAAGCAACATTTCCCAAGTCATAAGTTCATCGGTGAAGAAACAACTGCTGCTTGTGGCAATTTTGAGCTGACCGATGAACCAACTTGGATAGTTGATCCACTCGACGGAACGACTAACTTTG…	_
gene66866	995.32	2429.49	1.2874	0.020974	1	XM_016629403.1	NAC domain-containing protein 72-like (LOC107805374), mRNA	gaaattagaaaagaaaattcagaaaatataattttctccCCAATTTTTTAAAGACTTCGCAGTTCTCTATCTGCCATTTAACCATTTGCTTGCTTGGGTTTTCGCTGCCAAGAAGAATAATGGGTGTTCAGGAAATGGACCCTCTTTCACAACTAAGTTTGCCACCCGGGTTTCGGTTTTACCCGACTGACGAGGAGCTTTTAGTTCAATACTTGTGTCGCAAAGTTGCTGGCCATGATTTCTCTTTACAAATTATTGCAGAGATTGATTTGTACAAATTTGATCCTTGGGTTCTTCCAAGTAAAGCAATATTTGGAGAAAAGGAATGGTACTTTTTCAGTCCCAGAGATAGGAAGTACCCGAATGGATCACGACCAAACAGAGTAGCTGGCTCTGGGT…	_
gene35299	229.505	558.978	1.2843	0.025415	1	XM_016589606.1	spermine synthase (LOC107770315), transcript variant X1, mRNA	AGAAATTTCAATTTTCACTCTCTCACAAAACTGGCGAGGCAGTAGTACGATAGTATACGAAAATACGTAATCATAAACGTGGCTATGAAAACCTAATTTGGAAGCGTTAACGCCATTCATTCGTCCAAACCAAACCTTTTTTCATGTAAAAAACTAGGGGAGAAAGAGAAGACTCTAAAATTTGAGTATACTATTCTTTTCTGTATCTCGGATTCCTTTTTCCCGCTCATCGAATTGTTGACTCGCATTAAACAAGGCGATTGCATTTGTTTTTTGCGATCTACTGACACTCAAAGACATCCGTTTCAGCTACCAGCGTTTTcaatactgagtatttttcagAGATTGCTTACTTGGTAATAGTTCGAGCCGCTCTTCGGTTATTTCAATTTTTCTATT…	_
gene43403	713.874	1735.47	1.2816	0.022509	1	XM_016599678.1	uncharacterized LOC107779286 (LOC107779286), mRNA	ATATCATTACTCTTTACAGAGAGAAAAAAgactgaaaaaagaaaaatggaaacttTCTCTCATTTAACATCTTCAAGATCTAGGTCATATGAAAGCTTTTTCCATGATAATGGTATTGAGCCATCATCTAAATTTGAGGAAGATCAAATGGAGGAAGAAGTTTCTTGGATGATTCAAGAAGATGATGAAAATACCAATAATATCCCACAAAATGGTTGGTTCAAGAATATTGAGGAGCCAATATGGCTTAATAGTAGaagtaataagaagaagaaaaaccaaGTTTTTCTTGAAGGGTATGTAGAAAATTCAGATGAAGATGAATTAGGGAGGACAAAGAGTTTAACAGATGATGATTTGGAGGAGTTAAAGGGGTGTTTGGATCTTGGTTTTGGGTTC…	_
gene50509	73.794	178.638	1.2755	0.030216	1	XM_016608743.1	sugar transport protein 8-like (LOC107787207), mRNA	ATTCCAGCAAATAAACTTAACTGGAGAGTCCGAGGCAAAGACCTATCCTTTGCTCTAAAGCTCTTTGTCTCTCCTCTCCCATATGTAGTCTATGCTGgtatctatttaaaaaaaatacatatccgtataaaaaagaagaaaaatagagcAAAGACTCAATCTACGTAAATAAACCAGTTTTATCGGAAGgtatcaaaaaaacaaaaaaaaaaaaaaacaaaaaatgtcGACAGCTCAGGTAAACAACTCCAAGATCACAGTCTATGTGGTATCATGTTGGATCTTTGCTGCCTTTGGAGGGCTTATGTTCGGTTACGATATTGGTATTTCAGGTGGAGTATCTGGTATGGATGATTTCTTGATAAAATTCTTCCCAAATGTATATGAAAGAAAGCTACA…	_
gene68499	184.215	445.102	1.2727	0.031141	1	XM_016631523.1	patellin-2-like (LOC107807189), mRNA	ATTGTACACAGCCACATTTTGTCAATTCATTTTGTTGCCCCCCTATTTAACAAGGTCcccttttcaaaaaatttcattttGGTCCAACAACTATCCTCCTAGCAAATCCTTCATTCTCCAAATGGCTCAGATGAAAGTGGTAATGAAGGTGCTCACCATGTCTGATGAAAAGACAAAGCAGAAAGCCATAGAAGCTGCAGCTGATATTTTAGGGGTAGATTCAATAGCAGCAGATCTAAAGGAGCAGAAACTAACAGTGATAGGAGAAATGGATGCAGTAGCAGTGGTAAAGAAGTTGAAAAAGGCAGTGGGTAAAGTTGATATAATATCAGTAGGGCCAGCTAAGgaagagaagaaagaggaaaagaaagaagagaaaaaggaagaaaagaaagagga…	_
gene27328	353.091	850.733	1.2687	0.01839	1	XM_016579648.1	probable nucleoredoxin 1 (LOC107761425), mRNA	GCTAGTCCACTCCCAAGTCGTCTTTCTCTTTTTCACACCGTCTCAATTCACACAAATATGTTGAGTCTTAATCACTAAGTAATTCAGAAGAATCTAGTAAAGCCTCTAATATTACTCAAAAAAATCAACTTGTCTTTTCCTAGAGAGTTTCCTCTATTCTATATAAGCAGGTCGTCTTAAGTTTTTGTTGCATAGACTACAAAACTTTGTTAGTATCACGAAAAAGAGAAACAAAGAGACTGATTAGGGAAATGGCTGGGGACGATTCTCATGATCTGATGAAGCTACTTGGTTCTTCAGACCGTGACTTTCTCATTCGCAACAACGGTGACCAGGTTAAGCTTGATGCTTTAAAGGAGAAAAAAGTTGGTTTGTATTTTTCAGCATCATGGTGTGGTC…	_
gene10701	109.658	260.748	1.2496	0.034283	1	LOC107816911	G-type lectin S-receptor-like serine/threonine-protein kinase RLK1	ATTTTCAAAGATGATGGCTTTAAGCATAGTGCAATTACTGGTTAGAAATTGACATTTGAAGATTAAGCAAACAGTTTTGTATATGAAAGAGTaaactcttttctttcctcttgtctgAAACTAAGCCTCATTGAGTTTATACTTTATACAAAATGAGAATATCACTTAATcttcttccctttttccttttaatCCTTCATCACTACTCCAATGGCCAAAATTTGCCAAATATTAGCACAGGCTCTACTTTTACTGCTGGAGACAATGTTTCTTTGTTATCATCATCCGAGGACTTTGCATTCGGATTTTATCGTGTTTCAGCTACTCTTTTCCTAGTTGGAATTTGGTTCAACAAAATCCAGGAAAGAACACTCATCTGGTCATCAAATCGCGACAGTC…	_
gene20912	47.7963	113.509	1.2478	0.043051	1	LOC107828238	BTB/POZ domain-containing protein At1g55760-like	TCCTAAAGTCTGTACGCTAGCAGTAGTATATAAACAGAGTAACCATCATCCCTGAAGTGTAGTGTAAGCCAAACAAATTTTTAGCGAATAACTCTCAGTCcccatcaaaaaaaaaaagctttctTTTCCTCAAGTTTTTCTCAAACTAAAACAAAATCCATTCTGCAAAACTTCACTATCAATGGCGTAAAGCATTAACAAGAAATACCCTTGCGTGTCCGAAACCTATAGAAAACCAATCGGGCCCATCCCCTGAAAAAATAAGACCCTTAAGATAGCTATTTACAGTTGATGAAGTAGTACTAATAAGCTTGGCGAGTGGATTCGATATTGCTTTGGGGTTTAAGTGTATGAGGAATAGAGAGAAAAGCAAACCTGGGAAAGCACGGAGAGTTATTG…	_
gene66830	210.864	498.69	1.2418	0.015435	1	XM_016629360.1	pirin-like protein At1g50590 (LOC107805331), transcript variant X1, mRNA	TCGAAGTATTGGAAACTTTGCACAAAATAGACATAATAATTAATATCAGTAGAAATGGCGCCGCGTTCTGTTGTCAGGAAATTTCTCGCACGGCCTCAGCATGAAGGACTTGGTGCTGTTGTTAGAAGAAGCATTGGAAGGTTCGAGTTGAGATACTTCGACCCTTTTCTTGTTTTGGATGAATTCTCAGTTTCTGCTCCTGCTGGATTTCCTGATCATCCACATAGAGGCTTTGAAACGGTCACCTACATGTtggagGGTGCTGTGACGCATGAAGATTTTGAAGGACATAAAGGTACCATTGAAGCTGGTGATTTACAGTGGATGACTGCTGGAAGAGGAATTGTTCATTCTGAAATGCCTGCTGCTGACGGAACTCAAAAGGGTTTACAGTTGTGG…	_
gene34193	54.511	127.796	1.2292	0.044397	1	XM_016588275.1	glutathione S-transferase U17-like (LOC107769085), mRNA	GTTCACACCATATTTTAAAGACTAAAATTTAGCTCTGCCCCTGTTCACACCATATTTTAAAGACTCATCTACCATTACCTATTACTCCCACCACCACCATTTCTCATATTTTGCTTTGATATATCATGGCTGGAAATGATGTGAAAATATTAGGAGCATGGCCTAGTCCATATGTTATGAGGCCCCGTATTGCTCTTAACATCAAATCTGTGGCCTATGATTTTTTGGAGGAACAGTTTGGTTCTAAAAGTGAACTTCTTCTTAAATCAAACCCAGTTTACAAGAAAATCCCAGTTCTAATTCATGACGGAAATCCCAtttctgaatctctcattatTGTTCAGTATATTGATCAAGTTTGGAATTCTGGTCCCTCTATTCTCCCCTCTGATCCTTATG…	_
gene34868	175.113	410.282	1.2283	0.0337	1	XM_016589092.1	uncharacterized LOC107769833 (LOC107769833), mRNA	TACATTCCAGCCATCAACTTCATGTGTTTCTCGTTCGCTTTGTATTAAAGCTAACAGCTAAATTGATTTCAATTCCAACTTTTAGATTTTGGATAAGCGTTAGCTTCTGTTAGACTCAACCAGAAAGGTTCGCTTCAGTTATTGTCTCCATTATAAAGGTTCTTTTCCCCTTTATCAAAACAAAGCAGCTgcttcttttctttactttttcttgtcaaaattCGAAGTTGATTCTTGTCTTGACTTCAACCGCATTTTCAATATCAACTCTCTGCTGGTTGTTTAAATTGGTGATCCCTGGTTTTTAACTTCAAGAAATTCAAGATGTTAGACGCATGGCTGAAAAGCAAGTTCTATGCCAGATGCAAGGCCAATATCAAGCTGACAAAGACTCGAATC…	_
gene36599	168.298	394.146	1.2277	0.039951	1	XM_016591196.1	receptor-like protein kinase HSL1 (LOC107771753), mRNA	AGTGGGGGTATAAACATAAAGCTTCTTTTGTGCAAAGATAGGTACTTTGTTTGTCTATCTCTCACTTTCAATACATGAATTGCTTCTCACCACTCCACCAAATGATCCCATCAATCAttccttttatatatttcttcaCTACTTCTCCATCTTCTCTACTACAACCAAAATAACCACTTCCCTCTCCTTCTATAgcaaaaataccaaatttaatACACTTCGGTAAAGTTCACTATGACTATTCAGAAAGTTATCACTCTTGTGTTTTTTCTTACCTTGTCCAGCTTTTGTCAAGGTACAATAAATGATCAATCTCAGTTCTTTGTTCTAATGAAGAAGTCTCTCACAGGGAATTCTTTGTCTAATTGGGATATTGAAAAACCTCTTTGTCAATATAAA…	_
gene70501	291.456	681.999	1.2265	0.043662	1	XM_016633998.1	transcription factor bHLH74-like (LOC107809388), transcript variant X1, mRNA	CACTCCctctctttcttccttttttatttttatatataactatCTTCTTGTTATCATTTTCTCTTTCTctataattgttgtatttgatcTATAAAGTTTGCTGCTTTCTTTGCTGCTTCTGTAGAATTTAAGTGCTGTAAAAGGGGGTACTATCATAAACCCAATTCAGGTTACTGTATGCTATATAATTGGGGTTAGAATTTAGTgctttttattgtcatttttagcTTACATATTTCAGAATATTTGAAAAGTCTCGTTGAGTCTATTCTTTTTCTTGATACTTGTGGGGCTTTGTCTTTGATTCTAAGCTTCAGCTAAGACAATTGGTATATTTCCCTAACAAGAACCTTACTTTCTTTGACAccccattctcttcccccataTTGAATTTGCTGG…	_
gene36708	175.391	409.085	1.2218	0.047522	1	XM_016591335.1	uncharacterized LOC107771874 (LOC107771874), mRNA	gatAGCAAAGAAGTAGTAGCAGAACAACTTAATAATCATAATGTTCATGAAAAGACAGCAATAGATGTTAACAGCAAATATGGCCATACTGAAGCTCATTTTGGTGGTAAAGGAGGAAATGGAGGGGAAGAATCTCGATCTCCTTCGAATCAGGGATCGTCGAATGTCATACCAATTTACGCTGCAAATGCTCACCACAATCACCATCGCGGTGCTGCAAGCTGCCACGGAAACCACAATGAATATCTAGCCTTCGTCGCTGCAATGTTCTTCGCTTGCATTGTACTTAAAGACCCTGTGTTTATTGAGTAAAAAGAGAGTACAACGTAGTCATTCTGAATCCCTGACTCGTCTCGTTTTGAGCCTTTGGCCTATATGACATTGGGTCAAATCTGTCTA…	_
gene5426	63.2598	147.364	1.22	0.046442	1	XM_016613025.1	G-type lectin S-receptor-like serine/threonine-protein kinase RLK1 (LOC107791035), mRNA	ATGGCTAAAGTGAATTTACTTCTTCATTTCCTACTCATTTGCTTTCTTCTGCTACCAAATTTTGCATTGTCCCAATCAaaaaatgatgtgataattggCTCATTACTTATAGCTGGTGATGATAAAGTATCTGCATGGATGTCTCCTTCTGGAGATTTTGCATTTGGATTTCAACAACTAGGAAATGAAGATCAATTCCTAGTTTCAATATGGTAcaacaaaatttctgaaaaaactATTGTTTGGTATGCAAATGGAGATAATCCAGCTCCTAAAGGATCAAGAATCGAGCTCGTTGCTGATCGCGGACTAGTCCTCACTATTGCTTATGGTTCTATGAAAGATACAGGTAATTTTGTACTTGTCAATAAAAATTCTGAAAGTTTATGGCAAAGTTTT…	_
gene70942	92.6357	214.348	1.2103	0.038065	1	XM_016634584.1	early nodulin-like protein 2 (LOC107809888), mRNA	CAGCCTATAATCTTTCCTTCAGCTACCAAACTTTCCTCTTTACTGATTTTTTAGTTGCTTGTCCATATCCTTGTTCCCCCTTTTTGCATTTCTATATTTCTCGTGAAAGCTTTCCTTTCCCATTTGCCCCCTCTTTCCTTTCTCGTGTGCTCGTGATCTCTCTTTTTTGTATTTATACATTTGTGCTTACAAAGTCTCCTACTTTTGTATAGCTCCATTGAAATAGAGAGAGGAAAATGGCCATGGCTTTGCAGAGACATTTTTCAGTGTTGCTTCTGCTCTTGGCTTGTTTGATTGGATCTTCGCACTCTTATCAATTCACAGTTGGTGGTAAAGATGGTTGGGTTCCTAACCCTTCTCAAAGTTTCAATGAATGGTCTCAACATATGAGATTCCAAG…	_
gene40189	146.295	338.412	1.2099	0.040078	1	XM_016595464.1	uncharacterized LOC107775715 (LOC107775715), mRNA	CACACCAGATGAACCCATTTTTTGTGCTGAACTGCTAATCAATGAAGGTTCTCAGGTACTCCGATCGTACAAGTTCTGGTGGCTGAAGTTGTGCATTGGTAGCGTCTTCCACTATCTAGCAATGGATTTTTCGTTTCTCAGTAATTTCATGTCATTGAAACCCCAATCTGCAAAGGATATGGCTTCAACTGTTGTATCTACTAGTACCCTAATGGAAGTACCTAAACAAAAGGCTCAGTTTGATGCTAAGTTTTGGAAATGGACCCTGTTTTCATTTGTTCCTTGGGCCAAAGGATCCGAGGGTAATATTCAGATGCCAACAACTGTCAACAAGAAGTTGAAAAGGCGTAGGCAATCTCGTGAAAGTGTAAACTCTCTAGCTCGGACGTCAACCATACG…	_
gene47775	97.7208	224.93	1.2027	0.039359	1	XM_016605258.1	uncharacterized LOC107784175 (LOC107784175), transcript variant X1, mRNA	AAAGCAGAGAGGAATAAAAAGGAGACCGGATGTTGACAAATTTCATGTCACTGTTCTTATTAGAAGCAAAGCAAAGCAGCTTCTGTTTGTTTGTGTCAAGATTTTCTTATCTGggatctctctctctttctttagtACACAAACCTTTGAAGTCTTATACAACTTCtgtctctttctctctctacttcttgttcttctctctctaaaaaaaagagctttcttttttctctttttctgagaattagaaccaagaaagagaaaaaagaattCTTGTGTGGTGGCCCCATCAGATGTAAATCTCCAATCTTTTTTTTCAGTTTCATTAGGATCTGAAGCTTCTTTAATTCAATGGTCTACttgtttcataattattattattaaatatttatttcccATTAT…	_
gene16755	108.958	249.591	1.1958	0.043318	1	LOC107823634	phosphoglycolate phosphatase 1B, chloroplastic-like	TCAGTTTTAGTAACGACTTTATAGCAGTTATTGCCaccaccaaaaaagaaaaaagcgtagaagaagaaaaagagaaatgcTAAGTAGCAGAGTAACAGCAGCAATTTCTTCTTCTACTACTACAACTCTTTTCATTAATAACCCCAAAATCTTATCCAATAAATTTTCTTACATTTCTAACCCATTGAACAATTCTGCAAAATCCATTAAATGGAATTGTAGGAATTCAAGAATGGAGAAATCTGCATCAAGTTTTGTTACCAGAGCTTCAGCTCAGCCCCTTACAAATCCTGGAGAATTAATTGATTCTGTTGAAACCTTCATCTTTGATTGTGacgGAGTCATATGGAAGGGAGATAAACTAATAGACAGGGTCCCTGAAACTCTTGATTTGCTCAG…	_
gene55357	144.554	326.96	1.1775	0.045424	1	XM_016614857.1	metal transporter Nramp3-like (LOC107792619), mRNA	GCGTAATGGTAGTTTTCAAAGAATCATTCGTCTTATCGTCTGAAAAGAAAAACCAGAAAAAGATCCAAAACCAAAACCCTCCACTATAAAACAACATAACTTCCCACAAACCGAACTCACCTGTAACTTTTAACCGCTAATATCCTCTTTACCGATTTCTCTTCTAAATGCCTCCACACGATGACGAACAGCAACAATTGCTAGCCAACCGATTACTCGAAGAAACAGCCTACGACTACTCCGACAAAGTCCATATCATCGGAGTCGACGAACACGACGGTGAAGATTTCACCCAAGTTCCTCCTTTTTCTTGGAAAAAGCTATGGCTTTTCACTGGGCCGGGTTTTTTAATGAGCATAGCGTTTTTGGATCCGGGAAACCTTGAAGGAGATCTTCAGG…	_
gene4334	216.824	489.026	1.1734	0.03413	1	XM_016614857.1	metal transporter Nramp3-like (LOC107792619), mRNA	aaaaatcattcgTCTTATCGTCTGAAAAGAAAAACCAGAAAAAGATCCAAAGCCTCCACTATAAAACAACATCACTTCGCACAAACCGAACTCACCTGTACCTTTTAACCGCTAATATCCTCTTTACAGATTTCTCTTCTAAATGCCTCCACACGATGACGAACAGCAACAATTGCTAGCCAACCGATTACTCGATTCCAACGAGGAAGAAACAGCGTATGACTACTCCGACAAAGTTCATATCATCGGAGTCGACGAACACGACGGTGAAGATTTCACCGAAGCTCCTCCTTTTTCTTGGAAAAAGCTATGGCTTTTTACTGGGCCGGGTTTTTTAATGAGCATAGCGTTTTTGGATCCGGGAAACCTTGAAGGAGATCTTCAGGCGGGTGCAATCGC…	_
gene19782	2285.02	5142.63	1.1703	0.03509	1	LOC107826987	metallothionein-like protein type 3	AGTTTCGATTCAAGCAATAGAAAATTTACAACTGACACTTTCTCCTATTTAAGTAAAACTCTATTTCAATCTTATTCTTAGCTTTAATCTCCTAACCATGTCGGACAAGTGTGGCAACTGCGACTGCTCTAGCGCCAGCCAGTGTGTGAAGAAGGAAAACCAGTATAATCTCGAAATTGTCGAAACTGAGAAGAGCTACAGCGAGAGCATCGTGATGAACGCTGGAGCAGCAGAACATGATAGCAAATGCAAGTGCGGCAGTAGCTGCAGCTGTGTGAACTGCACTTGTGGTCATTAATTAGGCCCTACATACAAACAACAGCAGTTTGTCTAAAACTATATGGTGTTTTAAGGAATAACGGTACCTTGTTATTATATTGTAGTGGAATAAACTGTGTT…	_
gene58074	2942.4	6606.81	1.167	0.029875	1	XM_016618281.1	glycerophosphodiester phosphodiesterase GDPD1, chloroplastic-like (LOC107795620), mRNA	TTGGGAATATTCTTTCGTGTCAATGGAGATCCCATTCCAATTCCACCCTCCTTAAATACCATTGTTGTACATTACATCTTTCCTAACTTCTCGTACAATTTCCATCTCCTTTCTTTGTCCAAAATTTCTTCCCcgttttctctctttattttttctaatacaaTGGCTCTTAAAGCCGTTCATGTTTCTGATGTTCCCAATTTAGATCAAGTCCCTGAGAAACCTTCTCTAGCTCTCTATTCCACCCGCTTCTCTCAAGGGGTTGAAATTGGAAGAACATCGTTCAAGCCATCGAATTTTTTAGTCGTTGGCCATAGAGGGAACGGGATGAATTTGTTGCAGTCTTCTGACCGGAGAATGAAGGCTGTTAAGGAAAATTCAATTCTTTCATTCAATTCA…	_
gene16881	343.715	771.599	1.1666	0.037947	1	LOC107823774	uncharacterized LOC107823774	TATAAGCGCCAAAAACGCACTCACATACACCACCCTCAAACCCCAAACACCACACCCTACCGGCTACCACCACTCTCTCCCTCTAAAAcccacctctctctctctctctctctctctctctaatttCTCACTTTGGAAAATTTCTCCGATCAGATACAAAATCATCACCGATCCAAGCTATTCAATGGGATGTGACAAACCAGAGAACTTGCCAGACCCTACTTCATTTCATGCTTTTGATGATCTTTCCCTCAGCATCAGACAAAGTGGAGCTGTTGATTATAACGGTGTTGTCCAAGGTGGGTTCAGTTCAGGGGCTAATGTCACATCCTTCCCTTTTGTATCTCCGCCAGCGGCCCGTCCTCTTCCAGGAAATGTTAATGAGATGAACAACTTTCA…	_
Novel00990	823.02	1844.62	1.1643	0.042263	1	XM_016610796.1	uncharacterized LOC107789026 (LOC107789026), transcript variant X2, mRNA	ACTAATAATATTTGGGGTTGAGTTTTGTACTCAATTCCCGTCAAAGTTAATATAAATGGTCCAAAATTATTAATATCTCACTTCGAGTTATCCACTAGAGCACTAATAAAAGCAACGGGGCggatatatataaataataaggTTGTCATTAAAGGAAAATGGATATCTACCGACAGTCTACATAAAACTAAAAGGATAGATATAGAGAAATTAAGAGAGAAGGAGTGCAGAAAAGTAATTAAgatggagaagaagaaaataataggAGTGGTAGCTATGGCTATGGTGCTCTTCATTCTCTTATCTGTTAACATTGAGATTGTCGCTGCTCAAGGCGTCAATTGCTATGACTCTTGCAATACTGCATGTGTTGGTCTTCCACCGAGAGACTACCTGCGT…	_
gene20142	110.334	244.959	1.1507	0.040492	1	LOC107827386	uncharacterized LOC107827386	ttttcaaacctttttctcaaaagtgaaataaatataAAGTTAAAGTGCTTATTAGTATGAAGACTGTACTTTTCCGAACCGGTTCCGGCTCAATTACGGTCCAGACGCCGGTGGTTCCCGGTATATCGAGGGTTTCCGTTCCGGTTCGTGAATCCGTCGGTGTAGTGCTTAACGGAGAGAAGAAGAAAGGGTGTTCTTCTCCTAGGGTTTCTCTGCATTTGGAAGTCAACCGTCGGAGTATACGCCGGGCTTCTTCGGAGTCCGACGTGATCCGGTCGGCGATTGAAGGTCCTGGTGTAACAAGGACGTTCAGTAATCTCGGATCGACGTCGTTTCCGGCAATAATACCGGAGGAGGATTGCGGTACTGAGCAGGACGAGTTGGAGGTTTTGCGAGGTA…	_
gene70994	107.619	237.667	1.143	0.042043	1	NM_001325846.1	Nicotiana tabacum inorganic phosphate transporter 1-4-like (LOC107809942), mRNA	TCATTACTCAGAGATTTCTGATACAgagaagctaattaataaatgcAAAAATCAGAGTTTTTATTTTTGGCTTTTTGTTAAGCCTTTGAACGTAAAATTTTATTGGAAATTTTCTTCATTGAAATTTCCAAGCTTTTAGCTTTCTGCTTCTCTGCTGTTCTTGATTCTGTTGCACTCTGTGGAATTGAAAATTTCGTGGAGAAAATCATTTAAGGAATTTAAGGGTTGAGAAAGTATAGTCATGGCTAAAGATCAATTGCAAGTGCTAAATGCACTAGATGTAGCAAAAACACAATTGTATCACTTTACAGCAATTGTTATTGCTGGTATGGGCTTCTTTACTGATGCTTATGATCTTTTCTGCATTTCTTTGGTCACAAAATTGCTTGGCCGGATTTA…	_
gene51085	278.299	614.078	1.1418	0.044905	1	XM_016609465.1	cysteine proteinase RD21a-like (LOC107787852), mRNA	CAACGCCGTGGTTGTATATAGACAACCCCATATCCTCATTCAATCTTCTGTTTACCATTCCACCATCTTTTTAAAAACCAATTTTACCCATTCACATCCTTCTTCAATTTGTTTTCTAATTTCTACCTCTCTTCCTCCTCCAACACAAATTCTGCTTCCCTCAATAtctgtatatatacatataaagaCTCTGCAATAACCCAAAAAAAGATCAAAACAAGAACAAAAACACCATGACTTTTTTCAGGTCGTTCTTATTCTTTCTTCTCACCTTATTTGTTATTTCATCTGCACTCGACATGTCCATCATTAGTTACGACGAACAGCACGGCCAGATGGGGACAACACATCATCGTACTGACGATGAAGTCAGAGAATTGTACGAATCGTGGCTTGTTA…	_
gene48143	1461.34	3221.27	1.1403	0.029437	1	XM_016605714.1	uncharacterized LOC107784570 (LOC107784570), mRNA	TCCCACctcttccacctccaaaactctcTACTCCTCCTATATATAAACCGAATCCATCGCCATTTCTAAAACCAATTCAACCATTTCTAAGATCACaaaaaactcaaccaaaaatGAAGAGAGAAGGTCGCCAACACGGTATGGTTCGTACCTACCCAATTTTACCTTCTCCATATAACCCAAAAACCGACTCCTGGTATATCAACAAGTCCAATTCACCTCCAACCGCTGGGCTTTTCACAAAGGTTTCAACTAAGCCCTGTAACCATTCCAAGTTCACAGGCAAGTGCGGTAGGCCCAGGTGCAACAGCTGCCATATTCACCCTGCTGGAAAATCGAAGGACAAAACTAAAGGAACTCAAAAATTAAAGGGACGTGGCGACGTCGTTTCGAATTATA…	_
gene38564	106.523	233.828	1.1343	0.049236	1	XM_016593346.1	E3 ubiquitin-protein ligase PUB23-like (LOC107773916), mRNA	ATGTCTACCCCACTTCTCCTTTCAGCTTATAATCAAGAAAATCTAAATCATCTGTCTATGGATTTTCCTCAACATTTTAGATGCCCCATTTCCATGGAGCTTATGAAAGATCCTGTTACAATATCCACTGGTGTAACATATGAGAGAAAAAATGTAGAAAAATGGTTCTATACTTACAAGAAAAAAACTTGTCCTGCTACAATGCAAGCAATTCACAGCTTTGACATGACTCCAAATCACACCCTCAAGAGACTCATTCTTGCTTGGCAAAATGGGAAATCTCAATCAAATTCATCCTCTTCATTTTCCAACAAACACGATGAGCTCGTTTCGTTGCTCAATACGATTGAATCGAGCCCTTTTAAGGTAAGTTCTTTAAAGAAACTCAAGTCAATTGTT…	_
gene27402	254.65	558.51	1.1331	0.047064	1	XM_016579735.1	uncharacterized LOC107761511 (LOC107761511), mRNA	CTTTCTCGTTTCTTCCAAATCTCATCTAATACTTCATTTTTCTCTCTCCTCTTTTTCATACCGCGAAATCGAAATTTTTTCAGTTGGTTAGTTGCCTTTTTTGTCTTCCTGATTTGAATCCTTGATATTGCAAAAACCCTAGTCATAAATATTTCCTCGTATTATAAAAAATCAAATTATGCGTTGAGTTTTCAGATCTATATTTAAATAAACTGTATGTTTTGCTATTGTTTTGTGTTTATCCGCAGATCTCTCAAAGTAGTTTTGGATATTTAGATtttgaattttgagttttgagttttgaGCTGTGGAGTTAGGTTAAATTCATCTAACAATTCAAATTGAAGGAGGTTTTCTTGAATTGGTTAGAAATTTCAAGGTTTTGCTTATAGGACCTTT…	_
gene46990	4545.09	9844.3	1.115	0.045072	1	XM_016604270.1	cathepsin B-like (LOC107783297), mRNA	CCATCATTTTTATATGTCAAGAGAATGGGCCAATAATTGATTGTTAtcatctcctttttcttttttcatctatCTATATATACCTTTGAGTTTCCTCCATTTCCACACCACAACTGGAAAGCTAAAAAAAGAAGCAAAGATGGCCTTGACTCTGAAGTCTTTAGCAACTCCTTTGCTTTTGGGTGCTTTCTTTATCCTTGTATTGCAGGTTGTTGCAGAGAAGCCAATATCTGAAGCTAAAGTTGAGTCTGCAATCCTTAAGGAATCTATCATCAAAGAGGTTAATGAAAATGCCAAAGCTGGATGGAAAGCTGCATTCAACCCTCAATTCTCGAATTTCACGGTTTCACAATTTAAGCGCCTTCTTGGAGTTAAGCCCGCACGAGAAGGTGATTTGGA…	_
gene28554	1480.68	3184.23	1.1047	0.046342	1	XM_016581182.1	basic leucine zipper 23-like (LOC107762792), transcript variant X1, mRNA	gagaaatctataaatagccacATTCTCATGTATTTGAGCATCAATCAGCTTTCGGCATCTTCAAGCTGCCCTTGAATTCGTTTCTTTGACGATTGGAGGCATTAAcgcgaagcacGAAGAGATGGCAAATTTCAGGGACTATAACTCACCTTCCTCAAAACTTAGATATCTCATCATCGAGACTGAAGATGGCATAGAATAAACCAAGCTTTTGGTTCACACCTCACAAGCCGGCCGATATGCAGTCCCATGACCTCCTCTAAGGAACTTTCTTCATGTAGAGAAGTGGACCTTGGAAcacaaatctatttctaatccaTTATCCAAGATCTAAGTTTTTATTGTGCAGCCTTTCTTACCCTTTGAAGGCCCATGTTCATCATGATTACAGCGGGCCCA…	_
gene53196	4735.38	10105.4	1.0936	0.046284	1	XM_016612123.1	S-adenosylmethionine decarboxylase proenzyme-like (LOC107790216), mRNA	TCTAGAATAAACCACCAAAGGTGGTTCAAGTAGATAGTAGTTTAATTTTAGAATTCTGTTCTTCTCAACTCTTTTTCTTCATACCTCATCCTCGTGATAATCTCTTCCAAAAAGTTCTCCTTCCCAAGCACTCTCTTTCAAGCAAGATGGCCGTGCCAGTTTCTGCCATCGGATTTGAAGGATACGAAAAGCGACTTGAGATTACCTTTTTTGAGTTAGGAATGTCTGATGGCCCGGGATGTGGCCTACAGTCTCTCTCCAAAGACCAATTGGATGAAATTCTGACACCGGCTGCATGCACCATAGTGTCTTCATTGGCAAATGATGAAGTCGACTCTTATGTCCTTTCGGAGTCTAGCCTCTTTGTCTACTCATACAAGATCATCATCAAAACTTGTG…	_
gene4930	203.278	427.513	1.0725	0.045177	1	XM_016607020.1	probable copper-transporting ATPase HMA5 (LOC107785665), transcript variant X1, mRNA	CTAAAGCAAAAGCATCATTCTCTCTCTCatcccctctctctctcacacacacacacagtgtcagagcccaatatatatataaagagacaAGACTTACAAATTCAACTTTCCCTAAATCACACCATTTCTCACCTTTGCCTCATTCCTGCAACTGTCTTACAACTTCCTCAATTTTATTCCCTCctcaaaaccctaaaattttattccctattcaattcaattttctCCGTTTTATTCCAAGttttttttcttcatgtttttgAACTTTTAAGTGGAAAAAGGGGAACTCAACTGatcaaattcaaaattgaaagtTGTGCCAGAAAATAGTTAAAGTGTTGAAGATTGATTCCCAGGACAAAGAAATGGAAGCTAACGGGAAGGATGACTTAATGAAAC…	_
gene52007	850.907	1786.34	1.0699	0.0432	1	XM_016610612.1	eukaryotic translation initiation factor 5A-1/2-like (LOC107788880), mRNA	CCCAATAACATGTACAAACGTGTGGGTATAGTTCTTTTACAATATTTGATCTATTTGCCCTTCCCTATCACCAAATATTATTTGTACACTCCTTTTTTTCCTCTTCCCTAATAATCCTTAGAAGTCCAAAACAGagggagagaaagaaagaaagaaaaataagccaaaaatcaTGTCTGATGAAGAACACCATTTTGAGTCAAAAGCAGATGCTGGTGCCTCTAAAACTTACCCTCAACAAGCTGGTACCATTCGCAAAAATGGTTATATAGTTATTAAAGGCAGACCTTGCAAGGTTGTTGAGGTCTCCACTTCAAAAACTGGCAAGCACGGACATGCAAAATGTCACTTTGTGGCAATTGATATTTTCAATGGAAAGAAGCTTGAAGATATTGTTCC…	_
gene10420	199.317	417.492	1.0667	0.048757	1	LOC107816598	lon protease 2-like	CAGATTTTGATAGATAGACTTTATGCTACTACATTTTCcttaattccataaccaatctcagaaacttttttttctttctttttcctctgTTTTTATCAATGTCTACTCTCTGATTTTCAAGAACCCATTTTTATTTCCATGGCTTTGCCTCAAAtcttaccttcttcttcttctttcactcACAAACCCCACTTAATAAACCCTACTAATAATTTCTTTTTAACCCCTCAATCTAATCCCCAATATCACTTTACCCCACTACCATTCCTCCACCGCCGTCGCCGTCGTAATAATTACACTCTCCGATGCTCCGCCTCTTCCTTCCCGGAGAAACACCACACCGGCAGCTCACCCAACTCGGATGACGTCGTTGAGCTCCCACTTTTCCCTCTCCCTCTC…	_
gene71969	145.843	302.603	1.053	0.043333	1	XM_016635861.1	cytochrome P450 72A15-like (LOC107811024), mRNA	TAGTTATCTCAGAGTTTAAGCAttgcaattgaattgaattatAAAACTTTTTTCATACTGATGGCAAATCTCGTATTCCTTTCTCTATTTATGTTTCCTTTGcttatatttagctattttcttcTGAAATTTTCCTACTCCATCTTGTTAAAACCAAAGTTACTGGAGAAGCGCTTGAAACAGCAAGGATTCAAAGGCACTCATTACAAGTTGTTACTAGGAGACCTCAAAGATGTTGGTAAGCAAATGGATGAAGCTTGGTCTAAGCCAATTGGCTTAACCCATGATATCGTGCCACGTGTTGATCCATTCACGCATTATATGGTCGAAAAATATGGGAAGATATCTCTGAGTTGGCTTGGAGCATCACCAAGATTGATCATCATGGATCCAACACTG…	_
gene48347	395.129	812.327	1.0397	0.048551	1	XM_016605979.1	sugar transport protein 13-like (LOC107784796), mRNA	CCATAATTTCTATCACAGAAAATTTAACTCATTACATTTTTCTCATACAAACCATCTTCTTCTACTGTATTTGAAGTCGGAAAATTCAACTTAACGATGGCCGGTGGAGGGTTTTCGGCCTCCGGTGCCGGAGGAAAGGAGTTTGAGGCTAAAATCACACCTATTGTTATCATTTCTTGTATTATGGCTGCCACCGGAGGTCTTATGTTTGGTTATGATGTCGGAGTTTCTGGTGGTGTTACGGCAATGGATCCTTTTCTGAAAAAATTCTTCCCAACGGTTTACAAGAGAACAAAGGATAAAGGATTGAACAGTAATTACTGCAAGTATGATAATCAAGGGCTGCAGCTATTTACTTCATCTTTATATCTGGCCGGTTTAACGGCGACTTTCTTTGCT…	_
gene6303	1349.93	2726.28	1.014	0.042066	1	XM_016624276.1	peptidyl-prolyl cis-trans isomerase (LOC107801011), mRNA	AAACCCTAAGCACAAATCGTACACATCGAAAACCTCACTGAAAAATCTAGAGAGATGGCAAACCCAAAGGTGTTCTTTGACCTTACCATCGGCGGCGCACCAGCTGGCCGTGTGGTGATGGAGCTCTATGCCGACACCGTTCCTAAGACGGCAGAGAACTTCCGCGCTCTCTGCACCGGCGAGAAAGGCGTCGGAAGGATGGGCAAGCCTTTGCACTACAAAGGCTCAACCTTCCACCgtgtgatcccagggttcatgtGTCAAGGAGGTGATTTCACCGCCGGAAACGGTACCGGAGGTGAATCAATCTACGGTGCCAAATTCGCCGACGAGAACTTCAAGAGGAAGCACACCGGTCCAGGAATCCTCTCCATGGCTAATGCTGGACCCGGAACCAAC…	_
gene71190	3481.69	1871.24	-0.89579	0.049577	1	XM_016634899.1	zingipain-2-like (LOC107810159), mRNA	AAACTTAAAACTCCTATTGTTTGTTTCGACTGTAAGAATCTGGAGGCTTACAAAAGAGAAACTTGGAGCCATTCTGTACCAATAGAAAAAAACCATGTTTCTCTTAATCTTTGGTTACTAGCTCCGATATTTATTCTTAACTGCAAAAATCAACCAACCCCCTTTACATTTTTCTCCCACCTCTCCAATTTCTAAGGCACCCTTTAACTAACATGAGTTGGTTATGTCCATCTTTGGTTCTTGTACTTCTAATTTTTCAAGGACCAATTTGCACTTGTTCATCAATTTCTGATCTTTTTGAAAGTTGGTGTCAGCAAAATGGAAAGACATATTCTTCTGAACAAGAAAGGGTGTACAGACTCGAGgtgtttgaagaaaattatgCTTATATTATAGAGC…	_
gene44385	5371.33	2881.7	-0.89836	0.048071	1	XM_016600920.1	endochitinase 3-like (LOC107780391), mRNA	TTTACTTGCTTGCCATCTCTTCTTCACCAATTCCGCAAGTAAAAAAGGTCAAAATGAGACTTTTGAAGTTCACAGCTCTTTCTTCTCTACTAGTATTGTTTCTGGTCCTGGCTGTCTCGGCAGAACAATGCGGTAGACAGGCGGGAGGTGCACGTTGTCCCTCGGGAATGTGCTGCAGCAACTTTGGATGGTGCGGAAACACTCAAGACTATTGTGGTCCGGGGAAGTGTCAAAGCCAGTGTCCTTCTTGCCCTGGACCTACCCCAAGACCACCCACCCCTCCTGGTCCTAGTACTGGGGACATAAGCAACATCATCAGCAGTTCCATGTTTGATCAGATGCTCAAGCATCGGAATGATAATGCATGCCAAGGGAAGGGCTTTTACACTTACAATGCCT…	_
gene36234	12532.3	6443.37	-0.95976	0.044832	1	XM_016590700.1	glycosyltransferase family protein 64 protein C5-like (LOC107771348), mRNA	CAATAACAAAGCCAGCACACCAACATAGACAACTCAATTAGACAAACAGAGCAAGAAGTTGCTTTGCTTAATCAACATTtgtgtttttctattttctccaCCTCTCTGTCACCTTTTTTCTACTTTCAAAATTCCTTTAGCAAAAACTacaaaaattcaagaatacaGACATAGTAGAGAGAAGTTACAAAATTCATCACAAAACAAAAAGCTTCAGCAAAGAAGAAACAACAAGAAAAGAAGATAAATACTTACATACATACAGAAAAAAACTTCAccaagattaatttttttttttgcaataaaattcacaaaGATTGAAACTTTTTGCCATTTTGGTTAATGGGGTCTCTCCCAATTGCGGTTTCCGGGACCACCGTACACGGTGGTGGAGGCGGT…	_
gene8528	486.239	246.73	-0.97873	0.04084	1	LOC107814494	probable LRR receptor-like serine/threonine-protein kinase At1g74360	TTCAACCATACATTTTCCTATGTTTATTCCTCCCATTTGATATTAATTGTTCCTAAGGAACCAACCAACCCCTTCTTCTTTttgcattaataatattaatattcctACCAAGAGAGAACTGGAACTCATTTGACACTCAGTAAATACAAAGAAGAAATAAAGAGAGGAAAACAAGATAACTTGACACTTATCATGTCAGAAGGGGAATCTCATATTCTTCTTCCCATTGCATTACTTAATTTCTTCATTCTCATAACAGGTAAGCTTGTTTGTGGAGATTCACTGGAGACTGACAAGCAATTACTTCtgaatttgaagtcatttcttgAGGATCAAAATCCTATTGACAGAGGATTTAAATACACCCAATGGAATCCTACAGATTTGTCACCTTGCAAA…	_
gene60163	1522.08	771.005	-0.98123	0.032893	1	XM_016620862.1	ethylene-responsive transcription factor 1B-like (LOC107797939), mRNA	GAACACAATTATTAGAAGCAGAGCATCCACAAAAACTTCCCCTCTTAGGAAACAGAGCATTTCTTTTATAGAAAAACAAAATGgattcttcttcttgttcttctcatTTTTTCTACCCTATGAATTCTGATCTTTCTTCTGATTCTTCTTGGGAATGGTCCAATTTAAACTCAACTTCTCTTCCTTTTAACGTTAACGATTCCGAAGAGATGCTTCTTTTTGGTGTTCTTACTAACACAGCTCAAGAAACAACGTCGGAAACAGTTACCTCGTACCATGTTAAGGAAGAGGAAGTTAGTTCAAAATCTAAGGTTataaaagaaattgaagaaaaaccGGCCAAGGAGAAGTCGTTTCGAGGCGTTAGAAGGCGGCCGTGGGGGAAATTCGCGGCGGAGA…	_
gene13328	857.233	430.265	-0.99446	0.046272	1	LOC107819832	probable strigolactone esterase DAD2	CGCAAGACTTTTCCATCACACAACTTCTACCCAACAAAAATTGGCCAAGCATTAACAAAagcggaaaaaaaaaaaagagtacaaaagtTTAAGTACAGTCTTTCGAGTTTCCAAGCCCCTACAAAAACCCAAAACATATTCTTCATATTTTCCTCCAGTTAAAAAGAAGGCAAACTCAAAATGGGTCAGACACTTTTGGATGCTCTGAACGTACGAGTCGTCGGTTCAGGTGAGAGATTTTTGGTGTTAGCTCATGGCTTTGGAACAGACCAATCAGCTTGGAATCgaattcttcctttttttctccgAGATTACCGTGTTGTTCTTTACGACCTTGTCTGTGCCGGCAGTGTGAATCCTGATTTCTTCGATTTCCGACGTTATACTACACTTGACCCT…	_
gene3454	11999.2	5972.43	-1.0065	0.032569	1	XM_016588434.1	(+)-neomenthol dehydrogenase-like (LOC107769229), mRNA	AATTTTCTCCATTACAATATTATATAATTCCGTCTTCCTAGATTTCAATAACCACCTTAGACTATTTTAAGCAAACGCAATACACTGATAAGTAACCCTTCTCAGACCCAAAAAACTGAATATAGCAAGAGTCCTTGAATCTAGAGAGGCTACTTATCATTGAAACTCAATTTCAACAATGGCAGAAAAAATCACCAGCCACGAGAACACAAGGTATGCAGTGGTGACAGGGGGAAATAAAGGAATAGGATATGAAACATGCAGGCAACTAGCAAAGGAAGGAATAGTGGTAGTGTTGACAGCAAGGGATGAAAGGAGAGGAATTGAAGCTCTCGAAAAGCTCAAGGAAGAGTACTCAAGCAATAAAACTGATGATGATCAGATTTTATTTCATCAACT…	_
gene29250	3151.98	1563.7	-1.0113	0.042552	1	XR_001643066.1	uncharacterized LOC107763570 (LOC107763570), ncRNA	tatatatgtaatctTTCATCAACCAAGAAAATACACTCACACAATTAGCTCTTCTTCTCGCAATCAGCTACTCCAAACTCTGTTAAAATGGCTCACAAGTTCGCTTTCTTTTATTGTGTTCTCCTTGTGGCACTAACTGTTCATTCAAACACTGGGGCGATGGCGGTGCGAGACTTACCTTTAGAAGAAAAGGTGATTGAGCAAATTCTAGTACCAGATCTTACTAATAAAAAAGGATGTTACAACCTCTGCAAATCTGATGCAAATTGCAATAACAGAGGTTCAGAGTGTAGGCAATGTCGAACGGCACATAATCATTATGATATTACAATGAGATGCTATCCCAGGATTTGAATCTCATATGATAAAAATGATTTTACACAAATAATCGGTCGAATT…	_
gene6230	227.799	112.789	-1.0141	0.045316	1	XM_016623354.1	geraniol 8-hydroxylase-like (LOC107800199), transcript variant X1, mRNA	GGAGCAAATTCTAATGGGAGGAGCCGCTTCCCATCTAAATACTCTTTATCAACTTCAACCCAATAATGTCCAGACCGACCAAATGGAGTAAACTTTGAATAACAACCAACCAGCTCACTTTTTTGCTTCTGGGGTCAAGCATTAACACCTTCAACTTACAGGATAGAGCAGTATTTAACCACTAGCTAATTGTTCTGTGAGGAAGGCAGTAAACCATGGATTACTTAGCCATTGTTGGTGTATTACTACTTGCTTGGACTTTGATTCAATGCATTTCTTGCCTTTCAATAAGCAACAGAAGTAACAAAAAATTTCCACCAGGACCAATTCCACTACCATTGATTGGAAATCTTCACAACATTCTTGGTGATCAACCCCACCAGTCCCTCGCGAAGCTAG…	_
gene15881	689.235	341.005	-1.0152	0.044097	1	LOC107822671	protein NtpR-like	gaaatttcatgtccatcttcttctctttatcttctttattttttatgtgTATACTACTTTTTATTCACTAACAAAATTGATCATATAGCATATAGATATTAACAAGGCTTGCCATGGCCGCCGAGCTCTCTGTAGTCCTACCTCGTGTCCTCATCGTCTCTAGACGAACAGTTCGCAAGAACAAGTTCGTCGATTTTGTTGGAGAATATCATCTTGATCTAATAGTAAGCTATGGAGCAGTCCCAGTAATTGTTCCTAGAGTTACAGGGGTCCATATGTTATTGGAAAGTTTTGAACCAATTCATGGAGTTCTTCTTTGTGAAGGAGAAGATTTAGACCCTTCTTTATATGACGATGAACCAGCTAATCTCTCTgctgaagaaatagaagaaattcGAA…	_
gene69408	4658.11	2300.45	-1.0178	0.042018	1	XM_016632692.1	BAG-associated GRAM protein 1-like (LOC107808200), mRNA	TGTGCGCTCACGTATTCTTGGGGTAACGAGGAATGGATTTACAAAAGTTGGAGCAGTTCTTTTATGAAAGCATATACTCAGCATGTGTTATTGCATCTGTTAAACATATTTCAAGTACTACTTTTATACCTGTTGTAGTTCAATGATCCCTGGTTCAAGAAATCCTATGTGGGGGGAGGAGTTCAACTTTTCAGTTGATGAGCTTCCAGCAGAGATaaatgtaacaatatatgattGGGATATAATTTGGAAAAGTGCTGTTCTTGGTTCGGTGACTGTACCTGTTGAAAATGAAGGTCAGACAGGTGCTGTATGGTATACATTGGACAGCACGTCAGGGCAGGTTTGTCTTCACATTAAAACAGTAAAACTCAATATCAATTCTTCAAGGGGTTTGAA…	_
gene14111	5909.92	2893.61	-1.0303	0.045447	1	LOC107820699	plastidial pyruvate kinase 2-like	GTTCTGTAACACAGTTGAGCAAACCTCCAGCTTCTTTATATTTTCCTCTTCGATACACACGAGGCCCCTCTCTTCGACATCTCCGCCAAAAAATAGCGGCGATTTCTTCAAAGTCTCACACTCTTGCTTTTGCCTTTTATACTCTCTCTCTCCTCATTCCCTCACTCATtttctcactctctctctctaattCTCCGTCCATTTCTCTCTCTATCTACCCATGTCTCAAGTGGTGGCTACGCGCTCGATTCAAGCTTCATTCTCCAGCCCTAGCCATGGATCTCTCCAGAGCCAGGTTGAGAAACTTATTAAGCCTTCTAGCTTTTCCTCAAAAGTGCTAGCTCGGAATGAACGGAGCAAGAGCTGCAATGCTATTCGCGTGAATGCGCCCCAGATCAC…	_
Novel03397	4617.68	2247.82	-1.0386	0.024092	1	X13777.1	Tobacco DNA for retroviral-like transposon Tnt 1-94	CATCCTTCTGCCCctgaatcatataatatgaatattTGTGATTTTCCTGAAATTGAATTAGAAAGTTTAAAATCGATAGGGTATATTACAGGTGAACAATCAACACCGTACTCgaattattttggtatatatatatatttggaggTTTTTACGTGATCCCAGAGTAGAATGTTTTATTGGGATTGACTTTTTCATTGAACAATGAACGCCATTGACAAATATTGGGAACCATCAACACTTGAAAGTAGGCTAAAGCTTCTCTAGCATTTATTGCAACCATTGTATATGCCAAAGTTAATTTCTTTTACGTAAACTTAATTCAAGTAGGCTAACAATGATATGGTTGAAGTTTTAACTTGCAAAATTTAGCCGTCAAaggccttttttttttctttgaaa…	_
gene62360	10913.2	5304.3	-1.0408	0.034756	1	XM_016623539.1	heat stress transcription factor B-3-like (LOC107800375), mRNA	TCTTTCATTTCTGTGAAAGGATATATATTATatagagagagaagaaaagtttttttttttgcaaaaaataaaaaagctcTCTTGCATTTCTCATGAACTTCGGAGTCGTATTGGGTTTCTATTGCTGGGGTTGGGAGTTCTTAACTGCCCTTCttctcttctccacctcctctTCTATCTAGCAATTTATCCATTTTAATTTTgtagatttttttttctaaaaaaaaatcccaacacaaggaaaaaaaaaaccaaaaagggTTGAttctatttccttttcttttctttgttttaccAATTTTcttggaatattttttttttttaaaatgatggAGGTATTATTTGAAGAAGTTCAAAGTGATGAGAAGAGTTTGTTGTTAGAGTATGTAAGGAAATCAT…	_
gene15087	818.515	395.487	-1.0494	0.024116	1	LOC107821785	annexin D3-like	tttttgccCTTCTCTTTCATGAAAGGAGAGAGCGAAAAATAACTGAAAGTGAAAGTGTTAGAAACAGAAAGCAGAAGTTGCAACTGAGAAAGAGAAGAAATGGGTACATTGAGAATACCAGATGTAATTCCTTCTCCTACTGAAGACTGTGAATCACTCATGAAAGCATTCAAAGGCAGAAAGGGATTAGCTACTGGTTGTTCCATGTACATAAAAGGCCTGGGAACGAATGAGAAGTCGGTAATATCGGTATTGGGGCACAGAAATGCAAGTCAGAGGAAGAAGATCAGAGAAACCTATGAGCAACTTTACAACAGGTCCCTTGTCGATGACATTTTTGCTGAATTATCTGGTGATTTCAGGAAAGCAGTGATCCTGTGGACATATGAGCCTTCTGAA…	_
gene59406	1930.06	928.515	-1.0556	0.04	1	XM_016619959.1	caffeoyl-CoA O-methyltransferase 5-like (LOC107797097), mRNA	TCCAAACCAGACTCCTTTCTTTGATCCCCCTTCCCGGGCAGGGAAGAGAACGAAAATGGACCGCAGATGGTAGTCGTGGTTGATTCGAGGATCTTACGCGGGTGTCTATATATACATTCCATTCCCTTGATTCCAAACTCAGAAAAACATAGAAAATCAACAATCAAACTGAAGAAAAGCCTAAAAAGATTGGCCTAAAGGAGAGAAAAGTAGcaaaaaaacatcaaagaaaTGGCAGAGAATGGAATTAAACACCAAGAGGTTGGCCACAAGAGTCTTTTGCAAAGTGACGCTCTTTACCAGTACATACTTGAAACCAGTGTATACCCAAGAGAGCCAGAATCCATGAAAGAGCTCAGGGAGGTGACTGCTAAGCATCCATGGAATTTAATGACAACA…	_
gene49875	528.272	254.089	-1.0559	0.043853	1	XM_016607991.1	mechanosensitive ion channel protein 10-like (LOC107786503), transcript variant X2, mRNA	TCACGTGGCTTAGTTCAAATATTTCTGCTGTATATGCCTCCCCTTCCCCCAAAGCTTTAGTTGTTTTCCATTAAAATATGTGCCTCTTCTCCCACTATCTTCACCTCCTCTCAGTACCCACAGCCCCCTTTTCCTGAAACCCTGGCCTCTCTCAGCCTTACTATTCTTGTGTTTGATGTTTAACTTGGGGTGGAATGGATGCAAATGGTAAGGCTGCAAAGTTTAGTGGAGAAATAAGCATGTCAGAGAACAAGAAAAACCCCAGTGATGAAGTGGTTGTCATGATCTCTGGAGATCATAAGGATTCTAAAAGTCCTGTTGCACCAAAACCAACAGTCCTAGTCAGTGATTCCTCACCTGAAATTGCCAGGTATAGTCCAAGCCCAAGCCCCAACAAAC…	_
gene72744	399.523	191.678	-1.0596	0.044352	1	XM_016636878.1	copper-transporting ATPase PAA1, chloroplastic-like (LOC107811884), partial mRNA	TCCGCTTTGTCCTCTGACGTCATTATCCTCGATGTTACCGGAATGACATGTGGCGGCTGTGCTGCGAGCGTGAAGAGAATTTTAGAAAGTCAACCACAAGTTTCTTCTGCAACTGTAAATCTTACGACGGAGACAGCAATAGTGTGGCCAGTATCTGACGCGAAGGTTGTACCAAATTGGCAAAAGCAGATAGGGGAGGCCCTTGCTAAGCATTTGACTACTTGCGGGTTCACATCTAATGTTCGAGATTCCGGAAGGGAAAACTTCTTTGAGATATTTGAGAAGAAGATGAATGCAAAGCGTATTCAGTTGAAAGAAAGTGGTCGGGGGCTTGCAGTCTCATGGGCTTTATGTGCAGTGTGCCTTGTCGGccatctctctcatttctttgGAGCTAAG…	_
gene56141	498.707	236.249	-1.0779	0.039469	1	XM_016656355.1	G-type lectin S-receptor-like serine/threonine-protein kinase At4g27290 (LOC107828952), mRNA	AAGGTTCTTGAAAATCAAAAGCCATACCTGAAAAAAGGCTTAAGATTGAATCAATGAATTTGCTATCTTCTTTATTCATCTATTTCAATTTTCTTTCCATTGCACTAATCTCCACAGCATTAGACACCATAACCGTTGATCAACAACTTAAAGATGGTGATACAATTATTTCAGCTGATGGGGTTTATGAACTTGGATTTTTCAGGCCTGGAAATTCAATGAATCGCTACGTCGGAATATGGTACAAGAAAATATCAACTGGAACAGTTGTTTGGGTTGCTAACAGAAATAGTCCATTAAATGATACATCAGGAGTGTTGATGCTCAATCCTGAAGGAATCCTAGTACTTCTCAACAGTACTAACTCGACAATTTGGTCGTCGAATTCATCAAAAATAT…	_
gene39462	631.311	298.583	-1.0802	0.040319	1	XM_016594581.1	2-alkenal reductase (NADP(+)-dependent)-like (LOC107774912), mRNA	GCAACTTGCTAAAACTCGAAGTCCACCTACTGTGGTTGGCATTAAAATAAGCTTCATTCTAAAAGGGCAGCTGCTGTACACAGAGTTTAAACAGAAAGGAACAAAGAAAGAATTAGAGGAACAAAGGAAGAATGGAAGCTGAGCATTCAAGTACGATGTTACCAAACAAGCAAGTTTTGTTCAAGAACTATGTTGAAGGGTATCCAAAAgagagtgattttgagcttagaaGTACAATGATAAGTTCCCAGATTCCTCAACGATCAAAGGGTTTGTTTGTTAAGAATCTTTACTTGGGTTGTGACCCTTACATGCGACACAAGATGTCTCTTCATGAATCCAAGGATGTTTCTTTGCTTACCTCATTCAAACCTGGTTCTGTCATTACTGGACTTGGGG…	_
gene19494	24886.1	11761	-1.0813	0.025073	1	LOC107826669	metallocarboxypeptidase inhibitor-like	AAATAGCCAAAACTCTCGAGAAAGGCTTATAAATACGACTTTCGTAAAAGGAAGGAAACGCGTCTATATTGTACTGTAAGTCTCTCAACCTTGAAGTTTAACTTCAGTATTACAATGGCTGAAAAGGGTCTGTCATATAAACTCGTTATCATTTTCACCGCTCTCCTTGTGGTTATTGCTGCTTGCTCCACGAAAATTCATGTGATGGCCCTAAGAGATCTACCTAAAGATGTATTACCAATTGCAACGAAACTATTTCAAGAACAATATGATGCAACTTGTGGGAAACCTTGTAATACTAGGGACGATTGCTCTAAAGGTTGGCTCTGTAGTGAATGTTATAATTTTAGAAAGACTTGTGGGCCACTTATTGgtgatgttattatgggcatgtgaTTT…	_
gene30470	482.844	228.047	-1.0822	0.048123	1	XM_016583502.1	serine/threonine-protein kinase SAPK10-like (LOC107764919), mRNA	ACGTCAAATATAACTCCCCTGTCTCCTCTCTTCTTCTCCCCACAGTCCTCATACCAGAAAAAGCTGAGTTACAAAAAAGTGCTCATTTGTCTTCACTCACAGCTCCATATCCCTTGTTAGAAATGGATCGGGTTGAAATCGGTGTAATACCGGGCATGGATATGCCGATCATGCACGACTGTGATCGGTACGATTTTGTTGACGATATCGGGTCGGGTAATTTTAGAGTTGCGAGACTCATGAGAGATAAGCTAACTAAAGAGCTAGTTGCTGTAAAGTATATCGAAAGAGGCGATAAGATAGATAAAAACATTCAGCGGGAAATAATCAATCACCGGTCCCTACGGCATCCTAACATAGTTAGATTCAGAGAGGTTATTCTGACACCAACTCATCTTG…	_
gene60412	411.607	194.175	-1.0839	0.04237	1	XM_016621184.1	probable receptor-like serine/threonine-protein kinase At5g57670 (LOC107798210), mRNA	TTCCGatcacataataataatatacacaccACCCCATTACCCTTTCTGACAAAATCAGTTGTATATGGGGAGTAATCAATTCATCATTTCTCTTTTTCCTAatttatacatacacacacacaaaaaagtgCAGTGTGCGATTCTTTCTCTCAATGcatttctagagagagaaagagagaaagcgAAAAACACACCATTACACACTGCACCCTTTTCGCTACAAATCACAATGAAAGTGTGTACTGGTAACTGTAGTATTGTGGAAAGCGAcagtaatattattaattatagtGATAAAAATAGTGGCGCCGGAGAAGATGTGGGCGGCGGTGGAAGGGTGGTGGCAGTGGTGGGAGTGAAGTTAGATTCGAGGAGTAAAGAGTTGCTGACGTGGGCTTT…	_
gene39519	1639.12	769.926	-1.0901	0.028468	1	XR_001645622.1	uncharacterized LOC107774976 (LOC107774976), transcript variant X2, ncRNA	ataaaaactatCATACTATAAAACCCGGACGATGACCTTGACATTACAGACCAGAATTAtggcttccaaatcttcaacaaaACTTGCTCTTTTCACTGTCCTCCTCCTCTTATTTACCATTGTTACATCGTCTGGAAGGATAATCATGGAAGAAGTACAAGTAGGTGATGAAGGAGCAATGGCAACAATAGAGCTATTAAGAAGTGAAGTGCTGCAGCACCAGCAAAATGACAGATGCACATATTATCGTTGTCACTCTGATTCTCATTGCAAAAAGTTTTATTGCTCTAGATGTTCTTCGGACATCATGGGTAGGGGTGTTTGTATGACTTAATTGTACCAATATATGTAATATATATGCACATGGGAGAGAGCCTAGGCTGgatgtttggagtgcaa…	_
gene13736	18589.6	8714.46	-1.093	0.03712	1	LOC107820287	NADP-dependent malic enzyme-like	TGCGTATATAGGCGGCACTAGCTGAAAGCGTTGCAGAAGGTGCGAGTGTATTACTATTTGTGTGAATTGTGAAAGAAGAAAAGTAAAACAGAAAATCATGGAGAGCGCGTTGAAGGAGCAGAGGGGAGGAGAATCGGTGCTTGACCTGTCACCGAGAGCAACACCGGCGGGTGGTGTCGAGGATGTCTACGGTGAGGATTGCGCCACCGAGGACCAGCTTATCACTCCCTGGACTATCGCCGTTTCTAGTGGCTACAACTTGTTGAGGGACCCACGTTACAACAAAGGGCTTGCCTTCACTGAGAGAGAAAGAGATGCTCATTACTTGCGAGGCCTTCTGCCTCCTGTGATTTCCACACAGGAGCTTCAGGAGAAAAAAATTATGCAGTCTCTTCGCCA…	_
gene12527	407.723	190.515	-1.0977	0.040569	1	LOC107818947	glycine-rich RNA-binding protein-like	TACATCAATTTCACCCCATCTCTTCTTTCTGATATTTTCCTTTAGGGTTTATCCTCTTCTCTCTTTTCTCAGTGTAGTAAAATGGCTGAAGTAGAATACAGTTGCTTCGTCGGTGGGCTCGCATGGGCTACCACCGATAGAACCTTAGCTGATGCTTTCGGTACATACGGCGAAGTTCTCGACTCGAAGatCATTAACGACAGAGAAACTGGCAGATCTAGAGGATTTGGCTTTGTTACCTTTAAGGATGAGAAATGCATGAGGGATGCAATCGTAAGGATGAACGGTCAGGAACTTGACGGCCGTAGCATTACCGTTAACGAAGCTCAGGCTCGTGGAAGTGGAGGCAGCGGCGGTGGTTACGGAGGTGGCCGACGTGAAGGAGGAGGCGGTGGTTAc…	_
gene33326	3271.3	1528.12	-1.0981	0.016859	1	XM_016587225.1	sugar transporter ERD6-like 7 (LOC107768121), mRNA	ATTTACACAAATATAAAGTTCGATTCAAAACTCAAATGTGATTAGCTCCAAAAGGTAACTTCTGTTGCTTTAATCAGTTTCACACGTCAGTTCTAGCTCTGCCAAGTcatttcattaaaaatattaCTATTGTTATCGCCACAATATTTGGGAGGCAGATCTGATTACACCTAGAAAATTAAATACTCCTAGAAAGGAACCATGTGTACAACTTCCACAGCATAAAAATACGCATATGGCGCTCATCCAAAAACTCCCTTCCTTTCTTGCTTCTCTTCCTCACTTATAGTCCTTGCCTCTAAAAATCTTCTTACTTCTTTATTTGAACCAaacactccaaaccaaatatgaaggAAGATATAGAGCAGAGTGAGAACAGGTTACACGAAGAGATAAGAG…	_
gene4700	2851.55	1321.75	-1.1093	0.043463	1	LOC107783156	omega-3 fatty acid desaturase, chloroplastic-like	TTGGACTATGAATAGATAAGGAAAAACAAGACAATCAACAAGTTGAGGTTTTCTGTAGCTCTTGTTGAAGCTTAGATTTCCCCTTGAGTTATCTTCACATATCCAATTCTCTCTCCACCCTACCTATAGCATAAAAACCAACCAATagaaaaacaaataatttataaCAAACACACATTTTTTGAGACTTGTTTTAAACACCCTTTTTATATTTTCCTGTATTACCCCATCTTTGCATCTCTCTCCTCTTCTTTGAGAGATATTCAGAGTTCAAGAAAATCTCTCTCCTCTTTATCCTTCAATGGCAAGTTGGGTTTTATCAGAATGTGGTCTTAGACCACTCCCAAGAATCTACCCTAAGCCCAGAACTGGGGCAGCCACTTCTGCCTCCTCTCACAT…	_
Novel03881	187.902	86.9131	-1.1123	0.048426	1	XR_001645889.1	uncharacterized LOC107776086 (LOC107776086), transcript variant X1, ncRNA	aaggtgttggatcacaattttaagaatttttagAGCTCAATTCTTGGTCCaattcggattagtccattaagcctagggacccttctaaactcttctttggaacaaaaacaaataaaaaggaccCTAAGAATTTAACACAAAAGGACCTTAGGAACTAattggcaaaatacacaaaatatacCTAATGCTTAAAAAAGTCTGAAGGAGGCTAGAGCCTAAGACCCCCAAGGTCTTCTTCTTCACTTACACGCAGCAGCAGCCATACACGACCTTCAGCCGCCCGAGCAGTAGTCATCTTCAGCGAAAGAGGAAGGGACCTCCATCAACGAATAACGACTATGCCAAACAGCCCTCCGCCATCTTCTCCGCATCCCAACCAGACCTGAACGACACCCAGCA…	_
Novel00115	161.502	74.5415	-1.1154	0.038978	1	XM_016617440.1	uncharacterized LOC107794884 (LOC107794884), transcript variant X3, mRNA	tttattatttggtggctgtcataatttttgatatagtagttgtgacttattcacactatatacgtttggcttccgcaacattaTTCTTCTAATTGATCATATAATACTTGCCGCATGTCATTTAACTTTGAACTTGAGACCCTCCTACATGTTCTCCACTTGTcccaaattctttattttattctaacaTTTTTATTATATCTTCTACTCATATTGTGTTCTACAACTGCTTCATGGTTATGTTTGGTTTTCTTTCAGTATGCACATCGGAGATGTGTGCAAAGGTGGTGTAACGAGAAGGGTGATACCATTTGTGAGATATGCCACCAGGGGGAACTGGGGAATTGTCAGAAGAGACTTGAGTAATCCTCGTTTGATAGCAGTGGTTTCAACTGATCG…	_
gene32489	4036.78	1851.88	-1.1242	0.038654	1	XM_016586097.1	bifunctional 3-dehydroquinate dehydratase/shikimate dehydrogenase, chloroplastic-like (LOC107767176), transcript variant X1, mRNA	CAACGCAATGCACTATCCGTTTTGCTTTGGCAAATGATTCAAACTTTGTCATTCTTATCTTTGATCCCTTCACGTTTTCAAAGTTGTCGCGTTCTTCTatgtttgtttttttctttttttgtatccGAAACAAGATTTTCCAACCCACATTACTTAAATTACTTACCTATCTTTCCCTAACCTACTCAATAACAAAGACAATTACATTTACCCTCACACGGAGAGAGAGAGAATTAATGAATCTCCTTCATTTGTTTAATCCCTACAAGTGGATTATGTTTCCATTAAGCTCTTTTGCATATAAATAGGACTCATCCAACCCAATCCACAATGCAACCGATTCTTTTTTCCTACATATTACCATTTCTTGTATTGAAGCTTAGATGGGGAAATAGCTTA…	_
gene61490	22053.7	10098.4	-1.1269	0.029326	1	XM_016622517.1	5-epi-aristolochene synthase 3 (LOC107799408), mRNA	tttcaacaattgAGAGTTCCTTTCCTTCTTCcttaaaagaacaaaaacaatacTCTCATCTTTAATTAGCAATGGCCTCAGCAGCAGTAGCCAACTATGAAGAAGAGATTGTTCGCCCCGTCGCAGACTTCTCCCCTAGTCTATGGGGTGATCAGTTCCTTTCATTCTCCATTGAAAATCAGgtTGCAGAAAAATATGCTCAAGAGATTGAAGCATTGAAGGAACAAACGAGAAGTTTGCTGTTAGCAACCGGAAGGAAATTGGCTGATACATTGAATTTGATTGATATTATTGAACGTCTTGGCATCTCCTACCACTTTGAAAGACAAATTGATGAGATTTTGGATCAAATTTATAACCAAAACTTAAACTGCGACGATTTGTGCACTTCTGCACTTC…	_
gene23712	197.179	90.27	-1.1272	0.049192	1	LOC107831340	glutathione S-transferase 1-like	TTAGTCAAAGGTGACAATTTTCCGAGGTACTGTTTTCAAAGGTGGTTTGGTGCAGATTATTCTCACACTGAAACTCCAACTACCAAATGCTTCATCAGCTGTTCCCATTTCATCTTCATCCATGGAATCCAATTACTCCCAGAAGATGGCTGCTGATTCAACATGGGTTTCAAAGATTATATTGTATTCTTTCTGGCAAAGTTCATGTTCTTGGAGAGTTCGCTTTGCCTTGAACCTCAAAGAGTTTGAGAAATTAAATCCTCTTCATTACGTTCCTGTATTGGTTGATGGCGATGTGGTCATTTCGGACTCCTATGCAATTTTACTAGCAGAAGAGAAGTATCATCAGAGACGCCCGTTGCCAGTTGAATCTCAATTAAGAGCTCTCAATCTTCAGGC…	_
gene27132	3414.12	1556.52	-1.1332	0.038574	1	XM_016579409.1	tropinone reductase homolog (LOC107761211), mRNA	TTCAGTAATATAACCCAACTTGgaagactatatatatatatgttagcCTGACCTTAGCTGTTATGCAGATTATTTTCTGACTctgaagtttttaaaaatattaagaagaAATTAAGGGATGGCACAGATTGATAATAGCAATGGAGATGGAAGATGGTCTCTTCATGGCATGACTGCCCTTGTTACTGGGGGTACTAGGGGCATAGGCCATGCCATAGTTGAAGAACTAGCGAGTTTTGGCGCAACAATCTTTACATGTTCACGAAATAAGAAGGACTTAGATGAATGTTTGGAGAAATGGCAAAAGAAGGGGTACAAAGTGAACGGGTCTACGTGTGACTTGTTTTCAGAAGATCAACGAAACCAGTTGATTGAAAAAGCTACTGAATACTTCAATGG…	_
gene48405	4678.1	2128.41	-1.1361	0.04895	1	XM_016606050.1	glycine-rich RNA-binding protein-like (LOC107784861), mRNA	CATATTTTTCCTCATCCCTTTCTCCTCCGTTGTCATCTCTCtctataatttaaaaaaaaatcaatggcTGAAGTTGAATACCGGTGCTTCGTCGGTGGGCTCGCATGGGCTACCACTGATCGAACCCTAGGTGAAGCTTTCTCTCAGTACGGCGAGGTTCTTGAATCGAAGATAATCAATGACCGTGAAACCGGTAGATCTAGAGGATTTGGCTTTGTTACCTTCGGTGATGAGAAATCCATGAGGGACGCTATCGAAGGGATGAACGGCCAAGACCTTGACGGTCGTAACATCACCGTTAACGAAGCTCAATCACGCGGAAgcggcggcggcggcggcggcggTGGTTTCCGCGGTGGACGTCGTGAAGGAGGCGGCGGATACGGAGGTGGAGGATAT…	_
gene5790	854.992	388.987	-1.1362	0.021384	1	XM_016617741.1	uncharacterized LOC107795156 (LOC107795156), mRNA	AACTTCCACAGGCTTGAAGAAGTCACTAGGGTAAAAATCATCTTCAAACCTCTCTTCCCTCTTTCTTCATAGGTGTCCCACTTGTTCTTTTCCAAATTCATACGGACCCATCTTCATTATCAGTTCTAATATCTCAATTATATCATGGTTGGAACTTCCATCAACTCTCATAAACTACCCCTTAATAAGTCCACCAATATCAAATTCCTCTCCAGCTATGGTGGCAAGATTCTTCCCCGTCATCCTGACGGCAAACTCCGTTATTATGGCGGCTATACCCGTGTCCTTTCCGTTCATCGTTCCATTTCTTTTGCTGAGCTGATGGTGAAGCTAAGGGAGATGTGTGGAGCAATGAGTACTTTAAGGTGTCAATTGCCAACAGAAGATTTGGATGCACTT…	_
gene14210	974.43	443.285	-1.1363	0.026505	1	LOC107820810	1-aminocyclopropane-1-carboxylate oxidase 1-like	CCTCCATTAATTACTCCCACATCACCAATATTCTAGAGCACATATTTCACGTTTTCATTCACGTCCATTTCATGAATACATAACACCACCCAACCTTCCAACTTTTTTATGCCTCCCCCTACTCCAATCCTTTATCTCTTTAAATTTAGATATCATTTGCAAATTGCAAACTCCCCAACACCTCTTGTctttcttgcctttctttttcttttttaacctGATATACGTGTCCCCAAACACGGACGTTTTATTGCTTAGCGCATTTTCTTAGTATTAATAAAGTAAAGTAGTGTCTAATCACCATCATCATCGTACTTTGCTTTGTATTATAGCTGGAGATAATCAGACACCATATTgggaaagaaaacagaaaaaagaaactagtagtagtaatgaata…	_
gene32635	1474.92	670.557	-1.1372	0.037523	1	XM_016586309.1	probable carboxylesterase 6 (LOC107767338), mRNA	TATCATCTCAAAACACTCTTCTCCTTGTTCTTCATTCTTGATTCTACTATATTATCTcatgagaaaaagaagaatgacAGCCATAACATTTGATCCAAATTTTAGCCTTCAAAAAATCATCAAAGAAAACCCTAATCACAGAGTTTTAATAGAAGAAATTGAAGGGCTTATTAAAGTTTACAAAGATGGCCATGTTGAAAGATTTCCAATAGTCCCAAATGTTACTACTACATTACCTCTTGAACTTGGTGTTATCTCTAATGATGTTATAATTGATAGTTTCACAAATATTTGGGCACGTTTATATGTCCCAAAATTATGTCAAGAAAAATTCCCTTTATTAATTTATTTCCATGGAGGTGGATTTTGTGTTGGTTCAGCTTCTTGGATTTGTTACCA…	_
gene39252	363.602	165.193	-1.1382	0.03738	1	LOC107774678	uncharacterized LOC107774678	GTGGCTAATAATCCAAGCGTTTTATGCAAAAGCTCAGTTGACCCCTGCTACCAAAAGAGGGGAGCATCTTGAAAATGGGGTTTGGTGCAGCTACTCCCTCCACTTCAATGGCAGGCCATGTTTTCCTAAGAAGCTCTCATCAAAAGGAAGTAATGTTGGGGTCTTGTTTGCGAAAAGAAACATGGAGGTTTAATCTCAACTTGCCCAAGCTCAACTACCAATCAAGAAACTCATTTTGCTGCAAGAGTGAATCAATTGATTTCGAAGAAAGAACAAGTCCgtatgagGTCAAGAAAGAGATTGACCAATGCTATGAATTAATACACAGGCTTGGTCGGGGTGCTGTCTATTTGGGATCTTCGAGGATGGGCCCTGAACATCCACACTACATAAAAACCT…	_
gene43071	542.317	246.141	-1.1397	0.035288	1	XM_016599241.1	AT-hook motif nuclear-localized protein 9-like (LOC107778915), transcript variant X3, mRNA	CTAACTTCACCATTTCCCCCCTCTTTCTTTCTCTATGCAAAAAACTTTCTTTTTTCCCAAAAGGGTCAcctcttttttgcattttaattagtTTGGTGTCAGTTTCTTTGGCAAAAATATCATAAAGTTGTGATCTTTATTCAATTTGCAATATCAAGAATGGATTTTTATTACTGGGGTTCTTGTTCCTGATGCAATGACATTGATTTCTTCGTTGGGTTTTGGCTTTTTCTGTTTAAATGGTGTGGGATTTTGTCCATGAAGCAGAAACTTGGTGTTTAATTAAGGGTTGGTTTTGAATGGTAAGATTTTGCACTAATTGGGAGGCTTTAAGGAAATCTTGAATGTGCATAATAAAGTTCAGTTCAGTGTTTTAGGAGGTTCAGTCTTTTTCTGCCA…	_
gene17244	258.773	116.926	-1.1461	0.045282	1	LOC107824170	uncharacterized LOC107824170	AATAAAAGGAgggaaaaagtaaataaataaaagaacagAGTTGTAATATGGAGGGAAATATAATTAGTGTGATCAAATATTGGATTGAaggagaaattgaaatttttattaaGGTATGGTTATTAATTTATGCATCACTATGTTACTgttatttagttattaaaattaTTCCAAAAGGTTTATTTAGGCTCTTATCTTTTCTCCCTATGATTTGTTTTTTCCTTTATCTCCCTCTGAAAATTAACTCTGTTCATCTTTGTGGTAATACTgcttttttcatttcttggctTTGCAATTTTAAGCTTCTTCTCCTTGCTTTTGACCAAGGTTCACTTTCTGATTCTTCACTTTCTATCACTAAATTTCTAATCCTTGCTTGTCTCCCCATCAAGATTCAGC…	_
gene21273	2221	998.049	-1.154	0.031893	1	LOC107828644	BAG-associated GRAM protein 1-like	CTTTCAACAATGTCCAATTTACAactccccctctttcttcttcttcgtcgtcgtCGTCCTCCTCCTCCCTTCTTTGACATTGACCCTGTCTGTCTCTTTCACACGCTCACACACTCACTGCGTGTATATATACCatacatatatattatacacACAGTAGGAATTTTTGTCTGCTTGGAATTTTCCGCCATTTTCCTTTGATCCACTGTTTTCTTTccaactatatatatatgtgtacatTTTTTCTCAACAATTTCAAATACCAAATTTGTCACCACCCAATTGACTTCAAATAGCGTCTAAAAAAAAGTTTCAGTAAAGCAGATGATTGTGGAGGCGGCGTTGGAGGTATTAGTGCCGTCGTGGTGGGAGGTGAAAGTCACCGTCGCCGCCACGGCA…	_
Novel02350	167.416	75.0991	-1.1566	0.030453	1	XM_016641777.1	putative glycine-rich cell wall structural protein 1 (LOC107816100), transcript variant X2, mRNA	GCTAGAGAAAAGTTGCTAATTAGGCACGTATGATCTTCTTCCTTTCAACACAAACAtcctatttatagaaatcaaATCTCATAAGTTTCCACGATGCCTCGTGGTTCTTTTGCCATGATGCGTCGTGTTTCTATTGCCATAATGCATCGTGCTTCTATTGCCATAATGCCTCGTGGTTCTTTTGCCATGATGTCTCGTGCTTTtcttttattcctttattttctttatcatgatatttttatttcctgTAAAATACTATTAGAAAATACAGATAATTGACATATTANGATAGATAGGCGCTGAGATCTGGAATGAAAAGTAACAGGGAAAAGGGAGAGCATCATCTCtgaacaaagaaaggagaaagcagCCACAACTCCCATAGAATTCTTGAAATAC…	_
gene14315	779.868	347.871	-1.1647	0.028971	1	LOC107820927	U-box domain-containing protein 11-like	TTGGAAGTTTACATATAGAGAATATTGGCAATATTGATCATGACGTTAGGTCAAAAGTTAGACGTGTCCCTCAAGGTAGTGTTCCAAATGGAAGCGCTTGCAGTCAGATAATTCAGGAGCCAGATAGAATAGGAAATTCATCCAAGAGGTCCGAGGTTGGTGTTCCGGAGATTTCTGGTTCGACCAGAGAAGACGACTCTCCATTTAAGAGTCACACGGAGAGTACAAAGCTCGACTGTCCTGTAATTCCTATAGAGTTTCTTTGCCCAATATCCCTTGAGCTCATGAGGGATCCTGTTATTGTGGCTGCCACAGGACAGACTTATGAGAGATCGTACATACAACAATGGATAGATGGTGGGCACACAACATGCCCAAAAACTCAGCAACAACTCCACA…	_
gene10325	1348.75	599.059	-1.1709	0.020278	1	LOC107816490	probable strigolactone esterase DAD2	TCTTCGTACCGTTATAAATACCACACCCCTCCACAAGACTTTTCCATCACACAACTTCTACCCAACAAAAATTGGCCAACCATTAAACAAacgagaaaaaaggaaaaaaaaaggagtaCAAAAGTTCAACCCAAGGGTACAGTCTTTGGATTTTCCAAGCCCTTACAAAAACCCAAAACATATTCTTCATATTTTCCTCCAATAAAAAAGAAGGCAAACTCAAAATGGGTCAGACACTTTTGGATGCTCTGAACGTACGAGTCGTAGGTTCAGGTGAGAGATTTTTGGTGTTAGCTCATGGCTTTGGAACAGACCAATCAGCTTGGAATCgaattcttcctttttttctccgAGATTACCGTGTTGTCCTTTACGACCTTGTCTGTGCCGGCAGTGTGA…	_
gene24718	2950.44	1309.25	-1.1722	0.035273	1	LOC107832461	cytochrome P450 CYP82D47-like	TCATCTTTCTCCCATAGAGAAGCCATTGTAGGACTTGTAACCTTTTCATTTCTATTCTACTTACTATGGACaaaaaaacaatcaaaaatcTTAAACCCACTGCCTCCAAATATCCCAGGTGGATGGCAAGCAATCGGCCATCTCTTTTATTTCAAGAACAATGGCGATGAAGATcgccatttttctcaaaaactcggTGACTTAGCTGACAAATATGGTCCCGTCTTCACTTTCCGGTTAGGGTTTCGCCGTTTCTTGACGGTGAGTAGTTATGAAGCAATGAAAGAATGCTTCACTACCAATGATATCCATTTCGTCGATCGGCCATCTTTACTTTACGGAGAATTCCTTTGCTATAACAATGCCATGCTTGCTGTTGCCAAATATGGCCCTTACTGG…	_
gene38397	808.102	356.857	-1.1792	0.023165	1	XM_016593157.1	1-aminocyclopropane-1-carboxylate oxidase homolog 1-like (LOC107773731), mRNA	AGAAGTAAGACATATATTGAAACAAAGTAAAGTGCATCCTATTCGAAATTTAAAGTGTCATCACAAAACAGGGGAAGAaccaaaaaatcaagaaaatggaTAGCAGCAGCAACAATGAGGTTTTCTCAgcaattgaatcaaaatatgatagaaaGAGAGAGTTAAAAGCTTTTGACGACACAAAAGCAGGTGTTAAAGGACTTGTTGATGCAGGAGTTAGTAAAGTCCCTAAGATTTTCATTTCACCTTCAGATACAACAAAGAAGTCAAATTCCAGCACAGAACAGTTCATATTTCCAGTCATTAACCTCCAAGGCATTATTGATGGTGATCAAATCAAGCGAAAGGAGGTCGTTGAAAAAGTCCGCGATGCATCTGAGACATGGGGTTTCTTTCAAG…	_
Novel03656	78.5666	34.6333	-1.1818	0.041623	1	XR_001648164.1	uncharacterized LOC107786498 (LOC107786498), ncRNA	gaccagagtattgtccaatggtgttttatgtttaacagatattgaaggaaaatgcatagacatggctatctaTTCTGATtcagtaaagagatattatgcatgattttctttggtataattgttgattgtttgtatttggcattgtttcgaagattgaaatgacgaaggcaatttgttctgctatctaaacactctaccctttgttcccccttttgagccgcatttgtttccttcatacccctcttttggaatcaataataaaaagaaaaggaaaagaaagaaaaagagaaaagagaaaagaaaagaagtgaaaagagaaagtataacaacaaggaaattcaggtgtgaactatctttgacctgattcctgttaaggatacgtaggtagcctcacggctc…	_
gene42553	3781.71	1666.08	-1.1826	0.042984	1	XM_016598570.1	AAA-ATPase At2g46620-like (LOC107778333), mRNA	GACCAATTAAGCCTACCCATGCTttgaaaagaataagaaaaatagcAAATGATCGATATGCCGGCTTTTAGCCATCTCCTAACTTCAAACCAAATAAAAAACCTAAGCTATTTAAAAAGACTCCAACTTTTCATTATTCAACATGCCCATCCCTTCATACTCTACTACTAAATTCTTTATACTTGTGTTTCCTCTCCATCATTATTCATTAATCCCACTACTGTTTATAATAATTGATTCATTTCATCATTAATCATGTTTCTCTATTTGTTAGGAATCATCCCTCTGTGTTTCTTTCTAAAGTTTGCATCAAAAACCTCCCTACTTGACATCCTCAAGAAATGGTTGAGGTTATTAGAAGAAAAATGCTGTGTGTACCAGTACTACAAGGTCCCTCAA…	_
gene71020	2116.99	929.813	-1.187	0.021432	1	XR_001653531.1	uncharacterized LOC107809972 (LOC107809972), ncRNA	ACTCCGATCCTTATATTTAATCCAGTAAAGAAGCAACAAAAATCTTATAGTTTACTAAAAGAAGAAATTCTTTATCTCATATTTAATCCATCAAGATGACTACCTGATAGTTATGCTGTGGCCTTTTTATCAAATTAACCTTTAGCTCACTCATGTAGCCATCTATTGATTTTGCATTTTTAGGTTCTATGTGCTGGAAAGGATCTtgctacaaaagaaacaacaaaacGAATGATTAATCTGTTGAGGAATCTTCAGAGAACACTACCAGCAGTCACTTGGGCGTCAGCTTGGTCATTGCTATTGCCTCAGCAGGAGATGGAAATGAAGTCCATTCTATCACCTAAGGGAGATGCTAACTTGTCATCATTGCAATGAAACTATGATTTTTGCGACTCC…	_
gene21035	153.079	67.1034	-1.1898	0.049896	1	LOC107828376	uncharacterized LOC107828376	CCTAACGCCTAAGACAGACCCGCGTTTTTTGACCTTAACAGAAGCCTCCCCCTGaacatcttcttcttcatcttacCCCTATCTTTTCATCTCCAGCAAAGAACCCACACACAACACCAACCAGTGACAACTCCAAAAATCAGACCCCCCACCcagttcttcttcttcaacaagcAGAAGCCGTTTCTGGAAAAGGAAGGCATTCTAACCTAGACTACACACAATATCATCAACGGCTTTCCCTATTCTCTAGAACAAATCAACAGAAGACACAAAAATCCTAGACCTAAAAACCTAAAAAAGCGAAAGGAGCTGCCATAGGAATGTATGGAATATTTGTTATTTCTGCTTGCACTTGACTTTTTCGACTCCAAATCCTTTCCGTAAAATGGAGATAGG…	_
gene60304	405.318	176.952	-1.1957	0.026141	1	XM_016621051.1	G-type lectin S-receptor-like serine/threonine-protein kinase At4g27290 (LOC107798094), transcript variant X1, mRNA	GCAAATAAGATTTcatgtcattttctttatataaaCGAATAATGAACATAACTTTATATTAGCTTTGTCGGTCAAAGTTAGTGGAATTCTCTCTTTGTGTCCCCTATATTATGGCTTTAAGGCTTTAACCTTGTCACCTAAAAACATGAGTCAGAATTCATGAAAGGGCTACCTTTATTTGTTTGTTCCCAATTACTCTTCATCTTACTAACTTCCACAGCATTAGACACGATCACTAGAGATAAACCCATTAGAGATGGTGATACAATTGTTTCAGCTGGTGGGGTTTATGAACTTGGATTTTTCAGCCCTGGAAATTCCAAGAATCGCTATGTTGGGATATGGTACAAGAAAATATTACCTACAACTGTCGTCTGGGTTGCCAACAGAAACATTCCA…	_
gene45894	241.902	105.545	-1.1966	0.037797	1	XR_001647148.1	uncharacterized LOC107782069 (LOC107782069), transcript variant X2, ncRNA	TCTTTTCCATTCTCCAGCCCTTTTCATCCTTCCCATTGTGGTGGCTGGGAACACTTTTTTGAACATGCAAGTGGATTTATGCTTGAAATTGACTTGGTTCGCTGCGTTACAGTGGGATATATTTGTTCACACCCAAAATCCATCACCGGTTCCTCCATCATGCATGTTCTAGCTATGGCGTGACATACAGAGTGGAAGTTAAGATGTTTTCTCTAATTATTTGATGTATTCGGTATTGTTGCTTTGTTTTGGAATGAACTTAGTGGTGAGCATACTGCATTTTTTTGTGAGTTTCATTGCAAATCCCGCATATTAATCTTTTTACAGTATCAGACTACACTGATAAAATGTTAGGAGTTAGGTCACAGTAGTGTTTATTCAGACTATTAATTGATTAAG…	_
gene62672	939.392	409.622	-1.1974	0.040443	1	LOC107800718	protein TRANSPARENT TESTA GLABRA 1-like	AGTCATTTCATCACAAATCTTTTGGTCCCTATTTTCTCGCAGAGCCAACTGCCGGTCAAAAAACACTTCGTTCTAGCAATCAAATGTAAGCACAACTGACATCCATTTCACTACCAAACCCATACACACATAATTTCCCTTCCATTTCCCCAATTCATCCCACCAAACATGGAAAATTCAAGTCAAGAATCCCACCTCCGATCTGAAAACTCCGTCACCTATGACTCCTCTTACCCCATCTACGCCATGGCCTTTTCCTCCTTCACTTCTCCCCTCCACAACCGCCGCCGTCGCATTGCCGTCGGCAGCTTCATTGAAGAATTCAACAACCGGGTCGACATTCTCTCATTCGATGAAGAAACCCTAACCCTAAACCCAATTCCAAATCTCTCCTTCGAT…	_
gene65223	118.423	51.6385	-1.1974	0.045313	1	XM_016627285.1	F-box/kelch-repeat protein At5g43190-like (LOC107803545), mRNA	GTTCTATTTATCTCTCTCCACCTTGAAAATCACGTTACCAATTTGTCAAAACAAATCAAGTTAGTTGCTCACCAATACTAGACCCCAAAAACCAGAAGCAAATAAAGCATCTATAAAAATTAGCTGCAACTGATATTTTCATTAGTATTTATGGAAAACAAGAAGATGGTAATAGCAAAAGAAATGGATCCAAAAATATGGAGTAAATTACCAGAACATGTATTGGaatatttactttcatttctgCCATTGAAGACTTTCTTGAAACTCAGATCAACTTGTAAGCATTTCAAGACTCTTTTATTTTCTCCTCCTTTTATCTCTAAAcactctccttcttcttcttctagttcaCCAAATTCTTcacctttttcttcatttttcttactTTCACACCCA…	_
gene47602	169.318	73.8117	-1.1978	0.026929	1	XM_016605018.1	pectin acetylesterase 8-like (LOC107783981), transcript variant X2, mRNA	CTTCTATGTATGTGACGAAAATGAATAAACAAAAAAACTTATCGCTCAATTCACATTTAGTTTCACACTTACACAGCCATTTCAATACTCAAGGGTATTTGCAAGCGGAGAAGCTTCAGTGAAAATACAttaatcttattattattgatttctCATCCTTAGTCGGTGTGTTTCTACAGGATATTGATGGCAACAAGATCTGTTCAACTTGTCTGCTTACTTATTTGCTCTCAGGCCATCATCAAAACTGCATCTGCAAAAGTAAATGAATCATTTAAACAAGAGAAAGGCATAGATCATGCATACTTTGTCGATAGAACAATTGTTCAGAATGCTTTGTCAAAAGGAGCAGTGTGCTTGGACGGATCACCTCCTGCATATCATCTTGACCGAGGATTC…	_
gene46125	432.685	188.249	-1.2007	0.04264	1	XM_016603203.1	putative protein phosphatase 2C 53 (LOC107782328), mRNA	AGCAAACAAACTATAATCTGCAAATCAAAATCaaagcaaaattaaagaaagaaagcaaaaatgCCTTGTGCAATAGCATTAACAAACTCTCCAATTTTCTCACCATCACAACAAACACCAAAACTACTTTCGCCATTTTACTGTAAACTATCATCTGTATCATCACCAACAAATCGCAATTCGTTTTATGCATCGTCGTCTTTATTATCTCCATCACCAAAATCACCTTTATCACCGTTGACTTACAACAGAAGTCTCAGAGAAGAGGCGGAGAAGGAGGCGGCGGTGTGTTCCACGTCATCATTACCGTCGCcgacgattttgaagaggaaaagACCGGCGAGGATTACGATTCCGATTGCATCTTTGAGATTAGAACAGGTTGATCAAACGCCGAGG…	_
gene9651	8220.29	3574.78	-1.2013	0.018155	1	LOC107815747	uncharacterized LOC107815747	AATATAATATCGTACCCTGTGAACTTTGATATAATCTATAAATAAAGTATCATACTATCATTCCTACTATCTCAAAAGCACTTGCCTCTCATTTTATAAAGAAAGAAACAGCTAGACAGAACGAGTGTTCAGAAGCTGCCATGGGAGTAGCACAAGTTAACCAATTCTGGTTGCATCTCGTCATCCTCTTCTCCATCTCCGTTTCTTCTATTTATGGCACTGAACTGAATTGTGTATACACAGCTTATGTTCGGACTGGGACATTCTGGGGGTCTGGAACTGACTCAAAAATTACCTTGTCTCTTTATGATGCCAATGGCCATGGGCTTAGAATCAACAACCTACAGGCTTGGGGTGGGCTTATGGGGCCAGGTTACAACTACTTTGAAATGGACCAAT…	_
[truncated: 558 more rows]
