# Supplementary material for: NtbHLH49, a jasmonate-regulated transcription factor, negatively regulates tobacco responses to Phytophthora nicotianae
Source: Front Plant Sci. 2022 Dec 6;13:1073856. doi: 10.3389/fpls.2022.1073856 (PMC9764443; doi:10.3389/fpls.2022.1073856)
Supplement: Supplementary file 4 [file Table_4.xls]

## Sheet: Table S4. GO enrichment
	Supplementary Table S4. GO enrichment of the DEGs
GO_accession	Description	Term_type	Over_represented_pValue	Corrected_pValue	DEG_item	DEG_list	Bg_item	Bg_list	Up	Up_Gene_names	Down	Down_Gene_names
GO:0009627	systemic acquired resistance	biological_process	1.97e-08	1.66e-05	8	724	34	37384	0		8	Novel00924,gene1329,gene13347,gene22423,gene42277,Novel00651,gene61219,Novel03544
GO:0009814	defense response, incompatible interaction	biological_process	1.97e-08	1.66e-05	8	724	34	37384	0		8	gene13347,gene1329,Novel00924,Novel00651,Novel03544,gene61219,gene22423,gene42277
GO:0045087	innate immune response	biological_process	1.97e-08	1.66e-05	8	724	34	37384	0		8	gene42277,gene22423,Novel03544,gene61219,Novel00651,Novel00924,gene1329,gene13347
GO:0051707	response to other organism	biological_process	1.03e-07	6.47e-05	8	724	39	37384	0		8	gene22423,gene42277,Novel00651,gene61219,Novel03544,Novel00924,gene13347,gene1329
GO:0000087	M phase of mitotic cell cycle	biological_process	1.02e-06	0.00028468	6	724	21	37384	5	gene25451,gene17192,gene65299,gene25702,gene25450	1	gene17419
GO:0000278	mitotic cell cycle	biological_process	1.02e-06	0.00028468	6	724	21	37384	5	gene65299,gene25451,gene17192,gene25702,gene25450	1	gene17419
GO:0000280	nuclear division	biological_process	1.02e-06	0.00028468	6	724	21	37384	5	gene65299,gene17192,gene25451,gene25450,gene25702	1	gene17419
GO:0007067	mitosis	biological_process	1.02e-06	0.00028468	6	724	21	37384	5	gene25450,gene25702,gene65299,gene17192,gene25451	1	gene17419
GO:0048285	organelle fission	biological_process	1.02e-06	0.00028468	6	724	21	37384	5	gene17192,gene25451,gene65299,gene25450,gene25702	1	gene17419
GO:0009607	response to biotic stimulus	biological_process	3.08e-06	0.00077418	8	724	54	37384	0		8	Novel03544,gene61219,Novel00651,gene42277,gene22423,gene13347,gene1329,Novel00924
GO:0000279	M phase	biological_process	5.16e-06	0.0010822	6	724	26	37384	5	gene25702,gene25450,gene25451,gene17192,gene65299	1	gene17419
GO:0022403	cell cycle phase	biological_process	5.16e-06	0.0010822	6	724	26	37384	5	gene25702,gene25450,gene65299,gene25451,gene17192	1	gene17419
GO:0003793	defense/immunity protein activity	molecular_function	6.59e-06	0.0012754	10	724	93	37384	1	gene68229	9	gene1329,gene13347,Novel00924,gene68989,gene61219,Novel03544,Novel00651,gene42277,gene22423
GO:0015035	protein disulfide oxidoreductase activity	molecular_function	1.46e-05	0.0026276	6	724	30	37384	6	gene25702,gene6755,gene25450,gene39385,gene25451,gene17192	0
GO:0005681	spliceosomal complex	cellular_component	2.25e-05	0.0037752	6	724	32	37384	5	gene25451,gene17192,gene65299,gene25702,gene25450	1	gene17419
GO:0030313	cell envelope	cellular_component	0.0001588	0.023493	10	724	123	37384	6	gene25702,gene56938,gene6755,gene25450,gene25451,gene17192	4	gene25671,gene68989,gene54521,gene26335
GO:0044462	external encapsulating structure part	cellular_component	0.0001588	0.023493	10	724	123	37384	6	gene56938,gene25702,gene25451,gene17192,gene6755,gene25450	4	gene68989,gene54521,gene25671,gene26335
GO:0030288	outer membrane-bounded periplasmic space	cellular_component	0.0004127	0.054628	8	724	91	37384	5	gene6755,gene25450,gene25451,gene17192,gene25702	3	gene26335,gene25671,gene54521
GO:0042597	periplasmic space	cellular_component	0.0004127	0.054628	8	724	91	37384	5	gene25702,gene17192,gene25451,gene25450,gene6755	3	gene54521,gene25671,gene26335
GO:0022402	cell cycle process	biological_process	0.00045077	0.055131	7	724	72	37384	6	gene25702,gene25450,gene12736,gene25451,gene17192,gene65299	1	gene17419
GO:0009628	response to abiotic stimulus	biological_process	0.00046034	0.055131	13	724	225	37384	11	gene40769,gene25451,gene65578,gene28970,gene31871,gene63926,gene11394,gene25450,gene13402,gene18051,gene28969	2	gene9298,gene21907
GO:0009415	response to water	biological_process	0.0007049	0.080583	9	724	131	37384	7	gene40769,gene65578,gene28970,gene11394,gene63926,gene13402,gene28969	2	gene9298,gene21907
GO:0006118	electron transport	biological_process	0.0010341	0.11308	77	724	2764	37384	43	gene17192,gene58377,gene70942,gene30462,gene8881,gene4788,gene45415,Novel03497,gene28947,gene14117,gene25450,gene10345,gene12686,gene12032,gene25702,gene18420,gene65978,gene25451,gene14823,gene19076,gene60937,gene34998,gene71969,gene40189,gene34925,gene36024,gene41869,gene39385,gene47321,gene50525,gene74254,gene27328,gene73549,gene9012,gene13038,gene60077,gene20629,gene32924,gene47799,gene29557,g…	34	gene37567,gene46317,gene56900,gene46030,gene30547,gene62729,gene69367,gene6230,gene58876,gene30172,gene17419,gene73271,gene147,gene14424,gene36823,gene5376,gene45173,gene6240,gene47204,gene10768,gene24718,gene5711,gene62420,gene59927,gene32561,gene42249,gene19839,gene36919,gene50386,gene72337,gene21627,Novel00924,gene33148,gene31492
GO:0016211	ammonia ligase activity	molecular_function	0.0015216	0.15307	5	724	43	37384	4	gene52176,gene50105,gene18555,gene9827	1	gene30225
GO:0016880	acid-ammonia (or amide) ligase activity	molecular_function	0.0015216	0.15307	5	724	43	37384	4	gene9827,gene18555,gene50105,gene52176	1	gene30225
GO:0004356	glutamate-ammonia ligase activity	molecular_function	0.0016168	0.15639	4	724	27	37384	3	gene9827,gene18555,gene52176	1	gene30225
GO:0006371	mRNA splicing	biological_process	0.0022598	0.2105	7	724	104	37384	6	gene25702,gene25450,gene65299,gene25451,gene53448,gene17192	1	gene17419
GO:0043167	ion binding	molecular_function	0.0031138	0.26104	52	724	1847	37384	40	gene46629,gene66841,gene4930,gene46647,gene33413,gene9012,gene32924,gene47799,gene12686,gene14753,gene14117,gene20629,gene44849,gene73602,gene11153,gene48939,gene12574,gene19855,gene28081,gene31871,gene65978,gene30897,gene72503,gene36564,gene24059,gene46628,gene40189,gene53538,gene36167,gene36364,gene34138,gene19932,gene42918,gene19782,gene68499,gene63593,gene46415,gene74254,gene70942,gene19168	12	gene72337,gene21627,gene42421,gene6240,gene46984,gene45173,gene7477,gene36836,gene6009,gene72744,gene39462,gene15087
GO:0043169	cation binding	molecular_function	0.0031138	0.26104	52	724	1847	37384	40	gene33413,gene9012,gene46647,gene4930,gene66841,gene46629,gene14117,gene20629,gene44849,gene73602,gene12686,gene47799,gene14753,gene32924,gene12574,gene48939,gene11153,gene65978,gene28081,gene31871,gene19855,gene36167,gene40189,gene53538,gene46628,gene24059,gene30897,gene36564,gene72503,gene42918,gene19782,gene68499,gene34138,gene19932,gene36364,gene70942,gene74254,gene63593,gene46415,gene19168	12	gene72337,gene21627,gene42421,gene46984,gene45173,gene6240,gene7477,gene36836,gene39462,gene15087,gene72744,gene6009
GO:0046872	metal ion binding	molecular_function	0.0031138	0.26104	52	724	1847	37384	40	gene36167,gene53538,gene40189,gene24059,gene46628,gene30897,gene72503,gene36564,gene68499,gene19782,gene42918,gene19932,gene34138,gene36364,gene70942,gene74254,gene63593,gene46415,gene19168,gene9012,gene33413,gene4930,gene46647,gene66841,gene46629,gene44849,gene73602,gene20629,gene14117,gene14753,gene12686,gene47799,gene32924,gene12574,gene48939,gene11153,gene65978,gene31871,gene28081,gene19855	12	gene45173,gene46984,gene6240,gene7477,gene36836,gene15087,gene39462,gene72744,gene6009,gene72337,gene21627,gene42421
GO:0051704	multi-organism process	biological_process	0.0033943	0.27537	14	724	337	37384	4	gene51085,gene40374,gene66866,gene57958	10	Novel00651,gene35345,Novel03544,gene61219,gene22423,gene42277,gene49076,gene1329,gene13347,Novel00924
GO:0009399	nitrogen fixation	biological_process	0.0048353	0.36851	4	724	36	37384	3	gene52176,gene9827,gene18555	1	gene30225
GO:0071941	nitrogen cycle metabolic process	biological_process	0.0048353	0.36851	4	724	36	37384	3	gene52176,gene18555,gene9827	1	gene30225
GO:0002376	immune system process	biological_process	0.0062793	0.45121	9	724	176	37384	1	gene19174	8	Novel00924,gene13347,gene1329,gene42277,gene22423,Novel03544,gene61219,Novel00651
GO:0006955	immune response	biological_process	0.0062793	0.45121	9	724	176	37384	1	gene19174	8	Novel00924,gene1329,gene13347,gene22423,gene42277,Novel00651,Novel03544,gene61219
GO:0016218	polyketide synthase activity	molecular_function	0.0067101	0.46877	4	724	40	37384	0		4	gene25850,gene285,gene40818,gene10480
GO:0004250	aminopeptidase I activity	molecular_function	0.0070098	0.47648	2	724	7	37384	2	gene62392,gene64883	0
GO:0005452	inorganic anion exchanger activity	molecular_function	0.0078194	0.50425	3	724	20	37384	3	gene29502,gene54748,gene42509	0
GO:0015301	anion:anion antiporter activity	molecular_function	0.0078194	0.50425	3	724	20	37384	3	gene29502,gene54748,gene42509	0
GO:0009225	nucleotide-sugar metabolic process	biological_process	0.0080899	0.50865	15	724	377	37384	11	gene10449,gene43265,gene44027,gene6097,gene41442,gene3288,gene58808,gene13111,gene11921,gene50884,gene47715	4	gene57087,gene8443,gene3454,gene27132
GO:0030594	neurotransmitter receptor activity	molecular_function	0.008497	0.52122	4	724	43	37384	4	gene46628,gene24059,gene11603,gene112	0
GO:0007059	chromosome segregation	biological_process	0.0087623	0.5247	12	724	258	37384	7	gene43715,gene15622,gene61090,gene42777,gene28625,gene35764,gene52548	5	gene13991,gene24136,gene41029,gene29683,gene44874
GO:0005489	electron transporter activity	molecular_function	0.010166	0.59462	21	724	662	37384	17	gene73549,gene47799,gene12686,gene32924,gene25450,gene17192,gene74254,gene25702,gene30462,gene70942,gene27328,gene14823,gene19076,Novel03497,gene25451,gene65978,gene13338	4	gene72337,gene45173,gene17419,gene5711
GO:0016020	membrane	cellular_component	0.010634	0.60782	168	724	7161	37384	106	gene46479,gene53512,gene53149,gene32534,gene56938,gene70140,gene22446,gene52516,gene67423,gene173,gene56115,gene72554,gene43744,gene26828,gene5219,gene54748,gene10243,gene42106,gene29502,gene4334,gene55357,gene52548,gene53357,gene70324,gene68499,gene5739,gene53538,gene10457,gene50509,gene44915,gene70994,gene50525,gene68229,gene54251,gene69329,gene33413,gene16588,gene42134,gene17241,gene21395,gene…	62	gene17551,gene1844,gene49363,gene25671,gene53861,gene42919,gene26335,gene2546,gene18028,gene33326,gene39851,gene41029,gene14161,gene1036,Novel02220,gene51313,gene1930,gene45173,gene32489,gene62420,gene42553,gene72337,gene52934,gene54521,gene8258,gene21754,gene40382,Novel00924,gene10136,gene60457,gene46317,gene27988,gene47184,gene57354,gene18912,gene22429,gene46666,gene68989,gene37970,gene24793,ge…
GO:0016999	antibiotic metabolic process	biological_process	0.01231	0.65874	4	724	47	37384	0		4	gene40818,gene10480,gene25850,gene285
GO:0017000	antibiotic biosynthetic process	biological_process	0.01231	0.65874	4	724	47	37384	0		4	gene40818,gene10480,gene25850,gene285
GO:0017144	drug metabolic process	biological_process	0.01231	0.65874	4	724	47	37384	0		4	gene285,gene25850,gene10480,gene40818
GO:0030312	external encapsulating structure	cellular_component	0.014558	0.74929	12	724	292	37384	7	gene17192,gene56622,gene25451,gene25450,gene6755,gene56938,gene25702	5	gene26335,gene41609,gene54521,gene68989,gene25671
GO:0042221	response to chemical stimulus	biological_process	0.014599	0.74929	24	724	760	37384	16	gene63926,gene11394,gene20641,gene65578,gene69879,gene40769,gene28969,gene70497,gene60733,gene28970,gene27328,gene73572,gene56632,gene27072,gene53357,gene13402	8	gene60457,gene9298,gene70051,gene57354,gene21907,gene21546,gene68989,gene37970
GO:0032502	developmental process	biological_process	0.017021	0.85615	11	724	265	37384	8	gene25298,gene42483,gene14823,gene73602,gene46168,gene52156,gene11107,gene53994	3	gene13328,gene7824,gene10325
GO:0004553	hydrolase activity, hydrolyzing O-glycosyl compounds	molecular_function	0.020747	0.90185	27	724	871	37384	18	gene69290,gene62264,gene8926,gene67168,gene30713,gene8236,gene43641,gene67636,gene43956,gene69879,gene1792,gene49798,gene72147,gene42181,gene52598,gene47812,gene14725,gene36759	9	gene14111,gene53789,gene36234,gene32531,gene30172,gene44385,gene4018,gene61398,gene71740
GO:0030410	nicotianamine synthase activity	molecular_function	0.021039	0.90185	2	724	12	37384	2	gene72554,gene69879	0
GO:0030417	nicotianamine metabolic process	biological_process	0.021039	0.90185	2	724	12	37384	2	gene69879,gene72554	0
GO:0030418	nicotianamine biosynthetic process	biological_process	0.021039	0.90185	2	724	12	37384	2	gene69879,gene72554	0
GO:0072350	tricarboxylic acid metabolic process	biological_process	0.021039	0.90185	2	724	12	37384	2	gene69879,gene72554	0
GO:0072351	tricarboxylic acid biosynthetic process	biological_process	0.021039	0.90185	2	724	12	37384	2	gene72554,gene69879	0
GO:0009427	bacterial-type flagellum basal body, distal rod, L ring	cellular_component	0.02136	0.90185	2	724	13	37384	2	gene19168,gene14753	0
GO:0003854	3-beta-hydroxy-delta5-steroid dehydrogenase activity	molecular_function	0.021515	0.90185	10	724	238	37384	9	gene13111,gene16998,gene3288,gene41442,gene10449,gene43265,gene47715,gene50884,gene11921	1	gene8443
GO:0016229	steroid dehydrogenase activity	molecular_function	0.021515	0.90185	10	724	238	37384	9	gene41442,gene3288,gene43265,gene10449,gene16998,gene13111,gene11921,gene50884,gene47715	1	gene8443
GO:0033764	steroid dehydrogenase activity, acting on the CH-OH group of donors, NAD or NADP as acceptor	molecular_function	0.021515	0.90185	10	724	238	37384	9	gene16998,gene13111,gene3288,gene41442,gene10449,gene43265,gene50884,gene47715,gene11921	1	gene8443
GO:0004289	subtilase activity	molecular_function	0.024017	0.99021	8	724	165	37384	5	gene19514,gene25964,gene58786,gene52474,gene68811	3	gene31494,gene47204,gene62420
GO:0005543	phospholipid binding	molecular_function	0.02496	0.99643	3	724	33	37384	2	gene46647,gene34138	1	gene15087
GO:0005544	calcium-dependent phospholipid binding	molecular_function	0.02496	0.99643	3	724	33	37384	2	gene34138,gene46647	1	gene15087
GO:0030154	cell differentiation	biological_process	0.027438	1	4	724	57	37384	1	gene11107	3	gene7824,gene10325,gene13328
GO:0048869	cellular developmental process	biological_process	0.027438	1	4	724	57	37384	1	gene11107	3	gene7824,gene10325,gene13328
GO:0004872	receptor activity	molecular_function	0.027898	1	16	724	464	37384	8	gene54251,gene35300,gene72554,gene17241,gene11603,gene24059,gene46628,gene112	8	gene17551,gene36868,gene54521,gene36919,gene25671,gene26335,Novel02220,gene21754
GO:0009426	bacterial-type flagellum basal body, distal rod	cellular_component	0.028261	1	2	724	15	37384	2	gene19168,gene14753	0
GO:0030694	bacterial-type flagellum basal body, rod	cellular_component	0.028261	1	2	724	15	37384	2	gene14753,gene19168	0
GO:0005529	sugar binding	molecular_function	0.029122	1	10	724	238	37384	6	gene5426,gene64453,gene10701,gene36759,gene4041,gene49573	4	gene37311,gene56141,gene50881,gene60304
GO:0042401	cellular biogenic amine biosynthetic process	biological_process	0.029228	1	3	724	35	37384	3	gene53196,gene72554,gene69879	0
GO:0006694	steroid biosynthetic process	biological_process	0.029543	1	10	724	251	37384	9	gene3288,gene41442,gene10449,gene43265,gene13111,gene16998,gene11921,gene47715,gene50884	1	gene8443
GO:0016798	hydrolase activity, acting on glycosyl bonds	molecular_function	0.029625	1	27	724	901	37384	18	gene36759,gene14725,gene52598,gene47812,gene42181,gene1792,gene72147,gene49798,gene69879,gene43956,gene67636,gene43641,gene8236,gene67168,gene30713,gene8926,gene62264,gene69290	9	gene71740,gene61398,gene4018,gene44385,gene32531,gene30172,gene36234,gene53789,gene14111
GO:0005773	vacuole	cellular_component	0.029858	1	3	724	36	37384	2	gene62392,gene64883	1	Novel02220
GO:0071944	cell periphery	cellular_component	0.033191	1	15	724	439	37384	10	gene56938,gene51081,gene44915,gene25702,gene10457,gene17192,gene25451,gene56622,gene25450,gene6755	5	gene68989,gene54521,gene25671,gene26335,gene41609
GO:0006810	transport	biological_process	0.034127	1	119	724	5099	37384	81	gene70994,gene46415,gene7907,gene27072,gene50509,gene56336,gene28425,gene39328,gene5739,gene20353,gene68499,gene4628,gene39385,gene8074,gene54229,gene45115,gene46724,gene9922,gene53678,gene11066,gene42777,gene45283,gene19855,gene33634,gene43715,gene21395,gene72119,gene42134,gene38750,gene16588,gene4930,gene33413,gene65936,gene3288,gene35764,gene11603,gene20629,gene44849,gene68229,gene35300,gene14…	38	gene36836,gene5755,gene73175,gene66745,gene51313,gene7477,gene36146,gene40382,gene51312,gene8258,gene54521,gene36919,gene29683,gene42553,gene1878,gene67731,gene13991,gene37970,gene68989,gene33326,gene22429,gene72744,gene26335,gene53861,gene57354,gene25671,gene49363,gene60457,gene46317,gene37980,Novel02220,gene44874,gene69044,gene14315,gene66084,gene14161,gene41029,gene24793
GO:0051234	establishment of localization	biological_process	0.034127	1	119	724	5099	37384	81	gene11603,gene35764,gene3288,gene65936,gene33413,gene16588,gene4930,gene42134,gene72119,gene38750,gene14753,gene35300,gene68229,gene44849,gene20629,gene45115,gene46724,gene9922,gene53678,gene54229,gene8074,gene21395,gene33634,gene43715,gene19855,gene45283,gene42777,gene11066,gene39385,gene4628,gene68499,gene20353,gene39328,gene5739,gene50509,gene27072,gene7907,gene46415,gene70994,gene28425,gene56…	38	gene42553,gene1878,gene36919,gene29683,gene54521,gene13991,gene67731,gene8258,gene40382,gene51312,gene36146,gene66745,gene7477,gene51313,gene5755,gene36836,gene73175,gene14161,gene24793,gene41029,gene69044,gene37980,Novel02220,gene44874,gene66084,gene14315,gene25671,gene57354,gene46317,gene60457,gene49363,gene22429,gene33326,gene68989,gene37970,gene53861,gene26335,gene72744
GO:0030246	carbohydrate binding	molecular_function	0.0349	1	11	724	283	37384	6	gene49573,gene4041,gene36759,gene10701,gene64453,gene5426	5	gene44385,gene50881,gene60304,gene56141,gene37311
GO:0004559	alpha-mannosidase activity	molecular_function	0.036889	1	2	724	15	37384	2	gene69290,gene43956	0
GO:0003796	lysozyme activity	molecular_function	0.037876	1	1	724	2	37384	1	gene8236	0
GO:0051179	localization	biological_process	0.038883	1	120	724	5174	37384	82	gene28625,gene5219,gene14117,gene73602,gene26828,gene68424,gene32324,gene43744,gene8510,Novel00433,gene42106,gene54748,gene112,gene55231,gene29502,gene21055,gene60733,gene61090,gene26397,gene52954,gene52548,gene44027,gene70324,gene53357,gene4334,gene48939,gene55357,gene59362,gene19932,gene20641,gene15622,gene48347,gene46479,gene22446,gene46628,gene24059,gene48223,gene42509,gene19168,gene67423,gen…	38	gene41029,gene24793,gene14161,gene14315,gene66084,gene37980,Novel02220,gene44874,gene69044,gene49363,gene60457,gene46317,gene57354,gene25671,gene26335,gene72744,gene53861,gene37970,gene68989,gene33326,gene22429,gene13991,gene67731,gene54521,gene42553,gene1878,gene36919,gene29683,gene51312,gene40382,gene36146,gene8258,gene7477,gene51313,gene66745,gene73175,gene5755,gene36836
GO:0008927	mannonate dehydratase activity	molecular_function	0.040973	1	1	724	2	37384	1	gene41407	0
GO:0007602	phototransduction	biological_process	0.041721	1	2	724	18	37384	2	gene25450,gene25451	0
GO:0009581	detection of external stimulus	biological_process	0.041721	1	2	724	18	37384	2	gene25450,gene25451	0
GO:0009582	detection of abiotic stimulus	biological_process	0.041721	1	2	724	18	37384	2	gene25450,gene25451	0
GO:0009583	detection of light stimulus	biological_process	0.041721	1	2	724	18	37384	2	gene25450,gene25451	0
GO:0051606	detection of stimulus	biological_process	0.041721	1	2	724	18	37384	2	gene25450,gene25451	0
GO:0005615	extracellular space	cellular_component	0.041922	1	1	724	2	37384	1	gene32324	0
GO:0004474	malate synthase activity	molecular_function	0.042471	1	1	724	2	37384	0		1	gene27662
GO:0006097	glyoxylate cycle	biological_process	0.042471	1	1	724	2	37384	0		1	gene27662
GO:0046487	glyoxylate metabolic process	biological_process	0.042471	1	1	724	2	37384	0		1	gene27662
GO:0005759	mitochondrial matrix	cellular_component	0.042908	1	2	724	18	37384	2	gene39733,gene15412	0
GO:0005507	copper ion binding	molecular_function	0.045222	1	11	724	329	37384	8	gene70942,gene40189,gene66841,gene65978,gene20629,gene32924,gene47799,gene12686	3	gene45173,gene46984,gene72337
GO:0016879	ligase activity, forming carbon-nitrogen bonds	molecular_function	0.047949	1	8	724	197	37384	5	gene18555,gene50105,gene9827,gene52176,gene48322	3	gene30225,Novel01665,gene27039
GO:0008202	steroid metabolic process	biological_process	0.048228	1	10	724	273	37384	9	gene47715,gene50884,gene11921,gene16998,gene13111,gene41442,gene3288,gene43265,gene10449	1	gene8443
GO:0009269	response to desiccation	biological_process	0.048521	1	5	724	109	37384	3	gene65578,gene11394,gene63926	2	gene21907,gene9298
GO:0009414	response to water deprivation	biological_process	0.048521	1	5	724	109	37384	3	gene65578,gene63926,gene11394	2	gene9298,gene21907
GO:0003855	3-dehydroquinate dehydratase activity	molecular_function	0.051673	1	2	724	18	37384	0		2	gene32489,gene32756
GO:0006073	cellular glucan metabolic process	biological_process	0.052281	1	5	724	96	37384	5	gene10457,gene26397,gene21055,gene44915,gene48223	0
GO:0009250	glucan biosynthetic process	biological_process	0.052281	1	5	724	96	37384	5	gene26397,gene44915,gene21055,gene48223,gene10457	0
GO:0044042	glucan metabolic process	biological_process	0.052281	1	5	724	96	37384	5	gene10457,gene26397,gene44915,gene21055,gene48223	0
GO:0004970	ionotropic glutamate receptor activity	molecular_function	0.052459	1	4	724	67	37384	1	gene54251	3	gene25671,gene26335,gene54521
GO:0005231	excitatory extracellular ligand-gated ion channel activity	molecular_function	0.052459	1	4	724	67	37384	1	gene54251	3	gene25671,gene26335,gene54521
GO:0005234	extracellular-glutamate-gated ion channel activity	molecular_function	0.052459	1	4	724	67	37384	1	gene54251	3	gene54521,gene26335,gene25671
GO:0008066	glutamate receptor activity	molecular_function	0.052459	1	4	724	67	37384	1	gene54251	3	gene26335,gene54521,gene25671
GO:0007049	cell cycle	biological_process	0.052674	1	9	724	238	37384	7	gene17192,gene25451,gene25450,gene65299,gene54229,gene12736,gene25702	2	gene17419,gene13991
GO:0016836	hydro-lyase activity	molecular_function	0.056952	1	6	724	141	37384	2	gene41407,gene68183	4	gene66678,gene32489,Novel02416,gene32756
GO:0006952	defense response	biological_process	0.057559	1	17	724	569	37384	4	gene46451,gene4279,gene64662,gene41482	13	Novel00924,gene68989,gene7160,Novel03544,gene61219,gene19494,gene42277,gene507,gene13347,gene1329,gene45181,Novel00651,gene22423
GO:0033692	cellular polysaccharide biosynthetic process	biological_process	0.060622	1	11	724	315	37384	10	gene43265,gene58808,gene13111,gene48223,gene44915,gene11921,gene10457,gene26397,gene47715,gene21055	1	gene8443
GO:0009044	xylan 1,4-beta-xylosidase activity	molecular_function	0.060937	1	1	724	3	37384	1	gene8236	0
GO:0004806	triglyceride lipase activity	molecular_function	0.061202	1	6	724	135	37384	2	gene60351,gene25039	4	gene1566,gene32531,gene43175,gene39232
GO:0006313	transposition, DNA-mediated	biological_process	0.061503	1	3	724	47	37384	3	gene68229,gene6727,gene30897	0
GO:0032196	transposition	biological_process	0.061503	1	3	724	47	37384	3	gene68229,gene30897,gene6727	0
GO:0006063	uronic acid metabolic process	biological_process	0.061562	1	1	724	3	37384	1	gene41407	0
GO:0006064	glucuronate catabolic process	biological_process	0.061562	1	1	724	3	37384	1	gene41407	0
GO:0019585	glucuronate metabolic process	biological_process	0.061562	1	1	724	3	37384	1	gene41407	0
GO:0005230	extracellular ligand-gated ion channel activity	molecular_function	0.061863	1	4	724	71	37384	1	gene54251	3	gene25671,gene26335,gene54521
GO:0015297	antiporter activity	molecular_function	0.062636	1	10	724	275	37384	6	gene20641,gene42509,gene29502,gene54748,gene27072,gene53357	4	gene60457,gene1036,gene1844,gene57354
GO:0009425	bacterial-type flagellum basal body	cellular_component	0.063067	1	2	724	22	37384	2	gene19168,gene14753	0
GO:0006950	response to stress	biological_process	0.063123	1	46	724	1866	37384	22	gene46033,gene64662,gene27328,gene4279,gene57352,gene46451,gene56632,gene65578,gene53236,gene11394,gene28969,gene41482,gene73572,gene1062,gene28970,gene68719,gene13402,gene54229,gene40769,gene14853,gene63926,gene70497	24	gene21546,gene21907,Novel03544,gene68989,gene47269,gene2451,gene22423,gene70844,gene1844,gene9298,Novel00651,gene45181,gene1329,gene60412,gene10036,gene42277,gene61219,gene19494,gene7160,Novel00924,gene13991,gene13347,gene70051,gene507
GO:0044264	cellular polysaccharide metabolic process	biological_process	0.063861	1	11	724	318	37384	10	gene11921,gene10457,gene21055,gene47715,gene26397,gene43265,gene48223,gene13111,gene58808,gene44915	1	gene8443
GO:0016298	lipase activity	molecular_function	0.065755	1	8	724	208	37384	3	gene25039,gene40189,gene60351	5	Novel02706,gene39232,gene43175,gene1566,gene32531
GO:0008889	glycerophosphodiester phosphodiesterase activity	molecular_function	0.067088	1	2	724	21	37384	1	gene58074	1	gene32489
GO:0038023	signaling receptor activity	molecular_function	0.068865	1	13	724	404	37384	7	gene54251,gene112,gene72554,gene17241,gene24059,gene46628,gene11603	6	gene26335,gene17551,gene21754,gene54521,gene25671,gene36919
GO:0004478	methionine adenosyltransferase activity	molecular_function	0.068914	1	2	724	21	37384	0		2	gene50881,gene15470
GO:0006508	proteolysis	biological_process	0.072361	1	40	724	1568	37384	31	gene53448,gene45283,gene501,gene27449,gene42483,gene68811,gene25964,gene73602,gene64883,gene52474,gene25298,gene13881,gene9012,gene50429,gene13883,gene19514,gene25459,gene62392,gene4489,gene58786,gene57352,gene11107,gene53994,gene31733,gene48426,gene51085,gene12177,gene4329,gene46990,gene30897,gene23103	9	gene7824,gene57731,gene60903,gene14111,gene62420,gene31494,gene71190,gene40688,gene47204
GO:0005975	carbohydrate metabolic process	biological_process	0.072563	1	55	724	2227	37384	38	gene69879,gene11213,gene41869,gene49798,gene64162,gene47812,gene52598,gene48223,gene13111,gene14725,gene36759,gene69290,gene25459,gene68183,gene10457,gene41407,gene47715,gene30713,gene8236,gene43956,gene44915,gene11921,gene58074,Novel02125,gene42181,gene72147,gene1792,gene59567,gene43265,gene21055,gene62264,gene8926,gene26397,gene43641,gene67168,gene42030,gene67636,gene58808	17	gene32531,gene71740,gene32489,gene14111,gene8443,gene46030,gene43310,gene50881,gene30172,gene4018,gene44385,gene61398,gene45433,gene36234,gene65556,gene53789,gene27662
GO:0015276	ligand-gated ion channel activity	molecular_function	0.075602	1	4	724	77	37384	1	gene54251	3	gene26335,gene54521,gene25671
GO:0022834	ligand-gated channel activity	molecular_function	0.075602	1	4	724	77	37384	1	gene54251	3	gene25671,gene54521,gene26335
GO:0016835	carbon-oxygen lyase activity	molecular_function	0.07599	1	6	724	151	37384	2	gene68183,gene41407	4	Novel02416,gene32756,gene32489,gene66678
GO:0003937	IMP cyclohydrolase activity	molecular_function	0.079816	1	1	724	4	37384	1	gene59922	0
GO:0004643	phosphoribosylaminoimidazolecarboxamide formyltransferase activity	molecular_function	0.079816	1	1	724	4	37384	1	gene59922	0
GO:0015036	disulfide oxidoreductase activity	molecular_function	0.083561	1	8	724	220	37384	6	gene25702,gene17192,gene25451,gene39385,gene25450,gene6755	2	gene46030,gene14424
GO:0005215	transporter activity	molecular_function	0.083682	1	73	724	3138	37384	48	gene20629,gene54251,gene68229,gene60077,gene11603,gene33413,gene42134,gene38750,gene16588,gene33634,gene21395,gene45283,gene11066,gene46724,gene9922,gene39385,gene4628,gene39328,gene5739,gene20353,gene40189,gene28425,gene56336,gene27072,gene50509,gene7907,gene70994,gene68424,gene43744,gene8510,gene26828,gene54748,Novel00433,gene42106,gene52954,gene29502,gene4334,gene55357,gene53357,gene20641,gene…	25	gene67731,gene72337,gene1878,gene36919,gene54521,gene51312,gene40382,Novel00924,gene51313,gene66745,gene5755,gene24793,gene1036,gene14315,Novel02220,gene60457,gene46317,gene49363,gene1844,gene57354,gene25671,gene53861,gene26335,gene33326,gene37970
GO:0005976	polysaccharide metabolic process	biological_process	0.084317	1	14	724	462	37384	12	gene11921,gene25459,gene10457,gene21055,gene47715,gene26397,gene43265,gene8236,gene48223,gene13111,gene58808,gene44915	2	gene44385,gene8443
GO:0016491	oxidoreductase activity	molecular_function	0.085108	1	64	724	2735	37384	35	gene6097,gene41442,gene13111,gene17192,gene26108,gene38631,gene47715,gene43265,gene14117,gene11921,gene25450,gene10345,gene58808,gene16998,gene25702,gene43926,gene25451,gene31871,gene34925,gene40189,gene41869,gene39385,gene47321,gene6755,gene56632,gene74254,gene27328,gene70497,gene3288,gene20629,gene60077,gene50884,gene72283,gene10449,gene73572	29	gene24748,gene46317,gene37567,gene21791,gene43310,gene46030,gene8443,gene21546,gene30547,gene30172,gene3454,gene52823,gene14424,gene13736,gene6240,gene47204,gene8304,gene39462,gene32489,gene62420,gene4700,gene27132,gene57087,gene72337,gene70051,gene21627,gene36868,Novel00924,gene22205
GO:0000271	polysaccharide biosynthetic process	biological_process	0.091104	1	11	724	341	37384	10	gene44915,gene58808,gene13111,gene48223,gene43265,gene26397,gene47715,gene21055,gene10457,gene11921	1	gene8443
GO:0004176	ATP-dependent peptidase activity	molecular_function	0.091782	1	2	724	27	37384	1	gene10420	1	gene57731
GO:0035251	UDP-glucosyltransferase activity	molecular_function	0.096073	1	5	724	115	37384	5	gene44915,gene21055,gene26397,gene48223,gene10457	0
GO:0046527	glucosyltransferase activity	molecular_function	0.096073	1	5	724	115	37384	5	gene10457,gene21055,gene44915,gene26397,gene48223	0
GO:0044421	extracellular region part	cellular_component	0.097275	1	5	724	123	37384	4	gene25459,gene6864,gene59922,gene32324	1	Novel02279
GO:0001653	peptide receptor activity	molecular_function	0.098907	1	1	724	5	37384	0		1	gene17551
GO:0008528	G-protein coupled peptide receptor activity	molecular_function	0.098907	1	1	724	5	37384	0		1	gene17551
GO:0016499	orexin receptor activity	molecular_function	0.098907	1	1	724	5	37384	0		1	gene17551
GO:0004835	tubulin-tyrosine ligase activity	molecular_function	0.099899	1	1	724	5	37384	1	gene48322	0
GO:0008831	dTDP-4-dehydrorhamnose reductase activity	molecular_function	0.1	1	6	724	158	37384	5	gene43265,gene11921,gene47715,gene13111,gene58808	1	gene8443
GO:0045226	extracellular polysaccharide biosynthetic process	biological_process	0.1	1	6	724	158	37384	5	gene11921,gene43265,gene58808,gene13111,gene47715	1	gene8443
GO:0046379	extracellular polysaccharide metabolic process	biological_process	0.1	1	6	724	158	37384	5	gene43265,gene11921,gene47715,gene13111,gene58808	1	gene8443
GO:0016667	oxidoreductase activity, acting on a sulfur group of donors	molecular_function	0.10149	1	8	724	232	37384	6	gene39385,gene6755,gene25450,gene25451,gene17192,gene25702	2	gene14424,gene46030
GO:0015300	solute:solute antiporter activity	molecular_function	0.10159	1	5	724	119	37384	3	gene54748,gene42509,gene29502	2	gene1036,gene1844
GO:0030001	metal ion transport	biological_process	0.10219	1	25	724	978	37384	20	gene63593,gene48939,gene44027,gene19855,gene19168,gene24059,gene46628,gene16588,gene4930,gene33413,gene3288,gene46479,gene4628,gene19932,gene14753,gene14117,gene20629,gene44849,gene73602,gene68499	5	gene36836,gene37970,gene40382,gene72744,gene7477
GO:0008289	lipid binding	molecular_function	0.10243	1	6	724	166	37384	4	gene46415,gene8074,gene34138,gene46647	2	gene68989,gene15087
GO:0004295	trypsin activity	molecular_function	0.10347	1	2	724	28	37384	2	gene53448,gene4489	0
GO:0004525	ribonuclease III activity	molecular_function	0.10443	1	2	724	27	37384	2	gene41482,gene64662	0
GO:0046914	transition metal ion binding	molecular_function	0.1111	1	27	724	1098	37384	20	gene70942,gene12574,gene11153,gene74254,gene65978,gene31871,gene40189,gene9012,gene36167,gene30897,gene46629,gene66841,gene19782,gene14117,gene20629,gene42918,gene32924,gene36364,gene12686,gene47799	7	gene39462,gene6009,gene45173,gene46984,gene6240,gene72337,gene21627
GO:0015923	mannosidase activity	molecular_function	0.11142	1	2	724	28	37384	2	gene43956,gene69290	0
GO:0008171	O-methyltransferase activity	molecular_function	0.11179	1	6	724	169	37384	2	gene41101,gene49421	4	gene46477,gene59406,gene51252,gene1513
GO:0016614	oxidoreductase activity, acting on CH-OH group of donors	molecular_function	0.11236	1	19	724	701	37384	13	gene16998,gene58808,gene10449,gene47715,gene13111,gene43265,gene41442,gene3288,gene6097,gene50884,gene11921,gene14117,gene41869	6	gene8443,gene46030,gene43310,gene13736,gene32489,gene39462
GO:0034637	cellular carbohydrate biosynthetic process	biological_process	0.11275	1	12	724	395	37384	11	gene10457,gene11921,gene26397,gene21055,gene47715,gene59567,gene43265,gene58808,gene13111,gene48223,gene44915	1	gene8443
GO:0004799	thymidylate synthase activity	molecular_function	0.11487	1	1	724	6	37384	1	gene68426	0
GO:0006231	dTMP biosynthetic process	biological_process	0.11487	1	1	724	6	37384	1	gene68426	0
GO:0009157	deoxyribonucleoside monophosphate biosynthetic process	biological_process	0.11487	1	1	724	6	37384	1	gene68426	0
GO:0009162	deoxyribonucleoside monophosphate metabolic process	biological_process	0.11487	1	1	724	6	37384	1	gene68426	0
GO:0009176	pyrimidine deoxyribonucleoside monophosphate metabolic process	biological_process	0.11487	1	1	724	6	37384	1	gene68426	0
GO:0009177	pyrimidine deoxyribonucleoside monophosphate biosynthetic process	biological_process	0.11487	1	1	724	6	37384	1	gene68426	0
GO:0042083	5,10-methylenetetrahydrofolate-dependent methyltransferase activity	molecular_function	0.11487	1	1	724	6	37384	1	gene68426	0
GO:0046073	dTMP metabolic process	biological_process	0.11487	1	1	724	6	37384	1	gene68426	0
GO:0003913	DNA photolyase activity	molecular_function	0.11523	1	2	724	30	37384	2	gene53236,gene1062	0
GO:0008901	ferredoxin hydrogenase activity	molecular_function	0.11605	1	1	724	6	37384	1	gene74254	0
GO:0016695	oxidoreductase activity, acting on hydrogen as donor	molecular_function	0.11605	1	1	724	6	37384	1	gene74254	0
GO:0016699	oxidoreductase activity, acting on hydrogen as donor, iron-sulfur protein as acceptor	molecular_function	0.11605	1	1	724	6	37384	1	gene74254	0
GO:0003840	gamma-glutamyltransferase activity	molecular_function	0.11933	1	1	724	6	37384	0		1	gene52399
GO:0016655	oxidoreductase activity, acting on NADH or NADPH, quinone or similar compound as acceptor	molecular_function	0.12407	1	5	724	134	37384	4	gene72283,gene26108,gene43926,gene34925	1	gene52823
GO:0019954	asexual reproduction	biological_process	0.12728	1	2	724	31	37384	2	gene42483,gene73602	0
GO:0030436	asexual sporulation	biological_process	0.12728	1	2	724	31	37384	2	gene73602,gene42483	0
GO:0043934	sporulation	biological_process	0.12728	1	2	724	31	37384	2	gene73602,gene42483	0
GO:0016759	cellulose synthase activity	molecular_function	0.1288	1	3	724	59	37384	3	gene26397,gene21055,gene48223	0
GO:0016760	cellulose synthase (UDP-forming) activity	molecular_function	0.1288	1	3	724	59	37384	3	gene48223,gene21055,gene26397	0
GO:0030243	cellulose metabolic process	biological_process	0.1288	1	3	724	59	37384	3	gene48223,gene26397,gene21055	0
GO:0030244	cellulose biosynthetic process	biological_process	0.1288	1	3	724	59	37384	3	gene26397,gene21055,gene48223	0
GO:0004623	phospholipase A2 activity	molecular_function	0.12919	1	1	724	8	37384	1	gene40189	0
GO:0009314	response to radiation	biological_process	0.12925	1	4	724	94	37384	4	gene18051,gene25451,gene31871,gene25450	0
GO:0009416	response to light stimulus	biological_process	0.12925	1	4	724	94	37384	4	gene25450,gene31871,gene18051,gene25451	0
GO:0009279	cell outer membrane	cellular_component	0.13071	1	2	724	32	37384	1	gene56938	1	gene68989
GO:0009432	SOS response	biological_process	0.13075	1	1	724	7	37384	1	gene68719	0
GO:0000148	1,3-beta-D-glucan synthase complex	cellular_component	0.13083	1	2	724	30	37384	2	gene44915,gene10457	0
GO:0003843	1,3-beta-D-glucan synthase activity	molecular_function	0.13083	1	2	724	30	37384	2	gene10457,gene44915	0
GO:0006074	(1->3)-beta-D-glucan metabolic process	biological_process	0.13083	1	2	724	30	37384	2	gene44915,gene10457	0
GO:0006075	(1->3)-beta-D-glucan biosynthetic process	biological_process	0.13083	1	2	724	30	37384	2	gene44915,gene10457	0
GO:0051273	beta-glucan metabolic process	biological_process	0.13083	1	2	724	30	37384	2	gene44915,gene10457	0
GO:0051274	beta-glucan biosynthetic process	biological_process	0.13083	1	2	724	30	37384	2	gene44915,gene10457	0
GO:0006026	aminoglycan catabolic process	biological_process	0.13247	1	2	724	34	37384	1	gene8236	1	gene44385
GO:0016651	oxidoreductase activity, acting on NADH or NADPH	molecular_function	0.13348	1	5	724	137	37384	4	gene34925,gene43926,gene26108,gene72283	1	gene52823
GO:0006027	glycosaminoglycan catabolic process	biological_process	0.13611	1	1	724	7	37384	1	gene8236	0
GO:0009253	peptidoglycan catabolic process	biological_process	0.13611	1	1	724	7	37384	1	gene8236	0
GO:0006768	biotin metabolic process	biological_process	0.13778	1	1	724	8	37384	1	gene1062	0
GO:0009102	biotin biosynthetic process	biological_process	0.13778	1	1	724	8	37384	1	gene1062	0
GO:0016616	oxidoreductase activity, acting on the CH-OH group of donors, NAD or NADP as acceptor	molecular_function	0.14188	1	18	724	681	37384	13	gene10449,gene16998,gene58808,gene47715,gene3288,gene6097,gene41442,gene43265,gene13111,gene41869,gene14117,gene11921,gene50884	5	gene46030,gene43310,gene8443,gene39462,gene32489
GO:0004866	endopeptidase inhibitor activity	molecular_function	0.14191	1	7	724	266	37384	0		7	Novel00770,gene19494,gene35066,gene68784,gene7160,gene15087,gene10210
GO:0061135	endopeptidase regulator activity	molecular_function	0.14191	1	7	724	266	37384	0		7	gene10210,gene7160,gene15087,gene68784,gene35066,Novel00770,gene19494
GO:0009124	nucleoside monophosphate biosynthetic process	biological_process	0.14254	1	2	724	32	37384	1	gene68426	1	gene57404
GO:0006857	oligopeptide transport	biological_process	0.14418	1	6	724	170	37384	6	gene33634,gene42106,gene26828,gene22446,gene11066,gene5739	0
GO:0015833	peptide transport	biological_process	0.14418	1	6	724	170	37384	6	gene33634,gene26828,gene42106,gene11066,gene5739,gene22446	0
GO:0006869	lipid transport	biological_process	0.14594	1	3	724	72	37384	2	gene46415,gene8074	1	gene68989
GO:0010876	lipid localization	biological_process	0.14594	1	3	724	72	37384	2	gene46415,gene8074	1	gene68989
GO:0052689	carboxylic ester hydrolase activity	molecular_function	0.14719	1	10	724	336	37384	4	gene40189,gene25039,gene56622,gene60351	6	gene3300,gene43175,gene39232,gene32531,gene1566,gene41609
GO:0009405	pathogenesis	biological_process	0.14945	1	5	724	158	37384	3	gene40374,gene51085,gene57958	2	gene35345,gene49076
GO:0008987	quinolinate synthetase A activity	molecular_function	0.15292	1	1	724	8	37384	1	gene7622	0
GO:0030414	peptidase inhibitor activity	molecular_function	0.15582	1	7	724	272	37384	0		7	gene15087,gene7160,gene10210,Novel00770,gene19494,gene35066,gene68784
GO:0061134	peptidase regulator activity	molecular_function	0.15582	1	7	724	272	37384	0		7	gene10210,gene7160,gene15087,gene68784,gene35066,gene19494,Novel00770
GO:0015291	secondary active transmembrane transporter activity	molecular_function	0.15613	1	12	724	421	37384	8	gene53357,gene27072,gene54748,gene9922,gene29502,gene20641,gene42509,gene8510	4	gene57354,gene1036,gene1844,gene60457
GO:0006811	ion transport	biological_process	0.15851	1	45	724	1964	37384	34	gene11603,gene54748,gene42134,gene16588,gene4930,gene33413,gene3288,gene8510,gene14753,gene14117,gene20629,gene73602,gene44849,gene68229,gene9922,gene53678,gene48939,gene44027,gene19855,gene29502,gene112,gene24059,gene46628,gene22446,gene46479,gene4628,gene19932,gene39385,gene20353,gene68499,gene63593,gene19168,gene42509,gene56336	11	gene1878,gene67731,gene41029,gene40382,gene14315,gene66745,gene7477,gene49363,gene36836,gene37970,gene72744
GO:0006071	glycerol metabolic process	biological_process	0.16138	1	3	724	68	37384	2	gene58074,gene41869	1	gene32489
GO:0019400	alditol metabolic process	biological_process	0.16138	1	3	724	68	37384	2	gene41869,gene58074	1	gene32489
GO:0044460	flagellum part	cellular_component	0.16204	1	2	724	38	37384	2	gene19168,gene14753	0
GO:0044461	bacterial-type flagellum part	cellular_component	0.16204	1	2	724	38	37384	2	gene14753,gene19168	0
GO:0044463	cell projection part	cellular_component	0.16204	1	2	724	38	37384	2	gene14753,gene19168	0
GO:0008603	cAMP-dependent protein kinase regulator activity	molecular_function	0.16306	1	1	724	9	37384	1	gene47715	0
GO:0016563	transcription activator activity	molecular_function	0.16529	1	3	724	69	37384	1	gene23574	2	gene47162,Novel02513
GO:0046782	regulation of viral transcription	biological_process	0.16604	1	1	724	9	37384	0		1	Novel02513
GO:0050792	regulation of viral reproduction	biological_process	0.16604	1	1	724	9	37384	0		1	Novel02513
GO:2000241	regulation of reproductive process	biological_process	0.16604	1	1	724	9	37384	0		1	Novel02513
GO:0005576	extracellular region	cellular_component	0.16809	1	18	724	727	37384	14	gene54382,gene9012,gene32324,gene6864,gene69077,gene73602,gene51085,gene2897,gene59922,gene40374,gene69076,gene57958,gene69935,gene25459	4	gene11585,Novel02279,gene35345,gene21546
GO:0005216	ion channel activity	molecular_function	0.16991	1	10	724	349	37384	5	gene68229,gene54251,gene33413,gene22446,gene42134	5	gene67731,gene26335,gene1878,gene25671,gene54521
GO:0022838	substrate-specific channel activity	molecular_function	0.16991	1	10	724	349	37384	5	gene54251,gene68229,gene33413,gene42134,gene22446	5	gene67731,gene26335,gene1878,gene25671,gene54521
GO:0015267	channel activity	molecular_function	0.17189	1	10	724	350	37384	5	gene54251,gene68229,gene22446,gene42134,gene33413	5	gene26335,gene67731,gene54521,gene25671,gene1878
GO:0022803	passive transmembrane transporter activity	molecular_function	0.17189	1	10	724	350	37384	5	gene33413,gene22446,gene42134,gene68229,gene54251	5	gene1878,gene25671,gene54521,gene67731,gene26335
GO:0003993	acid phosphatase activity	molecular_function	0.1722	1	1	724	9	37384	0		1	gene52823
GO:0005516	calmodulin binding	molecular_function	0.17244	1	1	724	9	37384	1	gene33413	0
GO:0009073	aromatic amino acid family biosynthetic process	biological_process	0.17274	1	3	724	70	37384	0		3	gene32756,gene32489,gene66678
GO:0046417	chorismate metabolic process	biological_process	0.17274	1	3	724	70	37384	0		3	gene32489,gene32756,gene66678
GO:0006022	aminoglycan metabolic process	biological_process	0.1728	1	3	724	75	37384	2	gene8236,gene25459	1	gene44385
GO:0006576	cellular biogenic amine metabolic process	biological_process	0.17294	1	3	724	74	37384	3	gene53196,gene72554,gene69879	0
GO:0000270	peptidoglycan metabolic process	biological_process	0.17423	1	2	724	38	37384	2	gene8236,gene25459	0
GO:0030203	glycosaminoglycan metabolic process	biological_process	0.17423	1	2	724	38	37384	2	gene25459,gene8236	0
GO:0016829	lyase activity	molecular_function	0.17779	1	20	724	803	37384	8	gene55493,gene53236,gene46479,gene53196,gene1062,gene41407,gene10152,gene68183	12	gene66678,Novel02416,gene61490,gene64872,gene60709,gene70620,gene63606,Novel00184,gene32756,gene47370,gene32489,gene10036
GO:0006282	regulation of DNA repair	biological_process	0.17884	1	1	724	10	37384	0		1	gene10036
GO:0080134	regulation of response to stress	biological_process	0.17884	1	1	724	10	37384	0		1	gene10036
GO:0080135	regulation of cellular response to stress	biological_process	0.17884	1	1	724	10	37384	0		1	gene10036
GO:2001020	regulation of response to DNA damage stimulus	biological_process	0.17884	1	1	724	10	37384	0		1	gene10036
GO:0016742	hydroxymethyl-, formyl- and related transferase activity	molecular_function	0.17921	1	2	724	37	37384	1	gene59922	1	gene47204
GO:0016868	intramolecular transferase activity, phosphotransferases	molecular_function	0.18553	1	2	724	41	37384	1	Novel02125	1	gene45433
GO:0004674	protein serine/threonine kinase activity	molecular_function	0.18574	1	3	724	73	37384	2	gene56938,gene39328	1	gene45161
GO:0004127	cytidylate kinase activity	molecular_function	0.18577	1	3	724	72	37384	3	gene42777,gene35764,gene61090	0
GO:0004650	polygalacturonase activity	molecular_function	0.18579	1	4	724	109	37384	2	gene49798,gene67168	2	gene32531,gene61398
GO:0008081	phosphoric diester hydrolase activity	molecular_function	0.18666	1	3	724	74	37384	1	gene58074	2	gene32489,Novel02706
GO:0019751	polyol metabolic process	biological_process	0.18792	1	3	724	73	37384	2	gene58074,gene41869	1	gene32489
GO:0004871	signal transducer activity	molecular_function	0.19091	1	23	724	940	37384	12	gene52156,gene30855,gene51081,gene31871,gene112,gene24059,gene46628,gene11603,gene18051,gene17241,gene72554,gene54251	11	gene68989,gene21754,gene47907,gene26335,gene39127,gene25671,gene36919,gene54521,gene17551,gene27988,gene41029
GO:0060089	molecular transducer activity	molecular_function	0.19091	1	23	724	940	37384	12	gene52156,gene30855,gene51081,gene31871,gene112,gene11603,gene24059,gene46628,gene17241,gene18051,gene72554,gene54251	11	gene47907,gene21754,gene68989,gene26335,gene25671,gene36919,gene39127,gene54521,gene17551,gene41029,gene27988
GO:0006106	fumarate metabolic process	biological_process	0.19441	1	1	724	11	37384	0		1	gene35066
GO:0008509	anion transmembrane transporter activity	molecular_function	0.19468	1	5	724	155	37384	5	gene8510,gene9922,gene42509,gene54748,gene29502	0
GO:0000104	succinate dehydrogenase activity	molecular_function	0.19589	1	1	724	11	37384	1	gene10345	0
GO:0019362	pyridine nucleotide metabolic process	biological_process	0.19656	1	5	724	151	37384	2	gene7622,gene41869	3	gene507,gene46030,gene43310
GO:0046496	nicotinamide nucleotide metabolic process	biological_process	0.19656	1	5	724	151	37384	2	gene41869,gene7622	3	gene46030,gene43310,gene507
GO:0072524	pyridine-containing compound metabolic process	biological_process	0.19656	1	5	724	151	37384	2	gene41869,gene7622	3	gene507,gene43310,gene46030
GO:0004009	ATP-binding cassette (ABC) transporter activity	molecular_function	0.19759	1	19	724	740	37384	12	gene35764,gene28625,gene5219,gene15622,gene52548,gene70324,gene54229,gene42777,gene55231,gene45283,gene43715,gene61090	7	gene42553,gene29683,gene41029,gene13991,gene37980,gene44874,gene22429
GO:0003954	NADH dehydrogenase activity	molecular_function	0.19919	1	4	724	116	37384	3	gene72283,gene26108,gene43926	1	gene52823
GO:0006120	mitochondrial electron transport, NADH to ubiquinone	biological_process	0.19919	1	4	724	116	37384	3	gene26108,gene72283,gene43926	1	gene52823
GO:0008137	NADH dehydrogenase (ubiquinone) activity	molecular_function	0.19919	1	4	724	116	37384	3	gene26108,gene72283,gene43926	1	gene52823
GO:0050136	NADH dehydrogenase (quinone) activity	molecular_function	0.19919	1	4	724	116	37384	3	gene72283,gene26108,gene43926	1	gene52823
GO:0016564	transcription repressor activity	molecular_function	0.20414	1	5	724	160	37384	3	gene10449,gene3288,gene50884	2	gene37549,gene8443
GO:0008037	cell recognition	biological_process	0.20609	1	1	724	12	37384	1	gene50509	0
GO:0004730	pseudouridylate synthase activity	molecular_function	0.20859	1	1	724	11	37384	0		1	Novel02416
GO:0004664	prephenate dehydratase activity	molecular_function	0.20885	1	1	724	11	37384	0		1	gene66678
GO:0009094	L-phenylalanine biosynthetic process	biological_process	0.20885	1	1	724	11	37384	0		1	gene66678
GO:0009123	nucleoside monophosphate metabolic process	biological_process	0.21279	1	2	724	42	37384	1	gene68426	1	gene57404
GO:0005660	delta-DNA polymerase cofactor complex	cellular_component	0.21292	1	1	724	13	37384	0		1	gene52903
GO:0006808	regulation of nitrogen utilization	biological_process	0.2133	1	5	724	163	37384	3	gene3288,gene10449,gene50884	2	gene37549,gene8443
GO:0019740	nitrogen utilization	biological_process	0.2133	1	5	724	163	37384	3	gene50884,gene10449,gene3288	2	gene8443,gene37549
GO:0004888	transmembrane signaling receptor activity	molecular_function	0.21374	1	9	724	323	37384	3	gene72554,gene54251,gene17241	6	gene17551,gene26335,gene25671,gene36919,gene21754,gene54521
GO:0006284	base-excision repair	biological_process	0.214	1	2	724	43	37384	0		2	gene47269,gene70844
GO:0008533	astacin activity	molecular_function	0.2142	1	1	724	12	37384	1	gene27449	0
GO:0043648	dicarboxylic acid metabolic process	biological_process	0.21423	1	5	724	160	37384	0		5	gene32489,gene32756,gene35066,gene66678,gene13736
GO:0016755	transferase activity, transferring amino-acyl groups	molecular_function	0.21488	1	1	724	12	37384	0		1	gene52399
GO:0016165	lipoxygenase activity	molecular_function	0.21675	1	2	724	43	37384	0		2	gene6240,gene21627
GO:0004129	cytochrome-c oxidase activity	molecular_function	0.21861	1	5	724	172	37384	3	gene20629,gene60077,gene40189	2	Novel00924,gene72337
GO:0015002	heme-copper terminal oxidase activity	molecular_function	0.21861	1	5	724	172	37384	3	gene20629,gene60077,gene40189	2	Novel00924,gene72337
GO:0016675	oxidoreductase activity, acting on a heme group of donors	molecular_function	0.21861	1	5	724	172	37384	3	gene20629,gene40189,gene60077	2	gene72337,Novel00924
GO:0016676	oxidoreductase activity, acting on a heme group of donors, oxygen as acceptor	molecular_function	0.21861	1	5	724	172	37384	3	gene20629,gene40189,gene60077	2	gene72337,Novel00924
GO:0009129	pyrimidine nucleoside monophosphate metabolic process	biological_process	0.22021	1	1	724	12	37384	1	gene68426	0
GO:0009130	pyrimidine nucleoside monophosphate biosynthetic process	biological_process	0.22021	1	1	724	12	37384	1	gene68426	0
GO:0043603	cellular amide metabolic process	biological_process	0.22074	1	1	724	13	37384	1	gene1062	0
GO:0043604	amide biosynthetic process	biological_process	0.22074	1	1	724	13	37384	1	gene1062	0
GO:0006099	tricarboxylic acid cycle	biological_process	0.22377	1	2	724	44	37384	1	gene10345	1	gene27662
GO:0009060	aerobic respiration	biological_process	0.22377	1	2	724	44	37384	1	gene10345	1	gene27662
GO:0009109	coenzyme catabolic process	biological_process	0.22377	1	2	724	44	37384	1	gene10345	1	gene27662
GO:0046356	acetyl-CoA catabolic process	biological_process	0.22377	1	2	724	44	37384	1	gene10345	1	gene27662
GO:0004190	aspartic-type endopeptidase activity	molecular_function	0.2242	1	3	724	83	37384	3	gene45283,gene73602,gene42483	0
GO:0070001	aspartic-type peptidase activity	molecular_function	0.2242	1	3	724	83	37384	3	gene42483,gene45283,gene73602	0
GO:0008191	metalloendopeptidase inhibitor activity	molecular_function	0.22558	1	2	724	62	37384	0		2	gene19494,gene7160
GO:0010576	metalloenzyme regulator activity	molecular_function	0.22558	1	2	724	62	37384	0		2	gene19494,gene7160
GO:0048551	metalloenzyme inhibitor activity	molecular_function	0.22558	1	2	724	62	37384	0		2	gene19494,gene7160
GO:0006855	drug transmembrane transport	biological_process	0.22591	1	5	724	156	37384	3	gene53357,gene20641,gene27072	2	gene60457,gene57354
GO:0015238	drug transmembrane transporter activity	molecular_function	0.22591	1	5	724	156	37384	3	gene53357,gene27072,gene20641	2	gene57354,gene60457
GO:0015893	drug transport	biological_process	0.22591	1	5	724	156	37384	3	gene53357,gene27072,gene20641	2	gene57354,gene60457
GO:0042493	response to drug	biological_process	0.22591	1	5	724	156	37384	3	gene53357,gene27072,gene20641	2	gene60457,gene57354
GO:0004489	methylenetetrahydrofolate reductase (NADPH) activity	molecular_function	0.22666	1	1	724	12	37384	0		1	gene24748
GO:0008271	secondary active sulfate transmembrane transporter activity	molecular_function	0.22866	1	2	724	45	37384	2	gene9922,gene8510	0
GO:0008272	sulfate transport	biological_process	0.22866	1	2	724	45	37384	2	gene8510,gene9922	0
GO:0015116	sulfate transmembrane transporter activity	molecular_function	0.22866	1	2	724	45	37384	2	gene8510,gene9922	0
GO:0018836	alkylmercury lyase activity	molecular_function	0.22969	1	1	724	13	37384	1	gene10152	0
GO:0018941	organomercury metabolic process	biological_process	0.22969	1	1	724	13	37384	1	gene10152	0
GO:0018942	organometal metabolic process	biological_process	0.22969	1	1	724	13	37384	1	gene10152	0
GO:0046413	organomercury catabolic process	biological_process	0.22969	1	1	724	13	37384	1	gene10152	0
GO:0004177	aminopeptidase activity	molecular_function	0.23119	1	1	724	13	37384	1	gene57352	0
GO:0009435	NAD biosynthetic process	biological_process	0.234	1	2	724	44	37384	1	gene7622	1	gene507
GO:0019359	nicotinamide nucleotide biosynthetic process	biological_process	0.234	1	2	724	44	37384	1	gene7622	1	gene507
GO:0019363	pyridine nucleotide biosynthetic process	biological_process	0.234	1	2	724	44	37384	1	gene7622	1	gene507
GO:0019674	NAD metabolic process	biological_process	0.234	1	2	724	44	37384	1	gene7622	1	gene507
GO:0072525	pyridine-containing compound biosynthetic process	biological_process	0.234	1	2	724	44	37384	1	gene7622	1	gene507
GO:0008484	sulfuric ester hydrolase activity	molecular_function	0.23515	1	1	724	13	37384	0		1	gene63627
GO:0006888	ER to Golgi vesicle-mediated transport	biological_process	0.23744	1	1	724	16	37384	0		1	gene69044
GO:0006512	ubiquitin cycle	biological_process	0.23797	1	5	724	184	37384	3	gene51081,gene5209,gene40032	2	gene27039,gene60343
GO:0007275	multicellular organismal development	biological_process	0.23994	1	4	724	128	37384	4	gene52156,gene25298,gene53994,gene46168	0
GO:0006898	receptor-mediated endocytosis	biological_process	0.24108	1	1	724	13	37384	1	gene35300	0
GO:0017028	protein stabilization activity	molecular_function	0.2413	1	1	724	14	37384	0		1	gene38318
GO:0000015	phosphopyruvate hydratase complex	cellular_component	0.24361	1	1	724	14	37384	1	gene68183	0
GO:0004634	phosphopyruvate hydratase activity	molecular_function	0.24361	1	1	724	14	37384	1	gene68183	0
GO:0004179	membrane alanyl aminopeptidase activity	molecular_function	0.24538	1	1	724	13	37384	1	gene48426	0
GO:0022836	gated channel activity	molecular_function	0.24641	1	6	724	210	37384	3	gene68229,gene33413,gene54251	3	gene26335,gene54521,gene25671
GO:0018995	host	cellular_component	0.25663	1	3	724	89	37384	2	gene59922,gene6864	1	Novel02279
GO:0033643	host cell part	cellular_component	0.25663	1	3	724	89	37384	2	gene59922,gene6864	1	Novel02279
GO:0033646	host intracellular part	cellular_component	0.25663	1	3	724	89	37384	2	gene6864,gene59922	1	Novel02279
GO:0033647	host intracellular organelle	cellular_component	0.25663	1	3	724	89	37384	2	gene59922,gene6864	1	Novel02279
GO:0033648	host intracellular membrane-bounded organelle	cellular_component	0.25663	1	3	724	89	37384	2	gene59922,gene6864	1	Novel02279
GO:0042025	host cell nucleus	cellular_component	0.25663	1	3	724	89	37384	2	gene59922,gene6864	1	Novel02279
GO:0043245	extraorganismal space	cellular_component	0.25663	1	3	724	89	37384	2	gene6864,gene59922	1	Novel02279
GO:0043656	intracellular region of host	cellular_component	0.25663	1	3	724	89	37384	2	gene59922,gene6864	1	Novel02279
GO:0043657	host cell	cellular_component	0.25663	1	3	724	89	37384	2	gene59922,gene6864	1	Novel02279
GO:0044215	other organism	cellular_component	0.25663	1	3	724	89	37384	2	gene6864,gene59922	1	Novel02279
GO:0044216	other organism cell	cellular_component	0.25663	1	3	724	89	37384	2	gene59922,gene6864	1	Novel02279
GO:0044217	other organism part	cellular_component	0.25663	1	3	724	89	37384	2	gene6864,gene59922	1	Novel02279
GO:0016998	cell wall macromolecule catabolic process	biological_process	0.25729	1	3	724	91	37384	1	gene8236	2	gene44385,gene30850
GO:0008556	potassium-transporting ATPase activity	molecular_function	0.25887	1	1	724	14	37384	0		1	gene40382
GO:0051187	cofactor catabolic process	biological_process	0.25964	1	2	724	49	37384	1	gene10345	1	gene27662
GO:0048583	regulation of response to stimulus	biological_process	0.26042	1	1	724	15	37384	0		1	gene10036
GO:0001539	ciliary or flagellar motility	biological_process	0.26211	1	3	724	92	37384	3	gene19168,gene14753,gene60733	0
GO:0048870	cell motility	biological_process	0.26211	1	3	724	92	37384	3	gene19168,gene60733,gene14753	0
GO:0051674	localization of cell	biological_process	0.26211	1	3	724	92	37384	3	gene60733,gene14753,gene19168	0
GO:0006733	oxidoreduction coenzyme metabolic process	biological_process	0.2628	1	5	724	169	37384	2	gene41869,gene7622	3	gene46030,gene43310,gene507
GO:0007283	spermatogenesis	biological_process	0.26436	1	1	724	15	37384	0		1	gene40978
GO:0048232	male gamete generation	biological_process	0.26436	1	1	724	15	37384	0		1	gene40978
GO:0016701	oxidoreductase activity, acting on single donors with incorporation of molecular oxygen	molecular_function	0.26751	1	2	724	50	37384	0		2	gene21627,gene6240
GO:0016702	oxidoreductase activity, acting on single donors with incorporation of molecular oxygen, incorporation of two atoms of oxygen	molecular_function	0.26751	1	2	724	50	37384	0		2	gene6240,gene21627
GO:0051213	dioxygenase activity	molecular_function	0.26751	1	2	724	50	37384	0		2	gene6240,gene21627
GO:0044428	nuclear part	cellular_component	0.26893	1	8	724	328	37384	5	gene17192,gene25451,gene25450,gene65299,gene25702	3	gene17419,gene17461,gene19065
GO:0004857	enzyme inhibitor activity	molecular_function	0.27025	1	8	724	356	37384	1	gene12736	7	Novel00770,gene68784,gene7160,gene10210,gene19494,gene35066,gene15087
GO:0004803	transposase activity	molecular_function	0.27072	1	2	724	56	37384	2	gene68229,gene6727	0
GO:0006081	cellular aldehyde metabolic process	biological_process	0.27078	1	1	724	15	37384	0		1	gene27662
GO:0015075	ion transmembrane transporter activity	molecular_function	0.27318	1	36	724	1631	37384	21	gene54748,gene16588,gene42134,gene33413,gene8510,gene60077,gene68229,gene20629,gene54251,gene9922,gene29502,gene45283,gene24059,gene46628,gene40189,gene22446,gene4628,gene46479,gene20353,gene42509,gene56336	15	gene72337,gene1878,gene54521,gene67731,Novel00924,gene40382,gene14315,gene1036,gene25671,gene66745,gene46317,gene1844,gene49363,gene37970,gene26335
GO:0005044	scavenger receptor activity	molecular_function	0.27325	1	1	724	15	37384	1	gene35300	0
GO:0003797	antibacterial peptide activity	molecular_function	0.27464	1	1	724	16	37384	0		1	gene507
GO:0003955	NAD(P)H dehydrogenase (quinone) activity	molecular_function	0.28017	1	1	724	18	37384	1	gene34925	0
GO:0004197	cysteine-type endopeptidase activity	molecular_function	0.28106	1	6	724	222	37384	5	gene501,gene12177,gene51085,gene46990,gene4329	1	gene71190
GO:0016765	transferase activity, transferring alkyl or aryl (other than methyl) groups	molecular_function	0.2825	1	4	724	135	37384	2	gene72554,gene69879	2	gene15470,gene50881
GO:0004620	phospholipase activity	molecular_function	0.28305	1	2	724	52	37384	1	gene40189	1	Novel02706
GO:0016051	carbohydrate biosynthetic process	biological_process	0.28487	1	13	724	527	37384	12	gene10457,gene11921,gene47715,gene21055,gene26397,gene42030,gene59567,gene43265,gene44915,gene13111,gene48223,gene58808	1	gene8443
GO:0008200	ion channel inhibitor activity	molecular_function	0.28675	1	1	724	21	37384	0		1	gene49076
GO:0016248	channel inhibitor activity	molecular_function	0.28675	1	1	724	21	37384	0		1	gene49076
GO:0004867	serine-type endopeptidase inhibitor activity	molecular_function	0.28711	1	3	724	108	37384	0		3	gene35066,Novel00770,gene15087
GO:0006558	L-phenylalanine metabolic process	biological_process	0.29702	1	1	724	17	37384	0		1	gene66678
GO:0038024	cargo receptor activity	molecular_function	0.29846	1	1	724	17	37384	1	gene35300	0
GO:0016866	intramolecular transferase activity	molecular_function	0.30141	1	2	724	57	37384	1	Novel02125	1	gene45433
GO:0003927	heterotrimeric G-protein GTPase activity	molecular_function	0.3068	1	1	724	20	37384	1	gene51081	0
GO:0005834	heterotrimeric G-protein complex	cellular_component	0.3068	1	1	724	20	37384	1	gene51081	0
GO:0009898	internal side of plasma membrane	cellular_component	0.3068	1	1	724	20	37384	1	gene51081	0
GO:0019897	extrinsic to plasma membrane	cellular_component	0.3068	1	1	724	20	37384	1	gene51081	0
GO:0019898	extrinsic to membrane	cellular_component	0.3068	1	1	724	20	37384	1	gene51081	0
GO:0031234	extrinsic to internal side of plasma membrane	cellular_component	0.3068	1	1	724	20	37384	1	gene51081	0
GO:0055114	oxidation-reduction process	biological_process	0.30709	1	9	724	368	37384	5	gene41869,gene43926,gene10345,gene72283,gene26108	4	gene52823,gene46030,gene43310,gene27662
GO:0005886	plasma membrane	cellular_component	0.31021	1	3	724	97	37384	3	gene10457,gene51081,gene44915	0
GO:0044459	plasma membrane part	cellular_component	0.31021	1	3	724	97	37384	3	gene10457,gene51081,gene44915	0
GO:0019076	release of virus from host	biological_process	0.31077	1	2	724	56	37384	1	gene43715	1	Novel01515
GO:0016646	oxidoreductase activity, acting on the CH-NH group of donors, NAD or NADP as acceptor	molecular_function	0.31554	1	1	724	18	37384	0		1	gene24748
GO:0009790	embryo development	biological_process	0.31741	1	1	724	23	37384	1	gene46168	0
GO:0009126	purine nucleoside monophosphate metabolic process	biological_process	0.31813	1	1	724	18	37384	0		1	gene57404
GO:0009127	purine nucleoside monophosphate biosynthetic process	biological_process	0.31813	1	1	724	18	37384	0		1	gene57404
GO:0009167	purine ribonucleoside monophosphate metabolic process	biological_process	0.31813	1	1	724	18	37384	0		1	gene57404
GO:0009168	purine ribonucleoside monophosphate biosynthetic process	biological_process	0.31813	1	1	724	18	37384	0		1	gene57404
GO:0030234	enzyme regulator activity	molecular_function	0.31827	1	12	724	559	37384	3	gene12736,gene47715,gene21396	9	gene68784,Novel00770,gene42001,gene10210,gene7160,gene35066,gene19494,gene52903,gene15087
GO:0050896	response to stimulus	biological_process	0.31834	1	73	724	3490	37384	38	gene18051,gene25450,gene63926,gene14853,gene30855,gene53357,gene13402,gene36272,gene31871,gene60733,gene25451,gene11394,gene53236,gene65578,gene15622,gene20641,gene69879,gene51081,gene46451,gene57352,gene4279,gene47715,gene64662,gene19174,gene70497,gene40769,gene54229,gene68719,gene28970,gene1062,gene41482,gene73572,gene28969,gene56632,gene27072,gene27328,gene46033,gene21396	35	gene41029,gene48091,gene47907,gene61219,gene10036,gene57354,gene39127,Novel02706,gene17551,gene60457,Novel00651,gene1844,gene70844,gene27988,Novel00774,gene68989,gene37970,gene21546,gene70051,gene507,gene13347,gene13991,Novel00924,gene7160,gene19494,gene42277,gene60412,gene1329,gene45181,gene9298,gene22423,gene2451,gene47269,gene21907,Novel03544
GO:0003847	1-alkyl-2-acetylglycerophosphocholine esterase activity	molecular_function	0.32096	1	1	724	19	37384	0		1	gene3300
GO:0008247	1-alkyl-2-acetylglycerophosphocholine esterase complex	cellular_component	0.32096	1	1	724	19	37384	0		1	gene3300
GO:0006084	acetyl-CoA metabolic process	biological_process	0.32129	1	2	724	57	37384	1	gene10345	1	gene27662
GO:0006606	protein import into nucleus	biological_process	0.32352	1	3	724	99	37384	3	gene52954,gene38750,Novel00433	0
GO:0017038	protein import	biological_process	0.32352	1	3	724	99	37384	3	gene52954,Novel00433,gene38750	0
GO:0033365	protein localization to organelle	biological_process	0.32352	1	3	724	99	37384	3	gene52954,gene38750,Novel00433	0
GO:0034504	protein localization to nucleus	biological_process	0.32352	1	3	724	99	37384	3	Novel00433,gene38750,gene52954	0
GO:0051170	nuclear import	biological_process	0.32352	1	3	724	99	37384	3	gene52954,gene38750,Novel00433	0
GO:0040011	locomotion	biological_process	0.33141	1	6	724	242	37384	5	gene66866,gene19168,gene14753,gene60733,gene69879	1	gene68989
GO:0005092	GDP-dissociation inhibitor activity	molecular_function	0.33166	1	1	724	22	37384	0		1	gene42001
GO:0005094	Rho GDP-dissociation inhibitor activity	molecular_function	0.33166	1	1	724	22	37384	0		1	gene42001
GO:0004075	biotin carboxylase activity	molecular_function	0.33198	1	1	724	20	37384	0		1	Novel01665
GO:0009343	biotin carboxylase complex	cellular_component	0.33198	1	1	724	20	37384	0		1	Novel01665
GO:0019239	deaminase activity	molecular_function	0.33533	1	1	724	20	37384	0		1	gene57404
GO:0004932	mating-type factor pheromone receptor activity	molecular_function	0.33535	1	1	724	21	37384	0		1	gene36919
GO:0006928	cellular component movement	biological_process	0.33557	1	3	724	105	37384	3	gene60733,gene14753,gene19168	0
GO:0006753	nucleoside phosphate metabolic process	biological_process	0.33579	1	9	724	378	37384	5	gene68426,gene28081,gene41869,gene59922,gene7622	4	gene57404,gene507,gene43310,gene46030
GO:0009117	nucleotide metabolic process	biological_process	0.33579	1	9	724	378	37384	5	gene7622,gene59922,gene41869,gene68426,gene28081	4	gene507,gene43310,gene46030,gene57404
GO:0055085	transmembrane transport	biological_process	0.33692	1	5	724	187	37384	3	gene53357,gene27072,gene20641	2	gene60457,gene57354
GO:0031975	envelope	cellular_component	0.33869	1	14	724	625	37384	8	gene17192,gene25451,gene25450,gene68719,gene6755,gene56938,gene25702,gene46724	6	gene26335,gene73175,gene46317,gene54521,gene68989,gene25671
GO:0015980	energy derivation by oxidation of organic compounds	biological_process	0.33931	1	6	724	243	37384	4	gene43926,gene10345,gene26108,gene72283	2	gene52823,gene27662
GO:0045333	cellular respiration	biological_process	0.33931	1	6	724	243	37384	4	gene72283,gene26108,gene10345,gene43926	2	gene27662,gene52823
GO:0006510	ATP-dependent proteolysis	biological_process	0.33993	1	1	724	22	37384	1	gene10420	0
GO:0007276	gamete generation	biological_process	0.34001	1	1	724	20	37384	0		1	gene40978
GO:0032504	multicellular organism reproduction	biological_process	0.34001	1	1	724	20	37384	0		1	gene40978
GO:0048609	multicellular organismal reproductive process	biological_process	0.34001	1	1	724	20	37384	0		1	gene40978
GO:0015070	toxin activity	molecular_function	0.34276	1	5	724	211	37384	3	gene40374,gene51085,gene57958	2	gene35345,gene49076
GO:0006812	cation transport	biological_process	0.34296	1	33	724	1559	37384	24	gene53678,gene48939,gene44027,gene19855,gene3288,gene33413,gene16588,gene4930,gene14753,gene14117,gene20629,gene44849,gene73602,gene63593,gene19168,gene56336,gene46628,gene24059,gene19932,gene39385,gene4628,gene46479,gene68499,gene20353	9	gene40382,gene14315,gene41029,gene36836,gene37970,gene72744,gene66745,gene7477,gene49363
GO:0004470	malic enzyme activity	molecular_function	0.34299	1	1	724	22	37384	0		1	gene13736
GO:0006108	malate metabolic process	biological_process	0.34299	1	1	724	22	37384	0		1	gene13736
GO:0016615	malate dehydrogenase activity	molecular_function	0.34299	1	1	724	22	37384	0		1	gene13736
GO:0004514	nicotinate-nucleotide diphosphorylase (carboxylating) activity	molecular_function	0.34427	1	1	724	20	37384	0		1	gene507
GO:0009072	aromatic amino acid family metabolic process	biological_process	0.34922	1	3	724	104	37384	0		3	gene32756,gene32489,gene66678
GO:0009288	bacterial-type flagellum	cellular_component	0.34933	1	3	724	109	37384	3	gene60733,gene14753,gene19168	0
GO:0019207	kinase regulator activity	molecular_function	0.34936	1	2	724	61	37384	2	gene12736,gene47715	0
GO:0019887	protein kinase regulator activity	molecular_function	0.34936	1	2	724	61	37384	2	gene47715,gene12736	0
GO:0016503	pheromone receptor activity	molecular_function	0.34963	1	1	724	22	37384	0		1	gene36919
GO:0006119	oxidative phosphorylation	biological_process	0.35064	1	4	724	156	37384	3	gene72283,gene26108,gene43926	1	gene52823
GO:0022900	electron transport chain	biological_process	0.35064	1	4	724	156	37384	3	gene43926,gene26108,gene72283	1	gene52823
GO:0022904	respiratory electron transport chain	biological_process	0.35064	1	4	724	156	37384	3	gene26108,gene72283,gene43926	1	gene52823
GO:0042773	ATP synthesis coupled electron transport	biological_process	0.35064	1	4	724	156	37384	3	gene26108,gene72283,gene43926	1	gene52823
GO:0042775	mitochondrial ATP synthesis coupled electron transport	biological_process	0.35064	1	4	724	156	37384	3	gene43926,gene26108,gene72283	1	gene52823
GO:0044036	cell wall macromolecule metabolic process	biological_process	0.35676	1	3	724	110	37384	1	gene8236	2	gene44385,gene30850
GO:0006913	nucleocytoplasmic transport	biological_process	0.35714	1	3	724	105	37384	3	gene52954,gene38750,Novel00433	0
GO:0051169	nuclear transport	biological_process	0.35714	1	3	724	105	37384	3	gene52954,Novel00433,gene38750	0
GO:0004014	adenosylmethionine decarboxylase activity	molecular_function	0.36091	1	1	724	23	37384	1	gene53196	0
GO:0006595	polyamine metabolic process	biological_process	0.36091	1	1	724	23	37384	1	gene53196	0
GO:0006596	polyamine biosynthetic process	biological_process	0.36091	1	1	724	23	37384	1	gene53196	0
GO:0006597	spermine biosynthetic process	biological_process	0.36091	1	1	724	23	37384	1	gene53196	0
GO:0008215	spermine metabolic process	biological_process	0.36091	1	1	724	23	37384	1	gene53196	0
GO:0008216	spermidine metabolic process	biological_process	0.36091	1	1	724	23	37384	1	gene53196	0
GO:0008295	spermidine biosynthetic process	biological_process	0.36091	1	1	724	23	37384	1	gene53196	0
GO:0009522	photosystem I	cellular_component	0.36218	1	2	724	70	37384	2	gene32534,gene19379	0
GO:0005575	cellular_component	cellular_component	0.36225	1	312	724	15842	37384	195	gene56622,gene10457,gene50509,gene50525,gene70994,gene6755,gene5739,gene42918,gene2897,gene41869,gene68499,gene68719,gene21395,gene53448,gene31284,gene11153,gene12368,gene9922,gene11214,gene25298,gene60077,gene54251,gene69329,gene17241,gene38750,gene16588,gene9012,gene52516,gene57958,gene41101,gene53994,gene46479,gene61368,gene53149,gene44077,gene53512,gene11330,gene70140,gene56938,gene32534,gene…	117	gene32489,gene20693,gene21358,gene17461,gene21497,gene1717,gene45173,Novel00554,gene8258,gene10136,gene40382,gene24136,Novel02279,gene42553,gene52934,gene54521,gene53861,gene18028,gene2546,gene26335,gene39851,gene17551,gene49363,gene25671,Novel01997,gene1036,Novel02220,gene73823,gene51661,gene41029,gene17419,gene14161,gene73175,gene40846,gene10768,gene66745,gene49875,gene45788,gene36146,gene67731…
GO:0016329	apoptosis regulator activity	molecular_function	0.36666	1	3	724	108	37384	2	gene14955,gene20489	1	gene60456
GO:0004616	phosphogluconate dehydrogenase (decarboxylating) activity	molecular_function	0.36769	1	3	724	107	37384	1	gene41869	2	gene43310,gene46030
GO:0006098	pentose-phosphate shunt	biological_process	0.36769	1	3	724	107	37384	1	gene41869	2	gene46030,gene43310
GO:0006739	NADP metabolic process	biological_process	0.36769	1	3	724	107	37384	1	gene41869	2	gene46030,gene43310
GO:0006740	NADPH regeneration	biological_process	0.36769	1	3	724	107	37384	1	gene41869	2	gene43310,gene46030
GO:0008705	methionine synthase activity	molecular_function	0.36906	1	1	724	23	37384	1	gene19932	0
GO:0042084	5-methyltetrahydrofolate-dependent methyltransferase activity	molecular_function	0.36906	1	1	724	23	37384	1	gene19932	0
GO:0004602	glutathione peroxidase activity	molecular_function	0.37256	1	1	724	26	37384	1	gene27328	0
GO:0046912	transferase activity, transferring acyl groups, acyl groups converted into alkyl on transfer	molecular_function	0.37462	1	1	724	23	37384	0		1	gene27662
GO:0030337	DNA polymerase processivity factor activity	molecular_function	0.37787	1	1	724	25	37384	0		1	gene52903
GO:0042578	phosphoric ester hydrolase activity	molecular_function	0.3815	1	4	724	156	37384	1	gene58074	3	gene52823,gene32489,Novel02706
GO:0009678	hydrogen-translocating pyrophosphatase activity	molecular_function	0.38376	1	1	724	24	37384	1	gene39385	0
GO:0008234	cysteine-type peptidase activity	molecular_function	0.38754	1	6	724	256	37384	5	gene51085,gene12177,gene501,gene4329,gene46990	1	gene71190
GO:0009165	nucleotide biosynthetic process	biological_process	0.39008	1	5	724	208	37384	3	gene68426,gene7622,gene59922	2	gene507,gene57404
GO:0004568	chitinase activity	molecular_function	0.39062	1	1	724	27	37384	0		1	gene44385
GO:0006032	chitin catabolic process	biological_process	0.39062	1	1	724	27	37384	0		1	gene44385
GO:0019089	transmission of virus	biological_process	0.39094	1	1	724	27	37384	1	gene66866	0
GO:0044007	dissemination or transmission of symbiont from host	biological_process	0.39094	1	1	724	27	37384	1	gene66866	0
GO:0051821	dissemination or transmission of organism from other organism involved in symbiotic interaction	biological_process	0.39094	1	1	724	27	37384	1	gene66866	0
GO:0044262	cellular carbohydrate metabolic process	biological_process	0.39129	1	21	724	960	37384	15	gene58074,gene41869,gene11921,gene43265,gene59567,gene48223,gene13111,gene68183,gene10457,gene26397,gene47715,gene21055,gene41407,gene44915,gene58808	6	gene32489,gene14111,gene43310,gene46030,gene8443,gene27662
GO:0007155	cell adhesion	biological_process	0.39195	1	4	724	160	37384	4	gene55438,gene10152,gene16946,gene69195	0
GO:0022610	biological adhesion	biological_process	0.39195	1	4	724	160	37384	4	gene69195,gene16946,gene10152,gene55438	0
GO:0004764	shikimate 3-dehydrogenase (NADP+) activity	molecular_function	0.39335	1	3	724	111	37384	1	gene41869	2	gene46030,gene32489
GO:0009847	spore germination	biological_process	0.39369	1	1	724	24	37384	1	gene14823	0
GO:0008061	chitin binding	molecular_function	0.3939	1	1	724	26	37384	0		1	gene44385
GO:0019201	nucleotide kinase activity	molecular_function	0.39636	1	3	724	110	37384	3	gene42777,gene35764,gene61090	0
GO:0015078	hydrogen ion transmembrane transporter activity	molecular_function	0.39639	1	9	724	410	37384	3	gene40189,gene20629,gene60077	6	gene72337,Novel00924,gene46317,gene1036,gene14315,gene1844
GO:0005634	nucleus	cellular_component	0.39639	1	90	724	4545	37384	52	gene14367,gene39328,gene44199,gene42918,gene52546,gene12736,gene28425,gene28554,gene38750,gene51729,gene35764,gene21960,gene68229,gene63954,gene25298,gene31284,gene54229,gene12368,gene7513,gene11066,gene53448,gene42777,gene43715,gene1062,gene11330,gene17192,gene14096,gene15622,gene53994,gene31365,gene14971,gene14774,Novel00433,gene65299,gene45481,gene28625,gene73602,gene25450,gene52548,gene41409,…	38	gene1717,gene17110,gene21497,gene40049,gene60163,gene17461,gene20693,gene40978,gene46517,gene65961,gene29683,gene19065,gene6921,gene11031,gene24136,gene13991,gene27615,gene45788,gene71054,Novel01997,gene1797,gene62360,gene67262,gene69124,gene47162,gene37678,gene9454,gene72056,gene41029,gene17419,gene52903,gene51661,gene44874,gene73823,gene69044,gene63666,gene62139,gene5790
GO:0009317	acetyl-CoA carboxylase complex	cellular_component	0.39711	1	1	724	25	37384	0		1	Novel01665
GO:0009156	ribonucleoside monophosphate biosynthetic process	biological_process	0.39931	1	1	724	24	37384	0		1	gene57404
GO:0009161	ribonucleoside monophosphate metabolic process	biological_process	0.39931	1	1	724	24	37384	0		1	gene57404
GO:0008519	ammonium transmembrane transporter activity	molecular_function	0.39962	1	1	724	24	37384	1	gene45283	0
GO:0015101	organic cation transmembrane transporter activity	molecular_function	0.39962	1	1	724	24	37384	1	gene45283	0
GO:0004930	G-protein coupled receptor activity	molecular_function	0.40004	1	2	724	68	37384	0		2	gene17551,gene36919
GO:0009521	photosystem	cellular_component	0.40163	1	4	724	170	37384	3	gene32534,gene29557,gene19379	1	gene38318
GO:0071702	organic substance transport	biological_process	0.4024	1	9	724	411	37384	4	gene65936,gene8074,gene46415,gene45115	5	gene68989,gene8258,gene36919,gene14161,gene66084
GO:0004194	pepsin A activity	molecular_function	0.40307	1	4	724	156	37384	3	gene31733,gene23103,gene50429	1	gene60903
GO:0032501	multicellular organismal process	biological_process	0.40356	1	6	724	260	37384	5	gene53994,gene46168,gene52156,gene25298,gene50509	1	gene40978
GO:0015159	polysaccharide transmembrane transporter activity	molecular_function	0.40809	1	1	724	30	37384	0		1	gene36919
GO:0015774	polysaccharide transport	biological_process	0.40809	1	1	724	30	37384	0		1	gene36919
GO:0033037	polysaccharide localization	biological_process	0.40809	1	1	724	30	37384	0		1	gene36919
GO:0016042	lipid catabolic process	biological_process	0.41257	1	2	724	70	37384	1	gene40189	1	gene3300
GO:0004437	inositol or phosphatidylinositol phosphatase activity	molecular_function	0.41731	1	1	724	27	37384	1	gene23574	0
GO:0015103	inorganic anion transmembrane transporter activity	molecular_function	0.41816	1	2	724	71	37384	2	gene8510,gene9922	0
GO:0006865	amino acid transport	biological_process	0.41975	1	4	724	161	37384	2	gene65936,gene45115	2	gene8258,gene14161
GO:0015837	amine transport	biological_process	0.41975	1	4	724	161	37384	2	gene65936,gene45115	2	gene8258,gene14161
GO:0009095	aromatic amino acid family biosynthetic process, prephenate pathway	biological_process	0.42281	1	1	724	26	37384	0		1	gene66678
GO:0000323	lytic vacuole	cellular_component	0.42318	1	1	724	29	37384	0		1	Novel02220
GO:0005764	lysosome	cellular_component	0.42318	1	1	724	29	37384	0		1	Novel02220
GO:0008270	zinc ion binding	molecular_function	0.4279	1	11	724	527	37384	9	gene14117,gene42918,gene19782,gene36364,gene12574,gene36167,gene9012,gene46629,gene11153	2	gene39462,gene6009
GO:0000989	transcription factor binding transcription factor activity	molecular_function	0.43221	1	2	724	72	37384	1	gene13038	1	gene69044
GO:0003712	transcription cofactor activity	molecular_function	0.43221	1	2	724	72	37384	1	gene13038	1	gene69044
GO:0004152	dihydroorotate dehydrogenase activity	molecular_function	0.43685	1	1	724	28	37384	1	gene47321	0
GO:0016635	oxidoreductase activity, acting on the CH-CH group of donors, quinone or related compound as acceptor	molecular_function	0.43685	1	1	724	28	37384	1	gene47321	0
GO:0005623	cell	cellular_component	0.44098	1	290	724	14840	37384	180	gene7513,gene45115,gene54229,gene29557,gene42777,gene1062,gene33413,gene51729,gene42134,gene68229,gene64883,gene44915,gene29814,gene14367,gene53538,gene39328,gene44199,gene41409,gene52548,gene53357,gene4334,gene29502,gene52954,gene45481,gene56115,gene72554,gene6864,gene43744,gene67423,gene173,gene14774,gene22446,gene45913,gene14096,gene26522,gene53678,gene11066,gene65936,gene35764,gene50522,gene2…	110	gene21754,Novel00924,gene71054,gene65961,gene19065,gene72337,gene11031,gene8304,gene62420,gene40978,gene17110,gene1930,gene40049,gene51313,gene62139,gene14424,gene5790,gene33326,gene46030,gene22579,gene6009,gene42919,gene67262,gene69124,gene1844,Novel01665,gene51312,gene27615,gene35066,gene13991,gene37971,gene41947,gene5755,gene58347,gene47204,gene60163,gene37980,gene42001,gene69044,gene66084,gen…
GO:0044464	cell part	cellular_component	0.44098	1	290	724	14840	37384	180	gene6755,gene68499,gene42918,gene41869,gene5739,gene10457,gene56622,gene50509,gene70994,gene50525,gene11214,gene25298,gene54251,gene60077,gene69329,gene16588,gene17241,gene38750,gene21395,gene68719,gene53448,gene9922,gene12368,gene11153,gene31284,gene46479,gene61368,gene53512,gene53149,gene11330,gene32534,gene56938,gene70140,gene52516,gene53994,gene41101,gene26828,gene73602,gene5219,gene39733,gen…	110	gene17461,gene21358,gene21497,gene1717,gene45173,gene32489,gene20693,gene24136,gene42553,gene52934,gene54521,Novel00554,gene8258,gene40382,gene10136,gene17551,gene49363,Novel01997,gene25671,gene53861,gene26335,gene2546,gene18028,gene39851,gene51661,gene17419,gene41029,gene14161,gene1036,gene73823,Novel02220,gene10768,gene66745,gene73175,gene40846,gene67731,gene6921,gene1878,gene29683,gene36919,ge…
GO:0006897	endocytosis	biological_process	0.44214	1	1	724	29	37384	1	gene35300	0
GO:0010324	membrane invagination	biological_process	0.44214	1	1	724	29	37384	1	gene35300	0
GO:0006370	mRNA capping	biological_process	0.44219	1	1	724	29	37384	1	gene2897	0
GO:0009452	RNA capping	biological_process	0.44219	1	1	724	29	37384	1	gene2897	0
GO:0015930	glutamate synthase activity	molecular_function	0.44243	1	1	724	28	37384	0		1	gene8304
GO:0022804	active transmembrane transporter activity	molecular_function	0.4434	1	17	724	798	37384	10	gene8510,gene20641,gene39385,gene54748,gene29502,gene42509,gene53357,gene27072,gene46724,gene9922	7	gene49363,gene1844,gene60457,gene57354,gene14315,gene1036,gene40382
GO:0019867	outer membrane	cellular_component	0.44398	1	3	724	124	37384	2	gene46724,gene56938	1	gene68989
GO:0030259	lipid glycosylation	biological_process	0.44451	1	2	724	73	37384	2	gene64162,gene11213	0
GO:0016052	carbohydrate catabolic process	biological_process	0.44564	1	8	724	367	37384	4	gene8236,gene41869,gene68183,gene41407	4	gene46030,gene43310,gene14111,gene44385
GO:0005942	phosphatidylinositol 3-kinase complex	cellular_component	0.44571	1	1	724	28	37384	0		1	gene22579
GO:0016303	1-phosphatidylinositol-3-kinase activity	molecular_function	0.44571	1	1	724	28	37384	0		1	gene22579
GO:0035004	phosphatidylinositol 3-kinase activity	molecular_function	0.44571	1	1	724	28	37384	0		1	gene22579
GO:0052742	phosphatidylinositol kinase activity	molecular_function	0.44571	1	1	724	28	37384	0		1	gene22579
GO:0022857	transmembrane transporter activity	molecular_function	0.44595	1	44	724	2170	37384	26	gene45283,gene29502,gene53357,gene9922,gene46724,gene68229,gene20629,gene54251,gene60077,gene8510,gene33413,gene16588,gene42134,gene54748,gene56336,gene42509,gene27072,gene20353,gene39385,gene20641,gene4628,gene46479,gene40189,gene22446,gene24059,gene46628	18	gene1036,gene14315,gene40382,Novel00924,gene67731,gene54521,gene72337,gene1878,gene36919,gene26335,gene37970,gene1844,gene49363,gene46317,gene60457,gene66745,gene25671,gene57354
GO:0001071	nucleic acid binding transcription factor activity	molecular_function	0.44628	1	33	724	1688	37384	18	gene31365,gene14971,gene41101,gene28425,gene11330,gene14367,gene42918,gene44199,gene12368,gene18420,gene31284,gene15031,gene60733,gene5923,gene112,gene11066,gene45678,gene6864	15	gene1797,gene17110,gene62360,gene67262,gene1717,gene60163,gene21497,gene63666,gene62139,gene45788,gene27615,gene19065,gene65961,gene46517,gene51661
GO:0003700	sequence-specific DNA binding transcription factor activity	molecular_function	0.44628	1	33	724	1688	37384	18	gene5923,gene60733,gene15031,gene45678,gene11066,gene112,gene31284,gene18420,gene12368,gene6864,gene28425,gene14971,gene31365,gene41101,gene44199,gene42918,gene11330,gene14367	15	gene45788,gene62139,gene63666,gene27615,gene51661,gene19065,gene46517,gene65961,gene60163,gene21497,gene1717,gene67262,gene62360,gene17110,gene1797
GO:0019067	viral assembly, maturation, egress, and release	biological_process	0.44691	1	3	724	122	37384	1	gene43715	2	gene17551,Novel01515
GO:0000096	sulfur amino acid metabolic process	biological_process	0.44776	1	2	724	74	37384	1	gene19932	1	gene24748
GO:0006555	methionine metabolic process	biological_process	0.44776	1	2	724	74	37384	1	gene19932	1	gene24748
GO:0006996	organelle organization	biological_process	0.44894	1	8	724	405	37384	7	gene25702,gene65299,gene63954,gene25450,gene14477,gene25451,gene17192	1	gene17419
GO:0016044	cellular membrane organization	biological_process	0.45412	1	1	724	30	37384	1	gene35300	0
GO:0004861	cyclin-dependent protein kinase inhibitor activity	molecular_function	0.45562	1	1	724	30	37384	1	gene12736	0
GO:0016538	cyclin-dependent protein kinase regulator activity	molecular_function	0.45562	1	1	724	30	37384	1	gene12736	0
GO:0030291	protein serine/threonine kinase inhibitor activity	molecular_function	0.45562	1	1	724	30	37384	1	gene12736	0
GO:0071705	nitrogen compound transport	biological_process	0.45909	1	4	724	170	37384	2	gene45115,gene65936	2	gene14161,gene8258
GO:0006564	L-serine biosynthetic process	biological_process	0.46024	1	4	724	174	37384	3	gene41869,gene14117,gene6097	1	gene46030
GO:0032787	monocarboxylic acid metabolic process	biological_process	0.46046	1	3	724	124	37384	2	gene41407,gene1062	1	gene27662
GO:0008233	peptidase activity	molecular_function	0.46092	1	26	724	1272	37384	19	gene10420,gene38555,gene4329,gene52474,gene46990,gene73602,gene51085,gene12177,gene6727,gene19514,gene9012,gene42483,gene58786,gene57352,gene25964,gene25459,gene501,gene45283,gene11107	7	gene47204,gene62420,gene7824,gene14111,gene40688,gene71190,gene57731
GO:0006536	glutamate metabolic process	biological_process	0.46627	1	1	724	30	37384	0		1	gene8304
GO:0006537	glutamate biosynthetic process	biological_process	0.46627	1	1	724	30	37384	0		1	gene8304
GO:0004556	alpha-amylase activity	molecular_function	0.46754	1	1	724	30	37384	0		1	gene4018
GO:0001871	pattern binding	molecular_function	0.46774	1	1	724	32	37384	0		1	gene44385
GO:0030247	polysaccharide binding	molecular_function	0.46774	1	1	724	32	37384	0		1	gene44385
GO:0005179	hormone activity	molecular_function	0.46907	1	3	724	129	37384	1	gene54382	2	gene11585,gene21546
GO:0008855	exodeoxyribonuclease VII activity	molecular_function	0.47166	1	4	724	183	37384	3	gene36862,gene60034,gene12368	1	Novel00554
GO:0009318	exodeoxyribonuclease VII complex	cellular_component	0.47166	1	4	724	183	37384	3	gene60034,gene12368,gene36862	1	Novel00554
GO:0005578	proteinaceous extracellular matrix	cellular_component	0.47206	1	1	724	32	37384	1	gene25459	0
GO:0031012	extracellular matrix	cellular_component	0.47206	1	1	724	32	37384	1	gene25459	0
GO:0004743	pyruvate kinase activity	molecular_function	0.48005	1	1	724	32	37384	0		1	gene14111
GO:0016843	amine-lyase activity	molecular_function	0.48272	1	1	724	32	37384	1	gene55493	0
GO:0016844	strictosidine synthase activity	molecular_function	0.48272	1	1	724	32	37384	1	gene55493	0
GO:0009636	response to toxin	biological_process	0.48556	1	1	724	34	37384	0		1	gene37970
GO:0010035	response to inorganic substance	biological_process	0.48556	1	1	724	34	37384	0		1	gene37970
GO:0010038	response to metal ion	biological_process	0.48556	1	1	724	34	37384	0		1	gene37970
GO:0015097	mercury ion transmembrane transporter activity	molecular_function	0.48556	1	1	724	34	37384	0		1	gene37970
GO:0015694	mercury ion transport	biological_process	0.48556	1	1	724	34	37384	0		1	gene37970
GO:0046689	response to mercury ion	biological_process	0.48556	1	1	724	34	37384	0		1	gene37970
GO:0050787	detoxification of mercury ion	biological_process	0.48556	1	1	724	34	37384	0		1	gene37970
GO:0016624	oxidoreductase activity, acting on the aldehyde or oxo group of donors, disulfide as acceptor	molecular_function	0.48632	1	1	724	32	37384	0		1	gene36868
GO:0009070	serine family amino acid biosynthetic process	biological_process	0.48646	1	4	724	180	37384	3	gene14117,gene41869,gene6097	1	gene46030
GO:0006979	response to oxidative stress	biological_process	0.49262	1	6	724	296	37384	4	gene73572,gene70497,gene27328,gene56632	2	gene21546,gene70051
GO:0005267	potassium channel activity	molecular_function	0.49296	1	2	724	83	37384	2	gene33413,gene68229	0
GO:0009765	photosynthesis, light harvesting	biological_process	0.493	1	2	724	94	37384	2	gene71516,gene39492	0
GO:0019684	photosynthesis, light reaction	biological_process	0.493	1	2	724	94	37384	2	gene71516,gene39492	0
GO:0006030	chitin metabolic process	biological_process	0.49513	1	1	724	37	37384	0		1	gene44385
GO:0030258	lipid modification	biological_process	0.50032	1	2	724	81	37384	2	gene64162,gene11213	0
GO:0005506	iron ion binding	molecular_function	0.50148	1	3	724	132	37384	1	gene31871	2	gene21627,gene6240
GO:0004529	exodeoxyribonuclease activity	molecular_function	0.50638	1	4	724	191	37384	3	gene60034,gene12368,gene36862	1	Novel00554
GO:0016895	exodeoxyribonuclease activity, producing 5'-phosphomonoesters	molecular_function	0.50638	1	4	724	191	37384	3	gene60034,gene12368,gene36862	1	Novel00554
GO:0016730	oxidoreductase activity, acting on iron-sulfur proteins as donors	molecular_function	0.50931	1	1	724	36	37384	1	gene74254	0
GO:0019953	sexual reproduction	biological_process	0.51027	1	1	724	34	37384	0		1	gene40978
GO:0006397	mRNA processing	biological_process	0.51126	1	1	724	36	37384	1	gene2897	0
GO:0048193	Golgi vesicle transport	biological_process	0.51254	1	1	724	37	37384	0		1	gene69044
GO:0005227	calcium activated cation channel activity	molecular_function	0.5159	1	1	724	37	37384	1	gene33413	0
GO:0015269	calcium-activated potassium channel activity	molecular_function	0.5159	1	1	724	37	37384	1	gene33413	0
GO:0022839	ion gated channel activity	molecular_function	0.5159	1	1	724	37	37384	1	gene33413	0
GO:0006885	regulation of pH	biological_process	0.51714	1	2	724	83	37384	0		2	gene1036,gene1844
GO:0015298	solute:cation antiporter activity	molecular_function	0.51714	1	2	724	83	37384	0		2	gene1036,gene1844
GO:0015299	solute:hydrogen antiporter activity	molecular_function	0.51714	1	2	724	83	37384	0		2	gene1036,gene1844
GO:0055067	monovalent inorganic cation homeostasis	biological_process	0.51714	1	2	724	83	37384	0		2	gene1844,gene1036
GO:0009523	photosystem II	cellular_component	0.52046	1	2	724	88	37384	1	gene29557	1	gene38318
GO:0000988	protein binding transcription factor activity	molecular_function	0.5206	1	2	724	85	37384	1	gene13038	1	gene69044
GO:0008194	UDP-glycosyltransferase activity	molecular_function	0.52071	1	5	724	230	37384	5	gene44915,gene21055,gene26397,gene48223,gene10457	0
GO:0008026	ATP-dependent helicase activity	molecular_function	0.5264	1	8	724	376	37384	6	gene46451,gene53678,gene41482,gene64662,gene15622,gene4279	2	gene42553,gene41029
GO:0070035	purine NTP-dependent helicase activity	molecular_function	0.5264	1	8	724	376	37384	6	gene46451,gene53678,gene41482,gene64662,gene15622,gene4279	2	gene42553,gene41029
GO:0006820	anion transport	biological_process	0.52674	1	5	724	242	37384	5	gene29502,gene54748,gene42509,gene9922,gene8510	0
GO:0004565	beta-galactosidase activity	molecular_function	0.52736	1	2	724	85	37384	2	gene43641,gene36759	0
GO:0009341	beta-galactosidase complex	cellular_component	0.52736	1	2	724	85	37384	2	gene43641,gene36759	0
GO:0015925	galactosidase activity	molecular_function	0.52736	1	2	724	85	37384	2	gene43641,gene36759	0
GO:0006935	chemotaxis	biological_process	0.52781	1	3	724	140	37384	2	gene69879,gene60733	1	gene68989
GO:0042330	taxis	biological_process	0.52781	1	3	724	140	37384	2	gene60733,gene69879	1	gene68989
GO:0016741	transferase activity, transferring one-carbon groups	molecular_function	0.52805	1	11	724	545	37384	6	gene41101,gene59922,gene49421,gene69879,gene19932,gene68426	5	gene46477,gene51252,gene59406,gene47204,gene1513
GO:0016645	oxidoreductase activity, acting on the CH-NH group of donors	molecular_function	0.52997	1	1	724	36	37384	0		1	gene24748
GO:0000272	polysaccharide catabolic process	biological_process	0.5303	1	2	724	93	37384	1	gene8236	1	gene44385
GO:0004601	peroxidase activity	molecular_function	0.5315	1	6	724	307	37384	4	gene27328,gene56632,gene73572,gene70497	2	gene70051,gene21546
GO:0016684	oxidoreductase activity, acting on peroxide as acceptor	molecular_function	0.5315	1	6	724	307	37384	4	gene70497,gene73572,gene27328,gene56632	2	gene21546,gene70051
GO:0006629	lipid metabolic process	biological_process	0.5318	1	20	724	991	37384	14	gene47715,gene25039,gene10449,gene16998,gene11213,gene60351,gene11921,gene50884,gene3288,gene41442,gene64162,gene43265,gene40189,gene13111	6	gene39232,gene8443,gene1566,gene32531,gene3300,gene43175
GO:0016071	mRNA metabolic process	biological_process	0.53203	1	1	724	38	37384	1	gene2897	0
GO:0016881	acid-amino acid ligase activity	molecular_function	0.53569	1	2	724	88	37384	1	gene48322	1	gene27039
GO:0004175	endopeptidase activity	molecular_function	0.53733	1	11	724	556	37384	9	gene42483,gene4329,gene46990,gene25459,gene73602,gene12177,gene51085,gene45283,gene501	2	gene71190,gene57731
GO:0006563	L-serine metabolic process	biological_process	0.54427	1	4	724	193	37384	3	gene6097,gene41869,gene14117	1	gene46030
GO:0004367	glycerol-3-phosphate dehydrogenase [NAD+] activity	molecular_function	0.54477	1	1	724	38	37384	1	gene41869	0
GO:0006072	glycerol-3-phosphate metabolic process	biological_process	0.54477	1	1	724	38	37384	1	gene41869	0
GO:0009331	glycerol-3-phosphate dehydrogenase complex	cellular_component	0.54477	1	1	724	38	37384	1	gene41869	0
GO:0006091	generation of precursor metabolites and energy	biological_process	0.54731	1	10	724	517	37384	7	gene72283,gene10345,gene43926,gene68183,gene39492,gene71516,gene26108	3	gene14111,gene27662,gene52823
GO:0004828	serine-tRNA ligase activity	molecular_function	0.54993	1	2	724	97	37384	1	Novel00583	1	Novel00554
GO:0006434	seryl-tRNA aminoacylation	biological_process	0.54993	1	2	724	97	37384	1	Novel00583	1	Novel00554
GO:0006813	potassium ion transport	biological_process	0.55033	1	5	724	241	37384	4	gene44027,gene33413,gene14117,gene3288	1	gene40382
GO:0003743	translation initiation factor activity	molecular_function	0.55803	1	3	724	156	37384	3	gene32924,gene21198,gene52007	0
GO:0006413	translational initiation	biological_process	0.55803	1	3	724	156	37384	3	gene52007,gene21198,gene32924	0
GO:0009084	glutamine family amino acid biosynthetic process	biological_process	0.55942	1	1	724	39	37384	0		1	gene8304
GO:0004252	serine-type endopeptidase activity	molecular_function	0.56078	1	1	724	40	37384	0		1	gene57731
GO:0030695	GTPase regulator activity	molecular_function	0.56255	1	2	724	95	37384	1	gene21396	1	gene42001
GO:0022891	substrate-specific transmembrane transporter activity	molecular_function	0.56255	1	38	724	1966	37384	22	gene45283,gene29502,gene46724,gene9922,gene8510,gene54251,gene20629,gene68229,gene60077,gene54748,gene33413,gene42134,gene16588,gene42509,gene56336,gene46479,gene4628,gene20353,gene24059,gene46628,gene40189,gene22446	16	gene1036,gene14315,gene40382,Novel00924,gene67731,gene72337,gene1878,gene36919,gene54521,gene26335,gene37970,gene46317,gene49363,gene1844,gene25671,gene66745
GO:0008238	exopeptidase activity	molecular_function	0.56335	1	3	724	146	37384	1	gene57352	2	gene7824,gene14111
GO:0034654	nucleobase-containing compound biosynthetic process	biological_process	0.56664	1	6	724	304	37384	4	gene68426,gene47321,gene59922,gene7622	2	gene507,gene57404
GO:0019205	nucleobase-containing compound kinase activity	molecular_function	0.56729	1	3	724	148	37384	3	gene35764,gene61090,gene42777	0
GO:0019238	cyclohydrolase activity	molecular_function	0.57154	1	1	724	42	37384	1	gene59922	0
GO:0006308	DNA catabolic process	biological_process	0.57444	1	4	724	210	37384	3	gene36862,gene60034,gene12368	1	Novel00554
GO:0016209	antioxidant activity	molecular_function	0.57556	1	6	724	322	37384	4	gene56632,gene27328,gene70497,gene73572	2	gene70051,gene21546
GO:0004629	phospholipase C activity	molecular_function	0.57619	1	1	724	41	37384	0		1	Novel02706
GO:0055086	nucleobase-containing small molecule metabolic process	biological_process	0.57674	1	11	724	564	37384	7	gene3575,gene7622,gene59922,gene41869,gene68426,gene28081,gene47321	4	gene507,gene46030,gene43310,gene57404
GO:0004180	carboxypeptidase activity	molecular_function	0.5794	1	2	724	97	37384	0		2	gene14111,gene7824
GO:0016310	phosphorylation	biological_process	0.5802	1	52	724	2566	37384	26	gene38305,gene36599,gene43926,gene27449,gene5426,gene10701,gene60077,gene49573,gene72283,gene68812,gene13486,gene70685,gene26108,gene29814,gene46033,gene52516,gene53455,gene4041,gene64453,gene56938,gene48968,gene72503,gene60693,gene53149,gene39328,gene31566	26	gene6856,gene52823,gene45161,gene8528,gene48091,gene30427,gene31042,gene30470,gene72811,gene45147,gene56141,gene7944,gene5301,gene46776,gene37970,gene40831,gene14933,gene58845,gene11756,gene28637,gene47184,gene60412,gene53767,gene2451,gene60304,gene49404
GO:0051052	regulation of DNA metabolic process	biological_process	0.58049	1	2	724	96	37384	0		2	gene52903,gene10036
GO:0009309	amine biosynthetic process	biological_process	0.58191	1	12	724	614	37384	7	gene69879,gene41869,gene14117,gene72554,gene53196,gene19932,gene6097	5	gene32489,gene32756,gene46030,gene66678,gene8304
GO:0019013	viral nucleocapsid	cellular_component	0.58335	1	1	724	45	37384	0		1	Novel00554
GO:0006732	coenzyme metabolic process	biological_process	0.58547	1	7	724	359	37384	3	gene41869,gene7622,gene10345	4	gene46030,gene43310,gene507,gene27662
GO:0006164	purine nucleotide biosynthetic process	biological_process	0.5868	1	2	724	104	37384	1	gene59922	1	gene57404
GO:0031974	membrane-enclosed lumen	cellular_component	0.58789	1	4	724	229	37384	2	gene15412,gene39733	2	gene19065,gene17461
GO:0043233	organelle lumen	cellular_component	0.58789	1	4	724	229	37384	2	gene39733,gene15412	2	gene17461,gene19065
GO:0070013	intracellular organelle lumen	cellular_component	0.58789	1	4	724	229	37384	2	gene39733,gene15412	2	gene17461,gene19065
GO:0004869	cysteine-type endopeptidase inhibitor activity	molecular_function	0.59002	1	1	724	57	37384	0		1	gene68784
GO:0009538	photosystem I reaction center	cellular_component	0.59285	1	1	724	49	37384	1	gene32534	0
GO:0003774	motor activity	molecular_function	0.5955	1	6	724	311	37384	4	gene14753,gene60733,gene13431,gene19168	2	gene66586,gene21358
GO:0004024	alcohol dehydrogenase activity, zinc-dependent	molecular_function	0.59699	1	2	724	102	37384	1	gene14117	1	gene39462
GO:0015077	monovalent inorganic cation transmembrane transporter activity	molecular_function	0.59708	1	13	724	691	37384	6	gene33413,gene40189,gene68229,gene20629,gene60077,gene46479	7	gene40382,Novel00924,gene72337,gene1036,gene1844,gene14315,gene46317
GO:0016247	channel regulator activity	molecular_function	0.59814	1	1	724	49	37384	0		1	gene49076
GO:0007218	neuropeptide signaling pathway	biological_process	0.59878	1	1	724	46	37384	1	gene36272	0
GO:0015698	inorganic anion transport	biological_process	0.6008	1	2	724	103	37384	2	gene8510,gene9922	0
GO:0009056	catabolic process	biological_process	0.6017	1	20	724	1060	37384	12	gene8236,gene53994,gene60034,gene12368,gene68183,gene10152,gene36862,gene41407,gene40189,gene41869,gene25298,gene10345	8	gene43310,gene46030,gene27662,gene14111,Novel00554,gene30850,gene3300,gene44385
GO:0007050	cell cycle arrest	biological_process	0.6027	1	1	724	46	37384	1	gene12736	0
GO:0045786	negative regulation of cell cycle	biological_process	0.6027	1	1	724	46	37384	1	gene12736	0
GO:0051726	regulation of cell cycle	biological_process	0.6027	1	1	724	46	37384	1	gene12736	0
GO:0004842	ubiquitin-protein ligase activity	molecular_function	0.60437	1	1	724	45	37384	0		1	gene27039
GO:0019787	small conjugating protein ligase activity	molecular_function	0.60437	1	1	724	45	37384	0		1	gene27039
GO:0005249	voltage-gated potassium channel activity	molecular_function	0.60969	1	1	724	46	37384	1	gene68229	0
GO:0022843	voltage-gated cation channel activity	molecular_function	0.60969	1	1	724	46	37384	1	gene68229	0
GO:0016840	carbon-nitrogen lyase activity	molecular_function	0.61015	1	1	724	46	37384	1	gene55493	0
GO:0004428	inositol or phosphatidylinositol kinase activity	molecular_function	0.61773	1	1	724	47	37384	1	gene20204	0
GO:0004860	protein kinase inhibitor activity	molecular_function	0.61901	1	1	724	47	37384	1	gene12736	0
GO:0019210	kinase inhibitor activity	molecular_function	0.61901	1	1	724	47	37384	1	gene12736	0
GO:0005261	cation channel activity	molecular_function	0.62415	1	2	724	106	37384	2	gene33413,gene68229	0
GO:0004022	alcohol dehydrogenase (NAD) activity	molecular_function	0.62514	1	2	724	107	37384	1	gene14117	1	gene39462
GO:0009064	glutamine family amino acid metabolic process	biological_process	0.62756	1	1	724	47	37384	0		1	gene8304
GO:0044282	small molecule catabolic process	biological_process	0.63004	1	6	724	323	37384	3	gene41869,gene68183,gene41407	3	gene14111,gene43310,gene46030
GO:0072522	purine-containing compound biosynthetic process	biological_process	0.63083	1	2	724	112	37384	1	gene59922	1	gene57404
GO:0006468	protein phosphorylation	biological_process	0.63094	1	48	724	2400	37384	23	gene56938,gene64453,gene72503,gene48968,gene60693,gene53149,gene39328,gene31566,gene70685,gene29814,gene53455,gene46033,gene52516,gene4041,gene5426,gene10701,gene60077,gene13486,gene68812,gene49573,gene36599,gene38305,gene27449	25	gene11756,gene28637,gene60412,gene47184,gene53767,gene2451,gene60304,gene49404,gene40831,gene37970,gene46776,gene14933,gene58845,gene56141,gene7944,gene5301,gene45161,gene6856,gene8528,gene48091,gene30427,gene31042,gene45147,gene30470,gene72811
GO:0015079	potassium ion transmembrane transporter activity	molecular_function	0.63119	1	3	724	159	37384	2	gene33413,gene68229	1	gene40382
GO:0019028	viral capsid	cellular_component	0.63328	1	5	724	278	37384	2	gene53678,gene44077	3	gene13991,Novel00554,Novel01478
GO:0006310	DNA recombination	biological_process	0.63329	1	16	724	883	37384	6	gene63954,gene68229,gene30897,gene6727,gene1192,Novel01902	10	Novel01175,Novel02279,Novel03173,Novel00042,Novel02837,Novel02785,Novel01664,Novel02220,Novel02253,Novel03121
GO:0044248	cellular catabolic process	biological_process	0.63495	1	10	724	554	37384	8	gene53994,gene60034,gene12368,gene36862,gene10152,gene25298,gene41407,gene10345	2	gene27662,Novel00554
GO:0050801	ion homeostasis	biological_process	0.63628	1	2	724	104	37384	0		2	gene1844,gene1036
GO:0055080	cation homeostasis	biological_process	0.63628	1	2	724	104	37384	0		2	gene1844,gene1036
GO:0005732	small nucleolar ribonucleoprotein complex	cellular_component	0.63639	1	1	724	62	37384	1	gene53448	0
GO:0006007	glucose catabolic process	biological_process	0.63978	1	5	724	271	37384	2	gene68183,gene41869	3	gene14111,gene43310,gene46030
GO:0019320	hexose catabolic process	biological_process	0.63978	1	5	724	271	37384	2	gene41869,gene68183	3	gene14111,gene43310,gene46030
GO:0046164	alcohol catabolic process	biological_process	0.63978	1	5	724	271	37384	2	gene41869,gene68183	3	gene46030,gene43310,gene14111
GO:0046365	monosaccharide catabolic process	biological_process	0.63978	1	5	724	271	37384	2	gene68183,gene41869	3	gene14111,gene43310,gene46030
GO:0016796	exonuclease activity, active with either ribo- or deoxyribonucleic acids and producing 5'-phosphomonoesters	molecular_function	0.64069	1	4	724	226	37384	3	gene60034,gene12368,gene36862	1	Novel00554
GO:0034357	photosynthetic membrane	cellular_component	0.64226	1	4	724	227	37384	3	gene32534,gene19379,gene29557	1	gene38318
GO:0006793	phosphorus metabolic process	biological_process	0.64267	1	53	724	2674	37384	27	gene46033,gene52516,gene53455,gene4041,gene70685,gene26108,gene29814,gene41869,gene60693,gene53149,gene39328,gene31566,gene64453,gene56938,gene48968,gene72503,gene43926,gene27449,gene38305,gene36599,gene60077,gene49573,gene68812,gene72283,gene13486,gene5426,gene10701	26	gene14933,gene58845,gene46776,gene37970,gene40831,gene2451,gene60304,gene53767,gene49404,gene11756,gene28637,gene47184,gene60412,gene31042,gene72811,gene30470,gene45147,gene6856,gene45161,gene52823,gene8528,gene30427,gene48091,gene56141,gene7944,gene5301
GO:0006796	phosphate-containing compound metabolic process	biological_process	0.64267	1	53	724	2674	37384	27	gene10701,gene5426,gene49573,gene68812,gene72283,gene13486,gene60077,gene38305,gene36599,gene43926,gene27449,gene48968,gene72503,gene64453,gene56938,gene31566,gene41869,gene60693,gene53149,gene39328,gene26108,gene29814,gene70685,gene4041,gene46033,gene52516,gene53455	26	gene5301,gene56141,gene7944,gene8528,gene48091,gene30427,gene6856,gene45161,gene52823,gene72811,gene30470,gene45147,gene31042,gene47184,gene60412,gene28637,gene11756,gene49404,gene60304,gene2451,gene53767,gene46776,gene37970,gene40831,gene58845,gene14933
GO:0022892	substrate-specific transporter activity	molecular_function	0.64455	1	42	724	2236	37384	26	gene56336,gene42509,gene20353,gene46479,gene4628,gene22446,gene40189,gene24059,gene46628,gene45283,gene29502,gene52954,gene9922,gene46724,gene20629,gene54251,gene68229,gene60077,gene8510,Novel00433,gene33413,gene38750,gene42134,gene16588,gene54748,gene11603	16	gene26335,gene37970,gene49363,gene1844,gene46317,gene66745,gene25671,gene1036,gene14315,gene40382,Novel00924,gene67731,gene54521,gene72337,gene1878,gene36919
GO:0044275	cellular carbohydrate catabolic process	biological_process	0.64646	1	5	724	273	37384	2	gene68183,gene41869	3	gene14111,gene43310,gene46030
GO:0016054	organic acid catabolic process	biological_process	0.64732	1	1	724	53	37384	1	gene41407	0
GO:0046395	carboxylic acid catabolic process	biological_process	0.64732	1	1	724	53	37384	1	gene41407	0
GO:0008146	sulfotransferase activity	molecular_function	0.64937	1	1	724	55	37384	0		1	gene59930
GO:0005829	cytosol	cellular_component	0.65058	1	2	724	111	37384	1	gene68183	1	gene22579
GO:0044445	cytosolic part	cellular_component	0.65058	1	2	724	111	37384	1	gene68183	1	gene22579
GO:0008168	methyltransferase activity	molecular_function	0.65131	1	9	724	494	37384	5	gene69879,gene19932,gene68426,gene41101,gene49421	4	gene59406,gene1513,gene46477,gene51252
GO:0016787	hydrolase activity	molecular_function	0.65192	1	116	724	5966	37384	72	gene71295,gene43956,gene46451,gene58786,gene57352,gene19168,gene4279,gene19174,gene69290,gene25459,gene64662,gene4870,gene47812,gene16755,gene19932,gene15622,gene49798,gene4329,gene51085,gene69879,gene30855,gene60034,gene13431,gene43641,gene60733,gene61090,gene25964,gene28081,gene501,gene36862,gene19514,gene6727,gene1792,gene10420,gene52474,gene73602,gene58074,gene60351,gene59922,gene23273,gene82…	44	gene72744,gene71740,Novel02706,gene4651,gene32531,gene49363,gene57731,gene53789,gene52823,gene36234,gene14315,gene7824,gene12174,gene43175,gene61398,gene60903,gene4018,gene41609,gene30172,gene41029,gene39232,gene40688,gene71190,gene32489,gene14111,gene62420,gene45181,gene3300,gene18188,gene21358,gene66608,gene47204,gene37830,gene40382,gene63627,gene65556,Novel00554,gene45209,gene42553,gene66586,g…
GO:0008643	carbohydrate transport	biological_process	0.65299	1	2	724	121	37384	0		2	gene66084,gene36919
GO:0006457	protein folding	biological_process	0.65415	1	3	724	178	37384	2	gene50918,gene6303	1	gene17185
GO:0016814	hydrolase activity, acting on carbon-nitrogen (but not peptide) bonds, in cyclic amidines	molecular_function	0.65454	1	1	724	53	37384	1	gene59922	0
GO:0006790	sulfur compound metabolic process	biological_process	0.65741	1	7	724	377	37384	3	gene19932,gene43715,gene1062	4	gene24748,gene20693,gene46030,gene14424
GO:0004672	protein kinase activity	molecular_function	0.65986	1	48	724	2427	37384	23	gene36599,gene38305,gene27449,gene5426,gene10701,gene60077,gene68812,gene13486,gene49573,gene70685,gene29814,gene53455,gene52516,gene46033,gene4041,gene56938,gene64453,gene72503,gene48968,gene53149,gene39328,gene60693,gene31566	25	gene45161,gene6856,gene30427,gene48091,gene8528,gene31042,gene45147,gene30470,gene72811,gene7944,gene56141,gene5301,gene40831,gene37970,gene46776,gene14933,gene58845,gene11756,gene28637,gene60412,gene47184,gene2451,gene60304,gene53767,gene49404
GO:0015849	organic acid transport	biological_process	0.66193	1	4	724	222	37384	2	gene65936,gene45115	2	gene14161,gene8258
GO:0046942	carboxylic acid transport	biological_process	0.66193	1	4	724	222	37384	2	gene45115,gene65936	2	gene14161,gene8258
GO:0016638	oxidoreductase activity, acting on the CH-NH2 group of donors	molecular_function	0.66253	1	1	724	53	37384	0		1	gene8304
GO:0071554	cell wall organization or biogenesis	biological_process	0.66353	1	5	724	284	37384	2	gene56622,gene8236	3	gene44385,gene41609,gene30850
GO:0000156	two-component response regulator activity	molecular_function	0.66376	1	2	724	113	37384	0		2	gene47907,gene27988
GO:0016151	nickel cation binding	molecular_function	0.6645	1	2	724	118	37384	2	gene30897,gene74254	0
GO:0007186	G-protein coupled receptor signaling pathway	biological_process	0.66539	1	5	724	287	37384	3	gene36272,gene30855,gene51081	2	gene17551,gene41029
GO:0005992	trehalose biosynthetic process	biological_process	0.66634	1	1	724	53	37384	1	gene59567	0
GO:0016138	glycoside biosynthetic process	biological_process	0.66634	1	1	724	53	37384	1	gene59567	0
GO:0046351	disaccharide biosynthetic process	biological_process	0.66634	1	1	724	53	37384	1	gene59567	0
GO:0008080	N-acetyltransferase activity	molecular_function	0.66645	1	2	724	119	37384	1	gene35474	1	gene73800
GO:0000786	nucleosome	cellular_component	0.66742	1	1	724	55	37384	0		1	gene40978
GO:0032993	protein-DNA complex	cellular_component	0.66742	1	1	724	55	37384	0		1	gene40978
GO:0019083	viral transcription	biological_process	0.66762	1	1	724	55	37384	0		1	Novel02513
GO:0005096	GTPase activator activity	molecular_function	0.67291	1	1	724	55	37384	1	gene21396	0
GO:0016746	transferase activity, transferring acyl groups	molecular_function	0.67619	1	4	724	233	37384	1	gene35474	3	gene73800,gene27662,gene52399
GO:0008324	cation transmembrane transporter activity	molecular_function	0.67846	1	22	724	1215	37384	13	gene33413,gene16588,gene40189,gene46628,gene24059,gene68229,gene20629,gene60077,gene20353,gene46479,gene4628,gene45283,gene56336	9	gene66745,gene72337,gene1844,gene46317,gene40382,gene37970,Novel00924,gene1036,gene14315
GO:0009312	oligosaccharide biosynthetic process	biological_process	0.67983	1	1	724	55	37384	1	gene59567	0
GO:0016407	acetyltransferase activity	molecular_function	0.6801	1	2	724	122	37384	1	gene35474	1	gene73800
GO:0008121	ubiquinol-cytochrome-c reductase activity	molecular_function	0.68049	1	1	724	64	37384	0		1	gene46317
GO:0016679	oxidoreductase activity, acting on diphenols and related substances as donors	molecular_function	0.68049	1	1	724	64	37384	0		1	gene46317
GO:0016681	oxidoreductase activity, acting on diphenols and related substances as donors, cytochrome as acceptor	molecular_function	0.68049	1	1	724	64	37384	0		1	gene46317
GO:0016782	transferase activity, transferring sulfur-containing groups	molecular_function	0.68367	1	1	724	60	37384	0		1	gene59930
GO:0009221	pyrimidine deoxyribonucleotide biosynthetic process	biological_process	0.68376	1	1	724	56	37384	1	gene68426	0
GO:0009263	deoxyribonucleotide biosynthetic process	biological_process	0.68376	1	1	724	56	37384	1	gene68426	0
GO:0009265	2'-deoxyribonucleotide biosynthetic process	biological_process	0.68376	1	1	724	56	37384	1	gene68426	0
GO:0048878	chemical homeostasis	biological_process	0.6855	1	2	724	114	37384	0		2	gene1844,gene1036
GO:0006163	purine nucleotide metabolic process	biological_process	0.68921	1	2	724	124	37384	1	gene59922	1	gene57404
GO:0061024	membrane organization	biological_process	0.68978	1	1	724	59	37384	1	gene35300	0
GO:0009605	response to external stimulus	biological_process	0.69247	1	6	724	342	37384	5	gene69879,gene25451,gene25450,gene68719,gene60733	1	gene68989
GO:0019080	viral genome expression	biological_process	0.69248	1	1	724	59	37384	0		1	Novel02513
GO:0016053	organic acid biosynthetic process	biological_process	0.69365	1	12	724	666	37384	7	gene6097,gene1062,gene19932,gene72554,gene41869,gene14117,gene69879	5	gene46030,gene66678,gene8304,gene32756,gene32489
GO:0046394	carboxylic acid biosynthetic process	biological_process	0.69365	1	12	724	666	37384	7	gene6097,gene72554,gene1062,gene19932,gene69879,gene14117,gene41869	5	gene46030,gene8304,gene66678,gene32489,gene32756
GO:0009069	serine family amino acid metabolic process	biological_process	0.69376	1	4	724	236	37384	3	gene14117,gene41869,gene6097	1	gene46030
GO:0016887	ATPase activity	molecular_function	0.69414	1	13	724	705	37384	7	gene41482,gene64662,gene10420,gene4279,gene15622,gene46451,gene53678	6	gene41029,gene49363,gene14315,gene40382,gene57731,gene42553
GO:0042623	ATPase activity, coupled	molecular_function	0.69414	1	13	724	705	37384	7	gene41482,gene64662,gene4279,gene10420,gene15622,gene46451,gene53678	6	gene41029,gene49363,gene14315,gene40382,gene57731,gene42553
GO:0016597	amino acid binding	molecular_function	0.69464	1	2	724	116	37384	0		2	gene66678,gene53767
GO:0043176	amine binding	molecular_function	0.69464	1	2	724	116	37384	0		2	gene53767,gene66678
GO:0070011	peptidase activity, acting on L-amino acid peptides	molecular_function	0.69652	1	18	724	1004	37384	13	gene9012,gene46990,gene4329,gene10420,gene51085,gene73602,gene12177,gene11107,gene42483,gene57352,gene501,gene45283,gene25459	5	gene40688,gene71190,gene57731,gene7824,gene14111
GO:0009579	thylakoid	cellular_component	0.69868	1	4	724	244	37384	3	gene29557,gene19379,gene32534	1	gene38318
GO:0044436	thylakoid part	cellular_component	0.69868	1	4	724	244	37384	3	gene19379,gene29557,gene32534	1	gene38318
GO:0008610	lipid biosynthetic process	biological_process	0.70298	1	10	724	566	37384	9	gene47715,gene50884,gene11921,gene16998,gene13111,gene10449,gene43265,gene3288,gene41442	1	gene8443
GO:0043227	membrane-bounded organelle	cellular_component	0.70444	1	102	724	5555	37384	61	gene28425,gene28554,gene52546,gene12736,gene15412,gene42918,gene39328,gene44199,gene14367,gene42777,gene11066,gene53448,gene1062,gene43715,gene68719,gene7513,gene53678,gene46724,gene12368,gene54229,gene31284,gene68229,gene64883,gene60077,gene25298,gene63954,gene51729,gene38750,gene35764,gene21960,gene14774,gene19174,gene62392,gene53994,gene14971,gene31365,gene17192,gene15622,gene14096,gene11330,N…	41	gene73175,gene40978,gene20693,gene40049,gene21497,gene17461,gene60163,gene17110,gene1717,gene71054,gene27615,gene45788,gene11031,gene6921,gene13991,gene24136,gene65961,gene46517,gene19065,gene29683,gene37678,gene9454,gene47162,gene69124,gene46317,gene67262,gene62360,Novel01997,gene1797,gene5790,gene73823,gene44874,Novel02220,gene62139,gene63666,gene69044,gene52903,gene17419,gene41029,gene51661,ge…
GO:0060589	nucleoside-triphosphatase regulator activity	molecular_function	0.70471	1	2	724	123	37384	1	gene21396	1	gene42001
GO:0016160	amylase activity	molecular_function	0.70473	1	1	724	58	37384	0		1	gene4018
GO:0044272	sulfur compound biosynthetic process	biological_process	0.70607	1	5	724	287	37384	2	gene19932,gene1062	3	gene20693,gene14424,gene46030
GO:0005083	small GTPase regulator activity	molecular_function	0.70737	1	1	724	63	37384	0		1	gene42001
GO:0008248	pre-mRNA splicing factor activity	molecular_function	0.71212	1	1	724	73	37384	1	gene53448	0
GO:0005991	trehalose metabolic process	biological_process	0.71342	1	1	724	60	37384	1	gene59567	0
GO:0000097	sulfur amino acid biosynthetic process	biological_process	0.71422	1	1	724	61	37384	1	gene19932	0
GO:0009086	methionine biosynthetic process	biological_process	0.71422	1	1	724	61	37384	1	gene19932	0
GO:0006006	glucose metabolic process	biological_process	0.71826	1	5	724	298	37384	2	gene68183,gene41869	3	gene46030,gene43310,gene14111
GO:0019861	flagellum	cellular_component	0.71987	1	4	724	256	37384	4	gene19174,gene19168,gene14753,gene60733	0
GO:0016410	N-acyltransferase activity	molecular_function	0.72477	1	2	724	132	37384	1	gene35474	1	gene73800
GO:0016627	oxidoreductase activity, acting on the CH-CH group of donors	molecular_function	0.72621	1	2	724	127	37384	2	gene10345,gene47321	0
GO:0015144	carbohydrate transmembrane transporter activity	molecular_function	0.72717	1	1	724	72	37384	0		1	gene36919
GO:0043231	intracellular membrane-bounded organelle	cellular_component	0.72733	1	101	724	5536	37384	60	gene28425,gene28554,gene52546,gene12736,gene39328,gene44199,gene15412,gene42918,gene14367,gene11066,gene53448,gene42777,gene1062,gene43715,gene54229,gene31284,gene46724,gene7513,gene53678,gene12368,gene60077,gene68229,gene64883,gene25298,gene63954,gene51729,gene38750,gene35764,gene21960,gene62392,gene19174,gene14774,gene53994,gene14971,gene31365,gene17192,gene14096,gene15622,gene11330,gene36862,g…	41	gene73175,gene40978,gene20693,gene21497,gene40049,gene60163,gene17461,gene1717,gene17110,gene71054,gene27615,gene45788,gene6921,gene11031,gene24136,gene13991,gene46517,gene65961,gene29683,gene19065,gene37678,gene9454,gene47162,gene69124,gene46317,gene67262,gene62360,Novel01997,gene1797,gene5790,Novel02220,gene44874,gene73823,gene69044,gene62139,gene63666,gene41029,gene17419,gene52903,gene51661,ge…
GO:0008677	2-dehydropantoate 2-reductase activity	molecular_function	0.72812	1	1	724	62	37384	1	gene41869	0
GO:0006066	alcohol metabolic process	biological_process	0.72919	1	8	724	470	37384	4	gene41407,gene68183,gene41869,gene58074	4	gene46030,gene43310,gene14111,gene32489
GO:0042995	cell projection	cellular_component	0.73201	1	4	724	260	37384	4	gene60733,gene14753,gene19168,gene19174	0
GO:0007166	cell surface receptor linked signaling pathway	biological_process	0.73719	1	5	724	313	37384	3	gene51081,gene30855,gene36272	2	gene41029,gene17551
GO:0008150	biological_process	biological_process	0.73963	1	522	724	27156	37384	303	gene68426,gene50522,gene44849,gene20629,gene40769,gene70497,gene65936,gene11066,gene53678,gene40374,gene26522,gene39385,gene40189,gene7907,gene49573,gene32324,gene8510,gene52474,gene10345,gene63926,gene6727,gene65299,gene59567,gene21055,gene112,gene36862,gene48939,gene52156,gene66866,gene48347,gene15622,gene11394,gene41442,gene42509,gene19174,gene51081,gene50884,gene72283,gene68229,gene64883,gene…	219	Novel00440,gene30225,gene13347,gene70051,gene60879,gene57087,gene35066,gene47204,gene60412,gene45181,gene3300,gene27132,Novel03544,gene21273,gene14111,gene5755,gene35345,gene10036,gene14315,gene69044,gene53789,gene37980,gene46317,gene17185,gene58845,gene47370,Novel03121,gene68989,gene46776,gene60709,gene5301,gene19065,gene4262,gene45433,gene45209,gene2757,Novel00042,gene62420,gene3454,gene8907,No…
GO:0016192	vesicle-mediated transport	biological_process	0.7517	1	2	724	136	37384	1	gene35300	1	gene69044
GO:0007010	cytoskeleton organization	biological_process	0.75185	1	1	724	72	37384	1	gene14477	0
GO:0048519	negative regulation of biological process	biological_process	0.75423	1	1	724	70	37384	1	gene12736	0
GO:0048523	negative regulation of cellular process	biological_process	0.75423	1	1	724	70	37384	1	gene12736	0
GO:0016830	carbon-carbon lyase activity	molecular_function	0.75683	1	5	724	321	37384	4	gene46479,gene53196,gene1062,gene53236	1	gene70620
GO:0000103	sulfate assimilation	biological_process	0.75841	1	1	724	68	37384	1	gene43715	0
GO:0005875	microtubule associated complex	cellular_component	0.76112	1	3	724	195	37384	1	gene13431	2	gene21358,gene66586
GO:0015662	ATPase activity, coupled to transmembrane movement of ions, phosphorylative mechanism	molecular_function	0.76143	1	3	724	193	37384	0		3	gene14315,gene49363,gene40382
GO:0016820	hydrolase activity, acting on acid anhydrides, catalyzing transmembrane movement of substances	molecular_function	0.76143	1	3	724	193	37384	0		3	gene40382,gene14315,gene49363
GO:0042625	ATPase activity, coupled to transmembrane movement of ions	molecular_function	0.76143	1	3	724	193	37384	0		3	gene49363,gene14315,gene40382
GO:0042626	ATPase activity, coupled to transmembrane movement of substances	molecular_function	0.76143	1	3	724	193	37384	0		3	gene49363,gene14315,gene40382
GO:0043492	ATPase activity, coupled to movement of substances	molecular_function	0.76143	1	3	724	193	37384	0		3	gene14315,gene49363,gene40382
GO:0019438	aromatic compound biosynthetic process	biological_process	0.76254	1	6	724	367	37384	0		6	gene32756,gene32489,gene66678,gene20693,gene46030,gene14424
GO:0005996	monosaccharide metabolic process	biological_process	0.77005	1	6	724	378	37384	3	gene41407,gene68183,gene41869	3	gene46030,gene43310,gene14111
GO:0072521	purine-containing compound metabolic process	biological_process	0.7706	1	2	724	144	37384	1	gene59922	1	gene57404
GO:0006772	thiamine metabolic process	biological_process	0.7714	1	3	724	194	37384	0		3	gene20693,gene46030,gene14424
GO:0009228	thiamine biosynthetic process	biological_process	0.7714	1	3	724	194	37384	0		3	gene20693,gene14424,gene46030
GO:0042723	thiamine-containing compound metabolic process	biological_process	0.7714	1	3	724	194	37384	0		3	gene20693,gene46030,gene14424
GO:0042724	thiamine-containing compound biosynthetic process	biological_process	0.7714	1	3	724	194	37384	0		3	gene20693,gene46030,gene14424
GO:0001727	lipid kinase activity	molecular_function	0.77154	1	1	724	69	37384	0		1	gene22579
GO:0042592	homeostatic process	biological_process	0.77188	1	2	724	137	37384	0		2	gene1036,gene1844
GO:0009539	photosystem II reaction center	cellular_component	0.77214	1	1	724	74	37384	1	gene29557	0
GO:0006730	one-carbon metabolic process	biological_process	0.773	1	2	724	139	37384	0		2	gene50881,gene15470
GO:0003924	GTPase activity	molecular_function	0.77317	1	1	724	71	37384	1	gene19174	0
GO:0009116	nucleoside metabolic process	biological_process	0.77446	1	1	724	77	37384	1	gene3575	0
GO:0009219	pyrimidine deoxyribonucleotide metabolic process	biological_process	0.77684	1	1	724	75	37384	1	gene68426	0
GO:0009394	2'-deoxyribonucleotide metabolic process	biological_process	0.77684	1	1	724	75	37384	1	gene68426	0
GO:0006221	pyrimidine nucleotide biosynthetic process	biological_process	0.77937	1	1	724	77	37384	1	gene68426	0
GO:0015979	photosynthesis	biological_process	0.78123	1	8	724	501	37384	6	gene43715,gene19379,gene54229,gene39492,gene71516,gene32534	2	gene24136,gene48398
GO:0004003	ATP-dependent DNA helicase activity	molecular_function	0.78134	1	1	724	74	37384	0		1	gene42553
GO:0006207	'de novo' pyrimidine base biosynthetic process	biological_process	0.78191	1	1	724	74	37384	1	gene47321	0
GO:0031406	carboxylic acid binding	molecular_function	0.78237	1	2	724	140	37384	0		2	gene53767,gene66678
GO:0019219	regulation of nucleobase-containing compound metabolic process	biological_process	0.78431	1	61	724	3445	37384	36	gene41101,gene27402,gene31365,gene14971,gene28425,gene25273,gene28554,gene14367,gene11330,gene39328,gene44199,gene42918,gene15622,gene41409,gene26038,gene31284,gene60034,gene12368,gene18420,gene7513,gene36862,gene11066,gene112,gene72482,gene32595,Novel00583,gene30872,gene21055,gene15031,gene1062,gene60733,gene5923,gene49299,gene13038,gene68229,gene6864	25	Novel02513,gene6009,gene1717,gene9476,gene17110,gene1797,gene67262,gene62360,gene27988,gene21497,gene60163,gene27615,gene47907,gene21754,gene69044,gene45788,gene63666,gene62139,gene10036,gene39893,gene46517,gene65961,gene19065,gene52903,gene51661
GO:0051171	regulation of nitrogen compound metabolic process	biological_process	0.78431	1	61	724	3445	37384	36	gene13038,gene49299,gene6864,gene68229,gene31284,gene7513,gene18420,gene12368,gene60034,gene41409,gene26038,gene5923,gene60733,gene1062,gene21055,gene15031,gene36862,gene11066,gene30872,Novel00583,gene72482,gene112,gene32595,gene11330,gene14367,gene15622,gene39328,gene44199,gene42918,gene27402,gene14971,gene31365,gene41101,gene25273,gene28554,gene28425	25	gene19065,gene46517,gene65961,gene51661,gene52903,gene45788,gene69044,gene62139,gene63666,gene27615,gene21754,gene47907,gene39893,gene10036,gene9476,gene1717,gene62360,gene67262,gene17110,gene1797,gene60163,gene21497,gene27988,gene6009,Novel02513
GO:0006206	pyrimidine base metabolic process	biological_process	0.78583	1	2	724	140	37384	2	gene47321,gene41869	0
GO:0009434	microtubule-based flagellum	cellular_component	0.79149	1	2	724	155	37384	2	gene60733,gene19174	0
GO:0016301	kinase activity	molecular_function	0.79374	1	55	724	2929	37384	27	gene61090,gene43715,gene42777,gene27449,gene38305,gene36599,gene49573,gene68812,gene13486,gene60077,gene35764,gene10701,gene5426,gene4041,gene46033,gene52516,gene53455,gene29814,gene70685,gene31566,gene60693,gene53149,gene39328,gene48968,gene72503,gene64453,gene56938	28	gene30470,gene72811,gene45147,gene31042,gene8528,gene48091,gene30427,gene6856,gene45161,gene5301,gene56141,gene41029,gene7944,gene22579,gene58845,gene14933,gene14111,gene46776,gene37970,gene40831,gene49404,gene60304,gene2451,gene53767,gene47184,gene60412,gene28637,gene11756
GO:0008948	oxaloacetate decarboxylase activity	molecular_function	0.79556	1	1	724	83	37384	1	gene46479	0
GO:0019856	pyrimidine base biosynthetic process	biological_process	0.80008	1	1	724	78	37384	1	gene47321	0
GO:0005509	calcium ion binding	molecular_function	0.80274	1	7	724	473	37384	6	gene40189,gene46647,gene53538,gene36564,gene72503,gene34138	1	gene15087
GO:0009262	deoxyribonucleotide metabolic process	biological_process	0.80319	1	1	724	82	37384	1	gene68426	0
GO:0003779	actin binding	molecular_function	0.80358	1	2	724	155	37384	2	gene14477,gene31284	0
GO:0016032	viral reproduction	biological_process	0.80498	1	10	724	628	37384	2	gene43715,gene66866	8	gene17551,Novel02513,gene21273,Novel02279,Novel01515,gene41942,Novel00949,gene69408
GO:0030599	pectinesterase activity	molecular_function	0.80692	1	2	724	150	37384	1	gene56622	1	gene41609
GO:0042545	cell wall modification	biological_process	0.80692	1	2	724	150	37384	1	gene56622	1	gene41609
GO:0009150	purine ribonucleotide metabolic process	biological_process	0.80767	1	1	724	88	37384	0		1	gene57404
GO:0009152	purine ribonucleotide biosynthetic process	biological_process	0.80767	1	1	724	88	37384	0		1	gene57404
GO:0015630	microtubule cytoskeleton	cellular_component	0.80825	1	3	724	212	37384	1	gene13431	2	gene66586,gene21358
GO:0008451	X-Pro aminopeptidase activity	molecular_function	0.80935	1	1	724	79	37384	0		1	gene40688
GO:0016791	phosphatase activity	molecular_function	0.80937	1	1	724	82	37384	0		1	gene52823
GO:0009057	macromolecule catabolic process	biological_process	0.81061	1	8	724	536	37384	6	gene60034,gene12368,gene8236,gene53994,gene25298,gene36862	2	Novel00554,gene44385
GO:0009401	phosphoenolpyruvate-dependent sugar phosphotransferase system	biological_process	0.81111	1	1	724	88	37384	0		1	gene66084
GO:0005669	transcription factor TFIID complex	cellular_component	0.8114	1	1	724	102	37384	0		1	gene17461
GO:0008047	enzyme activator activity	molecular_function	0.81158	1	1	724	82	37384	1	gene21396	0
GO:0009066	aspartate family amino acid metabolic process	biological_process	0.81363	1	2	724	152	37384	1	gene19932	1	gene24748
GO:0008236	serine-type peptidase activity	molecular_function	0.81553	1	5	724	342	37384	2	gene11107,gene73602	3	gene57731,gene40688,gene7824
GO:0017171	serine hydrolase activity	molecular_function	0.81553	1	5	724	342	37384	2	gene73602,gene11107	3	gene7824,gene40688,gene57731
GO:0072528	pyrimidine-containing compound biosynthetic process	biological_process	0.81699	1	2	724	155	37384	2	gene47321,gene68426	0
GO:0071555	cell wall organization	biological_process	0.81932	1	2	724	155	37384	1	gene56622	1	gene41609
GO:0044265	cellular macromolecule catabolic process	biological_process	0.8212	1	6	724	420	37384	5	gene25298,gene12368,gene60034,gene53994,gene36862	1	Novel00554
GO:0016874	ligase activity	molecular_function	0.82184	1	14	724	852	37384	8	gene18555,gene50105,gene54229,Novel00583,gene9827,gene48322,gene52176,gene43715	6	gene30225,gene27039,Novel01665,Novel00554,gene915,gene24136
GO:0003724	RNA helicase activity	molecular_function	0.82642	1	7	724	446	37384	4	gene35764,gene30855,gene61090,gene42777	3	gene24136,gene42553,gene41029
GO:0016773	phosphotransferase activity, alcohol group as acceptor	molecular_function	0.82664	1	50	724	2714	37384	23	gene27449,gene38305,gene36599,gene60077,gene49573,gene13486,gene68812,gene5426,gene10701,gene52516,gene46033,gene53455,gene4041,gene70685,gene29814,gene53149,gene39328,gene60693,gene31566,gene64453,gene56938,gene48968,gene72503	27	gene31042,gene72811,gene30470,gene45147,gene6856,gene45161,gene48091,gene30427,gene8528,gene7944,gene56141,gene5301,gene14933,gene14111,gene58845,gene22579,gene37970,gene46776,gene40831,gene2451,gene53767,gene60304,gene49404,gene28637,gene11756,gene47184,gene60412
GO:0022890	inorganic cation transmembrane transporter activity	molecular_function	0.82805	1	15	724	941	37384	7	gene60077,gene68229,gene45283,gene20629,gene46479,gene40189,gene33413	8	gene1844,gene14315,gene1036,gene46317,Novel00924,gene40382,gene37970,gene72337
GO:0008652	cellular amino acid biosynthetic process	biological_process	0.82845	1	9	724	579	37384	4	gene41869,gene14117,gene19932,gene6097	5	gene32756,gene32489,gene66678,gene8304,gene46030
GO:0006275	regulation of DNA replication	biological_process	0.82878	1	1	724	86	37384	0		1	gene52903
GO:0051252	regulation of RNA metabolic process	biological_process	0.82991	1	59	724	3404	37384	36	gene41409,gene26038,gene7513,gene18420,gene12368,gene60034,gene31284,gene30872,gene72482,gene32595,gene112,Novel00583,gene36862,gene11066,gene5923,gene60733,gene1062,gene21055,gene15031,gene49299,gene13038,gene68229,gene6864,gene41101,gene14971,gene31365,gene27402,gene28425,gene28554,gene25273,gene14367,gene11330,gene42918,gene44199,gene39328,gene15622	23	gene21754,gene47907,gene27615,gene62139,gene63666,gene45788,gene69044,gene39893,gene65961,gene46517,gene19065,gene51661,gene6009,Novel02513,gene62360,gene67262,gene17110,gene1797,gene9476,gene1717,gene21497,gene27988,gene60163
GO:2001141	regulation of RNA biosynthetic process	biological_process	0.82991	1	59	724	3404	37384	36	gene60733,gene5923,gene1062,gene21055,gene15031,gene36862,gene11066,gene30872,gene72482,gene32595,gene112,Novel00583,gene31284,gene18420,gene7513,gene12368,gene60034,gene26038,gene41409,gene6864,gene68229,gene13038,gene49299,gene25273,gene28554,gene28425,gene27402,gene14971,gene31365,gene41101,gene15622,gene39328,gene44199,gene42918,gene11330,gene14367	23	gene39893,gene45788,gene69044,gene62139,gene63666,gene27615,gene21754,gene47907,gene51661,gene19065,gene46517,gene65961,gene6009,Novel02513,gene60163,gene21497,gene27988,gene9476,gene1717,gene67262,gene62360,gene17110,gene1797
GO:0009259	ribonucleotide metabolic process	biological_process	0.8306	1	1	724	94	37384	0		1	gene57404
GO:0009260	ribonucleotide biosynthetic process	biological_process	0.8306	1	1	724	94	37384	0		1	gene57404
GO:0009112	nucleobase metabolic process	biological_process	0.83154	1	2	724	155	37384	2	gene41869,gene47321	0
GO:0004536	deoxyribonuclease activity	molecular_function	0.8357	1	9	724	579	37384	7	gene46451,gene60034,gene12368,gene41482,gene64662,gene36862,gene4279	2	gene45181,Novel00554
GO:0009889	regulation of biosynthetic process	biological_process	0.83576	1	60	724	3468	37384	36	gene15622,gene44199,gene39328,gene42918,gene11330,gene14367,gene25273,gene28554,gene28425,gene27402,gene14971,gene31365,gene41101,gene6864,gene68229,gene13038,gene49299,gene5923,gene60733,gene1062,gene21055,gene15031,gene11066,gene36862,gene30872,gene72482,gene112,Novel00583,gene32595,gene31284,gene7513,gene18420,gene60034,gene12368,gene26038,gene41409	24	gene60163,gene21497,gene27988,gene9476,gene1717,gene67262,gene62360,gene1797,gene17110,gene6009,Novel02513,gene51661,gene52903,gene19065,gene46517,gene65961,gene39893,gene45788,gene69044,gene62139,gene63666,gene27615,gene21754,gene47907
GO:0031326	regulation of cellular biosynthetic process	biological_process	0.83576	1	60	724	3468	37384	36	gene41101,gene14971,gene31365,gene27402,gene28425,gene28554,gene25273,gene14367,gene11330,gene42918,gene39328,gene44199,gene15622,gene26038,gene41409,gene7513,gene18420,gene60034,gene12368,gene31284,gene30872,gene32595,gene72482,gene112,Novel00583,gene36862,gene11066,gene60733,gene5923,gene1062,gene21055,gene15031,gene49299,gene13038,gene68229,gene6864	24	gene6009,Novel02513,gene67262,gene62360,gene17110,gene1797,gene9476,gene1717,gene21497,gene27988,gene60163,gene21754,gene47907,gene27615,gene62139,gene63666,gene45788,gene69044,gene39893,gene65961,gene46517,gene19065,gene52903,gene51661
GO:0004185	serine-type carboxypeptidase activity	molecular_function	0.83928	1	1	724	91	37384	0		1	gene7824
GO:0070008	serine-type exopeptidase activity	molecular_function	0.83928	1	1	724	91	37384	0		1	gene7824
GO:0031323	regulation of cellular metabolic process	biological_process	0.8399	1	61	724	3526	37384	36	gene41409,gene26038,gene18420,gene7513,gene12368,gene60034,gene31284,gene30872,gene32595,gene72482,gene112,Novel00583,gene11066,gene36862,gene60733,gene5923,gene21055,gene15031,gene1062,gene49299,gene13038,gene68229,gene6864,gene41101,gene14971,gene31365,gene27402,gene28425,gene28554,gene25273,gene14367,gene11330,gene42918,gene44199,gene39328,gene15622	25	gene21754,gene47907,gene27615,gene62139,gene63666,gene45788,gene69044,gene10036,gene39893,gene65961,gene46517,gene19065,gene52903,gene51661,gene6009,Novel02513,gene67262,gene62360,gene17110,gene1797,gene1717,gene9476,gene21497,gene27988,gene60163
GO:0005741	mitochondrial outer membrane	cellular_component	0.84078	1	1	724	92	37384	1	gene46724	0
GO:0031968	organelle outer membrane	cellular_component	0.84078	1	1	724	92	37384	1	gene46724	0
GO:0005984	disaccharide metabolic process	biological_process	0.84111	1	1	724	88	37384	1	gene59567	0
GO:0016137	glycoside metabolic process	biological_process	0.84111	1	1	724	88	37384	1	gene59567	0
GO:0080090	regulation of primary metabolic process	biological_process	0.84157	1	61	724	3529	37384	36	gene44199,gene39328,gene42918,gene15622,gene14367,gene11330,gene28425,gene25273,gene28554,gene41101,gene27402,gene31365,gene14971,gene68229,gene6864,gene49299,gene13038,gene36862,gene11066,gene72482,Novel00583,gene112,gene32595,gene30872,gene21055,gene1062,gene15031,gene60733,gene5923,gene41409,gene26038,gene31284,gene12368,gene60034,gene7513,gene18420	25	gene27988,gene21497,gene60163,gene1717,gene9476,gene17110,gene1797,gene67262,gene62360,Novel02513,gene6009,gene52903,gene51661,gene46517,gene65961,gene19065,gene10036,gene39893,gene27615,gene47907,gene21754,gene69044,gene45788,gene63666,gene62139
GO:0006220	pyrimidine nucleotide metabolic process	biological_process	0.84433	1	1	724	96	37384	1	gene68426	0
GO:0016763	transferase activity, transferring pentosyl groups	molecular_function	0.84579	1	1	724	89	37384	0		1	gene507
GO:0004527	exonuclease activity	molecular_function	0.84666	1	5	724	371	37384	3	gene60034,gene12368,gene36862	2	Novel00554,gene41947
GO:0005515	protein binding	molecular_function	0.84733	1	13	724	836	37384	10	gene42918,gene52516,gene31871,gene14477,gene33413,gene18051,gene13038,gene54382,gene31284,gene20912	3	gene60456,gene21546,gene11585
GO:0008553	hydrogen-exporting ATPase activity, phosphorylative mechanism	molecular_function	0.848	1	1	724	91	37384	0		1	gene14315
GO:0046112	nucleobase biosynthetic process	biological_process	0.84849	1	1	724	91	37384	1	gene47321	0
GO:0006605	protein targeting	biological_process	0.84866	1	4	724	295	37384	4	gene38750,gene72119,Novel00433,gene52954	0
GO:0008092	cytoskeletal protein binding	molecular_function	0.84909	1	3	724	238	37384	3	gene52516,gene31284,gene14477	0
GO:0019318	hexose metabolic process	biological_process	0.84966	1	5	724	361	37384	2	gene41869,gene68183	3	gene14111,gene43310,gene46030
GO:0006096	glycolysis	biological_process	0.84996	1	2	724	166	37384	1	gene68183	1	gene14111
GO:0008172	S-methyltransferase activity	molecular_function	0.8505	1	1	724	93	37384	1	gene19932	0
GO:0072527	pyrimidine-containing compound metabolic process	biological_process	0.8532	1	3	724	236	37384	3	gene41869,gene47321,gene68426	0
GO:0048610	cellular process involved in reproduction	biological_process	0.85372	1	1	724	96	37384	0		1	Novel02513
GO:0016831	carboxy-lyase activity	molecular_function	0.85493	1	3	724	243	37384	2	gene46479,gene53196	1	gene70620
GO:0005618	cell wall	cellular_component	0.85563	1	2	724	169	37384	1	gene56622	1	gene41609
GO:0006355	regulation of transcription, DNA-dependent	biological_process	0.85681	1	58	724	3395	37384	36	gene31365,gene14971,gene27402,gene41101,gene28554,gene25273,gene28425,gene11330,gene14367,gene15622,gene42918,gene39328,gene44199,gene60034,gene12368,gene18420,gene7513,gene31284,gene26038,gene41409,gene15031,gene21055,gene1062,gene60733,gene5923,gene112,gene72482,Novel00583,gene32595,gene30872,gene11066,gene36862,gene13038,gene49299,gene6864,gene68229	22	gene6009,gene17110,gene1797,gene67262,gene62360,gene1717,gene9476,gene60163,gene27988,gene21497,gene63666,gene62139,gene69044,gene45788,gene47907,gene21754,gene27615,gene39893,gene19065,gene65961,gene46517,gene51661
GO:0009311	oligosaccharide metabolic process	biological_process	0.857	1	1	724	93	37384	1	gene59567	0
GO:0016903	oxidoreductase activity, acting on the aldehyde or oxo group of donors	molecular_function	0.85776	1	1	724	95	37384	0		1	gene36868
GO:0030529	ribonucleoprotein complex	cellular_component	0.85804	1	23	724	1595	37384	18	gene25450,gene6864,gene61368,gene10345,gene45275,gene17192,gene45913,gene50522,gene65299,gene30654,gene57678,gene25451,gene53448,gene29814,gene25702,gene26522,gene70324,Novel00883	5	gene37971,gene17419,gene6009,gene8304,gene48091
GO:0010556	regulation of macromolecule biosynthetic process	biological_process	0.86183	1	59	724	3459	37384	36	gene13038,gene49299,gene6864,gene68229,gene31284,gene7513,gene18420,gene12368,gene60034,gene41409,gene26038,gene5923,gene60733,gene21055,gene15031,gene1062,gene11066,gene36862,gene30872,gene112,gene72482,Novel00583,gene32595,gene11330,gene14367,gene15622,gene44199,gene39328,gene42918,gene27402,gene14971,gene31365,gene41101,gene25273,gene28554,gene28425	23	gene19065,gene46517,gene65961,gene51661,gene52903,gene45788,gene69044,gene62139,gene63666,gene27615,gene21754,gene47907,gene39893,gene1717,gene9476,gene67262,gene62360,gene17110,gene1797,gene60163,gene21497,gene27988,gene6009
GO:2000112	regulation of cellular macromolecule biosynthetic process	biological_process	0.86183	1	59	724	3459	37384	36	gene42918,gene44199,gene39328,gene15622,gene14367,gene11330,gene28425,gene28554,gene25273,gene41101,gene14971,gene31365,gene27402,gene68229,gene6864,gene49299,gene13038,gene30872,gene32595,gene72482,gene112,Novel00583,gene36862,gene11066,gene5923,gene60733,gene1062,gene21055,gene15031,gene41409,gene26038,gene7513,gene18420,gene60034,gene12368,gene31284	23	gene21497,gene27988,gene60163,gene67262,gene62360,gene17110,gene1797,gene9476,gene1717,gene6009,gene52903,gene51661,gene65961,gene46517,gene19065,gene39893,gene21754,gene47907,gene27615,gene62139,gene63666,gene45788,gene69044
GO:0005667	transcription factor complex	cellular_component	0.86213	1	2	724	195	37384	0		2	gene19065,gene17461
GO:0065008	regulation of biological quality	biological_process	0.86334	1	2	724	172	37384	0		2	gene1036,gene1844
GO:0015399	primary active transmembrane transporter activity	molecular_function	0.86402	1	5	724	371	37384	2	gene39385,gene46724	3	gene14315,gene49363,gene40382
GO:0015405	P-P-bond-hydrolysis-driven transmembrane transporter activity	molecular_function	0.86402	1	5	724	371	37384	2	gene46724,gene39385	3	gene14315,gene49363,gene40382
GO:0004521	endoribonuclease activity	molecular_function	0.86765	1	4	724	340	37384	4	gene71295,gene4870,gene41482,gene64662	0
GO:0005244	voltage-gated ion channel activity	molecular_function	0.86919	1	1	724	102	37384	1	gene68229	0
GO:0022832	voltage-gated channel activity	molecular_function	0.86919	1	1	724	102	37384	1	gene68229	0
GO:0006464	protein modification process	biological_process	0.87099	1	54	724	3024	37384	28	gene5209,gene29814,gene70685,gene51081,gene4041,gene52516,gene46033,gene53455,gene48968,gene40032,gene30897,gene72503,gene64453,gene56938,gene31566,gene53149,gene39328,gene60693,gene38305,gene36599,gene27449,gene48322,gene10701,gene5426,gene49573,gene13486,gene68812,gene60077	26	gene37970,gene46776,gene40831,gene58845,gene14933,gene47184,gene60412,gene28637,gene11756,gene49404,gene2451,gene53767,gene60304,gene30427,gene48091,gene60343,gene8528,gene6856,gene45161,gene72811,gene30470,gene45147,gene31042,gene5301,gene7944,gene56141
GO:0045735	nutrient reservoir activity	molecular_function	0.87339	1	2	724	194	37384	2	gene65181,gene59210	0
GO:0033036	macromolecule localization	biological_process	0.87339	1	14	724	936	37384	12	gene21055,gene26397,gene52954,gene11603,gene46724,gene46628,gene48223,gene8074,gene46415,Novel00433,gene72119,gene38750	2	gene36919,gene68989
GO:0060255	regulation of macromolecule metabolic process	biological_process	0.87538	1	61	724	3588	37384	36	gene11330,gene14367,gene15622,gene39328,gene44199,gene42918,gene27402,gene14971,gene31365,gene41101,gene25273,gene28554,gene28425,gene13038,gene49299,gene6864,gene68229,gene31284,gene18420,gene7513,gene60034,gene12368,gene41409,gene26038,gene60733,gene5923,gene21055,gene1062,gene15031,gene11066,gene36862,gene30872,gene112,gene72482,Novel00583,gene32595	25	gene9476,gene1717,gene62360,gene67262,gene17110,gene1797,gene60163,gene21497,gene27988,gene6009,Novel02513,gene19065,gene46517,gene65961,gene51661,gene52903,gene45788,gene69044,gene62139,gene63666,gene27615,gene21754,gene47907,gene39893,gene10036
GO:0046907	intracellular transport	biological_process	0.87593	1	9	724	633	37384	8	gene52954,gene26397,gene21055,gene48223,gene46724,gene38750,gene72119,Novel00433	1	gene69044
GO:0019222	regulation of metabolic process	biological_process	0.87678	1	61	724	3591	37384	36	gene31365,gene14971,gene27402,gene41101,gene28554,gene25273,gene28425,gene11330,gene14367,gene15622,gene42918,gene44199,gene39328,gene12368,gene60034,gene18420,gene7513,gene31284,gene41409,gene26038,gene15031,gene21055,gene1062,gene60733,gene5923,gene72482,gene112,gene32595,Novel00583,gene30872,gene11066,gene36862,gene13038,gene49299,gene6864,gene68229	25	Novel02513,gene6009,gene1797,gene17110,gene67262,gene62360,gene9476,gene1717,gene60163,gene27988,gene21497,gene63666,gene62139,gene69044,gene45788,gene47907,gene21754,gene27615,gene39893,gene10036,gene19065,gene65961,gene46517,gene51661,gene52903
GO:0051701	interaction with host	biological_process	0.88144	1	1	724	110	37384	1	gene66866	0
GO:0005654	nucleoplasm	cellular_component	0.88199	1	2	724	205	37384	0		2	gene17461,gene19065
GO:0031981	nuclear lumen	cellular_component	0.88199	1	2	724	205	37384	0		2	gene17461,gene19065
GO:0044451	nucleoplasm part	cellular_component	0.88199	1	2	724	205	37384	0		2	gene19065,gene17461
GO:0019752	carboxylic acid metabolic process	biological_process	0.88376	1	22	724	1372	37384	10	Novel00583,gene1062,gene41407,gene14117,gene41869,gene69879,gene19932,gene72554,gene3288,gene6097	12	gene32756,gene32489,Novel00554,gene13736,gene35066,gene46030,gene8304,gene27662,gene915,gene70620,gene24748,gene66678
GO:0043436	oxoacid metabolic process	biological_process	0.88376	1	22	724	1372	37384	10	gene6097,gene3288,gene19932,gene72554,gene41869,gene14117,gene69879,gene1062,gene41407,Novel00583	12	gene66678,gene24748,gene915,gene70620,gene46030,gene8304,gene27662,Novel00554,gene13736,gene35066,gene32756,gene32489
GO:0009108	coenzyme biosynthetic process	biological_process	0.88438	1	2	724	183	37384	1	gene7622	1	gene507
GO:0006915	apoptotic process	biological_process	0.88493	1	14	724	886	37384	9	gene20489,gene12298,gene70324,gene17241,gene15622,gene67378,gene72554,gene14955,gene7148	5	gene8304,gene2757,gene73511,gene22579,gene60456
GO:0012501	programmed cell death	biological_process	0.88493	1	14	724	886	37384	9	gene12298,gene70324,gene17241,gene20489,gene7148,gene15622,gene67378,gene72554,gene14955	5	gene73511,gene8304,gene2757,gene60456,gene22579
GO:0006082	organic acid metabolic process	biological_process	0.88647	1	22	724	1376	37384	10	gene19932,gene72554,gene14117,gene41869,gene69879,gene6097,gene3288,gene1062,gene41407,Novel00583	12	gene915,gene70620,gene66678,gene24748,gene13736,Novel00554,gene35066,gene32756,gene32489,gene8304,gene46030,gene27662
GO:0008565	protein transporter activity	molecular_function	0.88889	1	6	724	466	37384	6	gene46724,gene46628,gene11603,gene52954,Novel00433,gene38750	0
GO:0015668	Type III site-specific deoxyribonuclease activity	molecular_function	0.88968	1	5	724	371	37384	4	gene4279,gene46451,gene64662,gene41482	1	gene45181
GO:0009308	amine metabolic process	biological_process	0.89111	1	21	724	1331	37384	11	gene53196,gene25459,Novel00583,gene8236,gene72554,gene19932,gene69879,gene41869,gene14117,gene6097,gene3288	10	Novel00554,gene32489,gene32756,gene8304,gene46030,gene44385,gene70620,gene915,gene66678,gene24748
GO:0044423	virion part	cellular_component	0.89185	1	6	724	467	37384	2	gene44077,gene53678	4	gene1103,Novel01478,gene13991,Novel00554
GO:0050789	regulation of biological process	biological_process	0.89307	1	81	724	4705	37384	47	gene47715,gene14971,gene31365,gene27402,gene51081,gene41101,gene15622,gene11330,gene5923,gene60733,gene21055,gene15031,gene36272,gene30872,gene72482,gene32595,gene112,Novel00583,gene25451,gene36862,gene18420,gene60034,gene30855,gene41409,gene6864,gene25450,gene28554,gene25273,gene21396,gene28425,gene12736,gene42918,gene39328,gene44199,gene14367,gene1062,gene11066,gene7513,gene12368,gene31284,gene…	34	gene6009,gene8443,gene68989,Novel00774,gene17551,gene37549,gene27988,gene62360,gene67262,gene39127,gene1797,Novel02706,gene39893,gene10036,gene62139,gene48091,gene63666,gene69044,gene47907,gene51661,gene52903,gene41029,Novel02513,gene60163,gene21497,gene17110,gene9476,gene1717,gene45788,gene21754,gene27615,gene19065,gene65961,gene46517
GO:0016757	transferase activity, transferring glycosyl groups	molecular_function	0.89584	1	15	724	968	37384	10	gene11213,gene10457,gene21055,gene26397,gene17364,gene42030,gene60912,gene64162,gene44915,gene48223	5	gene7160,gene60434,gene52934,gene4262,gene507
GO:0042180	cellular ketone metabolic process	biological_process	0.8966	1	22	724	1390	37384	10	gene41407,gene1062,Novel00583,gene72554,gene19932,gene69879,gene14117,gene41869,gene6097,gene3288	12	gene35066,Novel00554,gene13736,gene32489,gene32756,gene27662,gene46030,gene8304,gene70620,gene915,gene66678,gene24748
GO:0006351	transcription, DNA-dependent	biological_process	0.89875	1	60	724	3610	37384	36	gene68229,gene6864,gene49299,gene13038,gene36862,gene11066,gene72482,Novel00583,gene112,gene32595,gene30872,gene21055,gene15031,gene1062,gene5923,gene60733,gene26038,gene41409,gene31284,gene12368,gene60034,gene7513,gene18420,gene44199,gene39328,gene42918,gene15622,gene14367,gene11330,gene28425,gene25273,gene28554,gene41101,gene27402,gene31365,gene14971	24	gene51661,gene46517,gene65961,gene4227,gene19065,gene39893,gene27615,gene47907,gene21754,gene69044,gene45788,gene63666,gene62139,gene27988,gene21497,gene60163,gene17461,gene9476,gene1717,gene1797,gene17110,gene67262,gene62360,gene6009
GO:0032774	RNA biosynthetic process	biological_process	0.90013	1	61	724	3667	37384	36	gene28425,gene25273,gene28554,gene41101,gene27402,gene14971,gene31365,gene44199,gene39328,gene42918,gene15622,gene14367,gene11330,gene11066,gene36862,gene30872,Novel00583,gene72482,gene112,gene32595,gene60733,gene5923,gene15031,gene21055,gene1062,gene26038,gene41409,gene31284,gene18420,gene7513,gene12368,gene60034,gene68229,gene6864,gene49299,gene13038	25	gene6009,Novel02513,gene21497,gene27988,gene60163,gene17461,gene1717,gene9476,gene67262,gene62360,gene17110,gene1797,gene39893,gene27615,gene21754,gene47907,gene45788,gene69044,gene62139,gene63666,gene51661,gene46517,gene65961,gene4227,gene19065
GO:0016891	endoribonuclease activity, producing 5'-phosphomonoesters	molecular_function	0.90052	1	3	724	291	37384	3	gene64662,gene41482,gene4870	0
GO:0019012	virion	cellular_component	0.90211	1	6	724	476	37384	2	gene44077,gene53678	4	gene1103,Novel01478,Novel00554,gene13991
GO:0016747	transferase activity, transferring acyl groups other than amino-acyl groups	molecular_function	0.90263	1	2	724	198	37384	1	gene35474	1	gene73800
GO:0016462	pyrophosphatase activity	molecular_function	0.90421	1	28	724	1698	37384	17	gene10420,gene15622,gene39385,gene14753,gene35764,gene64662,gene41482,gene42777,gene19174,gene19168,gene4279,gene61090,gene60733,gene46451,gene13431,gene30855,gene53678	11	gene41029,gene49363,gene24136,gene21358,gene4651,gene66586,gene45181,gene42553,gene14315,gene40382,gene57731
GO:0010468	regulation of gene expression	biological_process	0.90449	1	58	724	3490	37384	36	gene44199,gene39328,gene42918,gene15622,gene14367,gene11330,gene28425,gene25273,gene28554,gene41101,gene27402,gene14971,gene31365,gene68229,gene6864,gene49299,gene13038,gene11066,gene36862,gene30872,gene72482,gene32595,gene112,Novel00583,gene5923,gene60733,gene21055,gene1062,gene15031,gene41409,gene26038,gene31284,gene7513,gene18420,gene12368,gene60034	22	gene21497,gene27988,gene60163,gene9476,gene1717,gene67262,gene62360,gene17110,gene1797,gene6009,gene51661,gene46517,gene65961,gene19065,gene39893,gene27615,gene21754,gene47907,gene45788,gene69044,gene62139,gene63666
GO:0044403	symbiosis, encompassing mutualism through parasitism	biological_process	0.90478	1	1	724	123	37384	1	gene66866	0
GO:0044419	interspecies interaction between organisms	biological_process	0.90478	1	1	724	123	37384	1	gene66866	0
GO:0009307	DNA restriction-modification system	biological_process	0.90519	1	5	724	384	37384	4	gene46451,gene64662,gene41482,gene4279	1	gene45181
GO:0015666	restriction endodeoxyribonuclease activity	molecular_function	0.90519	1	5	724	384	37384	4	gene4279,gene46451,gene64662,gene41482	1	gene45181
GO:0044355	clearance of foreign intracellular DNA	biological_process	0.90519	1	5	724	384	37384	4	gene46451,gene64662,gene41482,gene4279	1	gene45181
GO:0050794	regulation of cellular process	biological_process	0.90607	1	76	724	4470	37384	44	gene18420,gene30855,gene60034,gene41409,gene36272,gene60733,gene5923,gene15031,gene21055,gene36862,gene25451,gene30872,gene32595,Novel00583,gene112,gene72482,gene6864,gene25450,gene27402,gene14971,gene31365,gene51081,gene41101,gene47715,gene11330,gene15622,gene31284,gene7513,gene12368,gene26038,gene1062,gene11066,gene13038,gene49299,gene68229,gene12736,gene25273,gene28554,gene28425,gene21396,gene…	32	gene69044,gene62139,gene48091,gene63666,gene47907,gene39893,gene10036,gene51661,gene41029,gene52903,gene68989,Novel00774,gene6009,gene62360,gene67262,gene1797,gene39127,Novel02706,gene17551,gene27988,gene45788,gene27615,gene21754,gene19065,gene46517,gene65961,Novel02513,gene9476,gene1717,gene17110,gene60163,gene21497
GO:0043229	intracellular organelle	cellular_component	0.90609	1	124	724	7270	37384	77	gene42918,gene15412,gene39328,gene44199,gene30654,gene14367,gene28425,gene28554,gene52546,gene29814,gene12736,gene64883,gene50522,gene68229,gene60077,gene63954,gene14753,gene25298,gene38750,gene51729,gene35764,gene21960,gene42777,gene11066,gene53448,gene1062,gene43715,gene68719,gene26522,gene12368,gene46724,gene7513,gene53678,gene31284,gene54229,gene45913,gene17192,gene15622,gene45275,gene61368,g…	47	gene40049,gene21497,gene17461,gene60163,gene21358,gene17110,gene1717,gene73175,gene40978,gene20693,gene8304,gene11031,gene6921,gene37971,gene13991,gene24136,gene66586,gene65961,gene46517,gene19065,gene29683,gene71054,gene27615,gene45788,gene69124,gene46317,Novel01997,gene1797,gene67262,gene62360,gene37678,gene9454,gene6009,gene47162,gene52903,gene17419,gene41029,gene51661,gene72056,gene5790,gene7…
GO:0016817	hydrolase activity, acting on acid anhydrides	molecular_function	0.90755	1	28	724	1704	37384	17	gene46451,gene13431,gene30855,gene53678,gene64662,gene41482,gene42777,gene19174,gene19168,gene4279,gene60733,gene61090,gene35764,gene10420,gene15622,gene39385,gene14753	11	gene40382,gene57731,gene14315,gene66586,gene45181,gene42553,gene41029,gene49363,gene24136,gene21358,gene4651
GO:0016818	hydrolase activity, acting on acid anhydrides, in phosphorus-containing anhydrides	molecular_function	0.90755	1	28	724	1704	37384	17	gene53678,gene30855,gene13431,gene46451,gene61090,gene60733,gene4279,gene19168,gene19174,gene42777,gene41482,gene64662,gene35764,gene14753,gene39385,gene15622,gene10420	11	gene57731,gene40382,gene14315,gene42553,gene45181,gene66586,gene4651,gene21358,gene24136,gene49363,gene41029
GO:0017111	nucleoside-triphosphatase activity	molecular_function	0.9078	1	27	724	1648	37384	16	gene19168,gene4279,gene60733,gene61090,gene41482,gene64662,gene42777,gene19174,gene13431,gene53678,gene30855,gene46451,gene10420,gene14753,gene15622,gene35764	11	gene14315,gene57731,gene40382,gene21358,gene24136,gene4651,gene41029,gene49363,gene42553,gene45181,gene66586
GO:0006886	intracellular protein transport	biological_process	0.90797	1	8	724	602	37384	8	gene72119,gene38750,Novel00433,gene48223,gene46724,gene52954,gene26397,gene21055	0
GO:0034613	cellular protein localization	biological_process	0.90797	1	8	724	602	37384	8	gene52954,gene21055,gene26397,gene72119,gene38750,Novel00433,gene48223,gene46724	0
GO:0070727	cellular macromolecule localization	biological_process	0.90797	1	8	724	602	37384	8	Novel00433,gene38750,gene72119,gene46724,gene48223,gene26397,gene21055,gene52954	0
GO:0016888	endodeoxyribonuclease activity, producing 5'-phosphomonoesters	molecular_function	0.90821	1	5	724	387	37384	4	gene4279,gene41482,gene64662,gene46451	1	gene45181
GO:0071842	cellular component organization at cellular level	biological_process	0.90932	1	8	724	633	37384	7	gene65299,gene25702,gene17192,gene25451,gene14477,gene25450,gene63954	1	gene17419
GO:0043226	organelle	cellular_component	0.90961	1	124	724	7281	37384	77	gene28425,gene28554,gene52546,gene12736,gene29814,gene44199,gene39328,gene15412,gene42918,gene30654,gene14367,gene11066,gene53448,gene42777,gene68719,gene43715,gene1062,gene26522,gene54229,gene31284,gene46724,gene7513,gene53678,gene12368,gene60077,gene50522,gene68229,gene64883,gene14753,gene25298,gene63954,gene51729,gene38750,gene35764,gene21960,gene62392,gene19174,gene14774,gene19168,gene53994,g…	47	gene73175,gene40978,gene8304,gene20693,gene21497,gene40049,gene60163,gene21358,gene17461,gene1717,gene17110,gene71054,gene27615,gene45788,gene6921,gene11031,gene24136,gene13991,gene37971,gene46517,gene65961,gene66586,gene29683,gene19065,gene37678,gene6009,gene9454,gene47162,gene69124,gene46317,gene67262,gene62360,gene1797,Novel01997,gene5790,gene44874,Novel02220,gene73823,gene69044,gene62139,gene…
GO:0046873	metal ion transmembrane transporter activity	molecular_function	0.91145	1	9	724	669	37384	7	gene68229,gene46479,gene4628,gene33413,gene16588,gene24059,gene46628	2	gene37970,gene40382
GO:0070085	glycosylation	biological_process	0.91155	1	2	724	197	37384	2	gene64162,gene11213	0
GO:0016021	integral to membrane	cellular_component	0.91173	1	15	724	1019	37384	10	gene69562,gene8545,gene41407,gene14823,gene11603,gene46628,gene33413,gene14088,gene53538,gene50525	5	gene66084,gene17551,gene1036,gene1844,gene40382
GO:0031224	intrinsic to membrane	cellular_component	0.91173	1	15	724	1019	37384	10	gene14823,gene41407,gene8545,gene69562,gene50525,gene53538,gene33413,gene14088,gene46628,gene11603	5	gene1844,gene1036,gene17551,gene66084,gene40382
GO:0065007	biological regulation	biological_process	0.91293	1	83	724	4862	37384	47	gene14367,gene39328,gene44199,gene42918,gene12736,gene28425,gene21396,gene25273,gene28554,gene49299,gene3288,gene13038,gene68229,gene50884,gene10449,gene26038,gene31284,gene7513,gene12368,gene11066,gene1062,gene11330,gene15622,gene51081,gene41101,gene27402,gene14971,gene31365,gene47715,gene6864,gene25450,gene41409,gene18420,gene60034,gene30855,gene25451,gene36862,gene30872,gene112,Novel00583,gene…	36	gene9476,gene1717,gene17110,gene21497,gene60163,Novel02513,gene46517,gene65961,gene19065,gene27615,gene21754,gene45788,Novel02706,gene67262,gene62360,gene1797,gene39127,gene1844,gene27988,gene37549,gene17551,gene68989,Novel00774,gene8443,gene6009,gene41029,gene52903,gene51661,gene47907,gene69044,gene62139,gene48091,gene63666,gene10036,gene1036,gene39893
GO:0006725	cellular aromatic compound metabolic process	biological_process	0.91317	1	8	724	590	37384	2	gene47321,gene41869	6	gene66678,gene20693,gene14424,gene46030,gene32756,gene32489
GO:0004520	endodeoxyribonuclease activity	molecular_function	0.91387	1	5	724	392	37384	4	gene64662,gene46451,gene41482,gene4279	1	gene45181
GO:0016591	DNA-directed RNA polymerase II, holoenzyme	cellular_component	0.91515	1	1	724	144	37384	0		1	gene17461
GO:0006511	ubiquitin-dependent protein catabolic process	biological_process	0.91566	1	2	724	210	37384	2	gene53994,gene25298	0
GO:0019941	modification-dependent protein catabolic process	biological_process	0.91566	1	2	724	210	37384	2	gene53994,gene25298	0
GO:0043632	modification-dependent macromolecule catabolic process	biological_process	0.91566	1	2	724	210	37384	2	gene53994,gene25298	0
GO:0044257	cellular protein catabolic process	biological_process	0.91566	1	2	724	210	37384	2	gene25298,gene53994	0
GO:0051603	proteolysis involved in cellular protein catabolic process	biological_process	0.91566	1	2	724	210	37384	2	gene53994,gene25298	0
GO:0004386	helicase activity	molecular_function	0.91581	1	15	724	983	37384	10	gene30855,gene53678,gene35764,gene46451,gene15622,gene61090,gene4279,gene42777,gene64662,gene41482	5	gene42553,gene45181,gene4651,gene24136,gene41029
GO:0005102	receptor binding	molecular_function	0.91749	1	3	724	281	37384	1	gene54382	2	gene21546,gene11585
GO:0044430	cytoskeletal part	cellular_component	0.91845	1	3	724	274	37384	1	gene13431	2	gene21358,gene66586
GO:0019866	organelle inner membrane	cellular_component	0.92071	1	3	724	289	37384	1	gene68719	2	gene46317,gene73175
GO:0006396	RNA processing	biological_process	0.92231	1	4	724	348	37384	3	gene41482,gene64662,gene2897	1	Novel02416
GO:0030163	protein catabolic process	biological_process	0.92316	1	2	724	216	37384	2	gene53994,gene25298	0
GO:0006418	tRNA aminoacylation for protein translation	biological_process	0.92328	1	3	724	287	37384	1	Novel00583	2	gene915,Novel00554
GO:0043038	amino acid activation	biological_process	0.92328	1	3	724	287	37384	1	Novel00583	2	gene915,Novel00554
GO:0043039	tRNA aminoacylation	biological_process	0.92328	1	3	724	287	37384	1	Novel00583	2	Novel00554,gene915
GO:0008219	cell death	biological_process	0.92716	1	14	724	944	37384	9	gene20489,gene17241,gene70324,gene12298,gene72554,gene14955,gene67378,gene15622,gene7148	5	gene2757,gene8304,gene73511,gene22579,gene60456
GO:0016265	death	biological_process	0.92716	1	14	724	944	37384	9	gene67378,gene72554,gene14955,gene15622,gene7148,gene20489,gene17241,gene70324,gene12298	5	gene22579,gene60456,gene2757,gene8304,gene73511
GO:0000003	reproduction	biological_process	0.92765	1	8	724	612	37384	4	gene73602,gene42483,gene43715,gene66866	4	gene40978,gene17551,Novel02513,Novel01515
GO:0015081	sodium ion transmembrane transporter activity	molecular_function	0.92827	1	1	724	133	37384	1	gene46479	0
GO:0006304	DNA modification	biological_process	0.92836	1	6	724	471	37384	5	gene48347,gene4279,gene41482,gene64662,gene46451	1	gene45181
GO:0005739	mitochondrion	cellular_component	0.9293	1	7	724	577	37384	5	gene15412,gene60077,gene39733,gene53678,gene46724	2	gene73175,gene46317
GO:0008237	metallopeptidase activity	molecular_function	0.93306	1	2	724	212	37384	2	gene25459,gene9012	0
GO:0044429	mitochondrial part	cellular_component	0.93389	1	5	724	447	37384	3	gene46724,gene39733,gene15412	2	gene46317,gene73175
GO:0004812	aminoacyl-tRNA ligase activity	molecular_function	0.93562	1	3	724	301	37384	1	Novel00583	2	Novel00554,gene915
GO:0016875	ligase activity, forming carbon-oxygen bonds	molecular_function	0.93562	1	3	724	301	37384	1	Novel00583	2	gene915,Novel00554
GO:0016876	ligase activity, forming aminoacyl-tRNA and related compounds	molecular_function	0.93562	1	3	724	301	37384	1	Novel00583	2	gene915,Novel00554
GO:0015994	chlorophyll metabolic process	biological_process	0.93662	1	3	724	280	37384	2	gene43715,gene54229	1	gene24136
GO:0015995	chlorophyll biosynthetic process	biological_process	0.93662	1	3	724	280	37384	2	gene43715,gene54229	1	gene24136
GO:0016851	magnesium chelatase activity	molecular_function	0.93662	1	3	724	280	37384	2	gene54229,gene43715	1	gene24136
GO:0051002	ligase activity, forming nitrogen-metal bonds	molecular_function	0.93662	1	3	724	280	37384	2	gene54229,gene43715	1	gene24136
GO:0051003	ligase activity, forming nitrogen-metal bonds, forming coordination complexes	molecular_function	0.93662	1	3	724	280	37384	2	gene54229,gene43715	1	gene24136
GO:0004540	ribonuclease activity	molecular_function	0.94025	1	4	724	403	37384	4	gene4870,gene71295,gene64662,gene41482	0
GO:0009067	aspartate family amino acid biosynthetic process	biological_process	0.94065	1	1	724	139	37384	1	gene19932	0
GO:0004222	metalloendopeptidase activity	molecular_function	0.94448	1	1	724	140	37384	1	gene25459	0
GO:0051186	cofactor metabolic process	biological_process	0.94467	1	11	724	813	37384	6	gene54229,gene7622,gene41869,gene10345,gene43715,gene1062	5	gene27662,gene507,gene43310,gene46030,gene24136
GO:0008483	transaminase activity	molecular_function	0.9463	1	2	724	225	37384	1	gene34010	1	gene70620
GO:0016769	transferase activity, transferring nitrogenous groups	molecular_function	0.9463	1	2	724	225	37384	1	gene34010	1	gene70620
GO:0016043	cellular component organization	biological_process	0.94694	1	11	724	875	37384	9	gene25702,gene65299,gene63954,gene35300,gene25450,gene14477,gene56622,gene25451,gene17192	2	gene41609,gene17419
GO:0043412	macromolecule modification	biological_process	0.94719	1	60	724	3520	37384	33	gene51081,gene46451,gene70685,gene29814,gene5209,gene53455,gene64662,gene46033,gene52516,gene4279,gene4041,gene56938,gene64453,gene30897,gene72503,gene40032,gene48968,gene60693,gene39328,gene53149,gene48347,gene31566,gene36599,gene38305,gene41482,gene48322,gene27449,gene5426,gene10701,gene60077,gene13486,gene68812,gene49573	27	gene40831,gene37970,gene46776,gene14933,gene58845,gene45181,gene28637,gene11756,gene60412,gene47184,gene53767,gene2451,gene60304,gene49404,gene45161,gene6856,gene8528,gene48091,gene30427,gene60343,gene31042,gene45147,gene30470,gene72811,gene56141,gene7944,gene5301
GO:0071840	cellular component organization or biogenesis	biological_process	0.94806	1	14	724	1064	37384	10	gene65299,gene8236,gene25702,gene17192,gene25451,gene56622,gene14477,gene25450,gene35300,gene63954	4	gene17419,gene44385,gene41609,gene30850
GO:0044106	cellular amine metabolic process	biological_process	0.94863	1	18	724	1258	37384	9	gene53196,Novel00583,gene72554,gene19932,gene69879,gene14117,gene41869,gene3288,gene6097	9	Novel00554,gene32489,gene32756,gene8304,gene46030,gene70620,gene915,gene66678,gene24748
GO:0044425	membrane part	cellular_component	0.94903	1	22	724	1521	37384	16	gene8545,gene33413,gene14088,gene32534,gene53538,gene11603,gene46628,gene10457,gene69562,gene41407,gene14823,gene51081,gene50525,gene44915,gene29557,gene19379	6	gene1844,gene17551,gene1036,gene66084,gene38318,gene40382
GO:0015450	P-P-bond-hydrolysis-driven protein transmembrane transporter activity	molecular_function	0.94919	1	1	724	154	37384	1	gene46724	0
GO:0016758	transferase activity, transferring hexosyl groups	molecular_function	0.94966	1	11	724	820	37384	9	gene42030,gene60912,gene64162,gene44915,gene48223,gene11213,gene10457,gene21055,gene26397	2	gene7160,gene4262
GO:0015629	actin cytoskeleton	cellular_component	0.9508	1	1	724	152	37384	1	gene14477	0
GO:0004497	monooxygenase activity	molecular_function	0.95416	1	2	724	235	37384	0		2	gene46030,gene14424
GO:0005856	cytoskeleton	cellular_component	0.95488	1	4	724	391	37384	2	gene14477,gene13431	2	gene66586,gene21358
GO:0000160	two-component signal transduction system (phosphorelay)	biological_process	0.95511	1	3	724	310	37384	1	gene15622	2	gene47907,gene27988
GO:0044271	cellular nitrogen compound biosynthetic process	biological_process	0.95728	1	24	724	1614	37384	14	gene59922,gene54229,gene1062,gene53196,gene43715,gene7622,gene6097,gene19932,gene47321,gene72554,gene68426,gene14117,gene41869,gene69879	10	gene8304,gene20693,gene46030,gene14424,gene32756,gene32489,gene66678,gene507,gene57404,gene24136
GO:0044422	organelle part	cellular_component	0.95747	1	21	724	1541	37384	13	gene39733,gene65299,gene63954,gene14753,gene25450,gene15412,gene17192,gene46724,gene13431,gene25702,gene19168,gene68719,gene25451	8	gene19065,gene66586,gene17461,gene46317,gene21358,gene17419,gene40978,gene73175
GO:0006766	vitamin metabolic process	biological_process	0.95892	1	4	724	392	37384	1	gene1062	3	gene20693,gene46030,gene14424
GO:0006767	water-soluble vitamin metabolic process	biological_process	0.95892	1	4	724	392	37384	1	gene1062	3	gene20693,gene46030,gene14424
GO:0009110	vitamin biosynthetic process	biological_process	0.95892	1	4	724	392	37384	1	gene1062	3	gene20693,gene14424,gene46030
GO:0042364	water-soluble vitamin biosynthetic process	biological_process	0.95892	1	4	724	392	37384	1	gene1062	3	gene20693,gene46030,gene14424
GO:0016788	hydrolase activity, acting on ester bonds	molecular_function	0.95955	1	29	724	1954	37384	15	gene60034,gene12368,gene71295,gene25039,gene11107,gene46451,gene4279,gene41482,gene64662,gene36862,gene56622,gene4870,gene40189,gene58074,gene60351	14	gene39232,gene63627,gene52823,Novel00554,gene32489,gene43175,Novel02706,gene45181,gene3300,gene60903,gene41947,gene41609,gene1566,gene32531
GO:0000785	chromatin	cellular_component	0.95973	1	2	724	281	37384	1	gene63954	1	gene40978
GO:0005694	chromosome	cellular_component	0.95973	1	2	724	281	37384	1	gene63954	1	gene40978
GO:0044427	chromosomal part	cellular_component	0.95973	1	2	724	281	37384	1	gene63954	1	gene40978
GO:0006814	sodium ion transport	biological_process	0.95987	1	1	724	162	37384	1	gene46479	0
GO:0003735	structural constituent of ribosome	molecular_function	0.96087	1	16	724	1359	37384	12	gene50522,gene45913,gene6864,gene10345,gene61368,gene45275,gene30654,gene57678,gene70324,gene26522,Novel00883,gene29814	4	gene37971,gene6009,gene8304,gene48091
GO:0005840	ribosome	cellular_component	0.96087	1	16	724	1359	37384	12	Novel00883,gene26522,gene70324,gene29814,gene57678,gene30654,gene50522,gene45913,gene45275,gene61368,gene10345,gene6864	4	gene48091,gene8304,gene6009,gene37971
GO:0044283	small molecule biosynthetic process	biological_process	0.96235	1	14	724	1044	37384	7	gene14117,gene41869,gene69879,gene1062,gene19932,gene72554,gene6097	7	gene32756,gene32489,gene46030,gene20693,gene14424,gene66678,gene8304
GO:0006281	DNA repair	biological_process	0.96298	1	7	724	603	37384	3	gene54229,gene1062,gene53236	4	gene70844,gene10036,gene47269,gene13991
GO:0006974	response to DNA damage stimulus	biological_process	0.96298	1	7	724	603	37384	3	gene54229,gene1062,gene53236	4	gene47269,gene13991,gene10036,gene70844
GO:0046148	pigment biosynthetic process	biological_process	0.96374	1	3	724	317	37384	2	gene43715,gene54229	1	gene24136
GO:0019637	organophosphate metabolic process	biological_process	0.96442	1	1	724	164	37384	1	gene41869	0
GO:0042440	pigment metabolic process	biological_process	0.96631	1	3	724	322	37384	2	gene43715,gene54229	1	gene24136
GO:0016853	isomerase activity	molecular_function	0.96672	1	2	724	266	37384	1	Novel02125	1	gene45433
GO:0015672	monovalent inorganic cation transport	biological_process	0.96675	1	10	724	830	37384	7	gene44027,gene3288,gene33413,gene53678,gene14117,gene39385,gene46479	3	gene40382,gene41029,gene14315
GO:0008104	protein localization	biological_process	0.96724	1	10	724	836	37384	10	gene21055,gene26397,gene52954,Novel00433,gene72119,gene38750,gene11603,gene46628,gene46724,gene48223	0
GO:0015031	protein transport	biological_process	0.96724	1	10	724	836	37384	10	gene52954,gene21055,gene26397,gene48223,gene11603,gene46724,gene46628,gene38750,gene72119,Novel00433	0
GO:0045184	establishment of protein localization	biological_process	0.96724	1	10	724	836	37384	10	gene46724,gene46628,gene11603,gene48223,Novel00433,gene72119,gene38750,gene26397,gene21055,gene52954	0
GO:0003678	DNA helicase activity	molecular_function	0.96828	1	1	724	168	37384	0		1	gene42553
GO:0071841	cellular component organization or biogenesis at cellular level	biological_process	0.96976	1	8	724	737	37384	7	gene65299,gene25702,gene25451,gene17192,gene63954,gene25450,gene14477	1	gene17419
GO:0016810	hydrolase activity, acting on carbon-nitrogen (but not peptide) bonds	molecular_function	0.97103	1	2	724	263	37384	1	gene59922	1	gene65556
GO:0006270	DNA-dependent DNA replication initiation	biological_process	0.97131	1	2	724	272	37384	2	gene46628,gene24059	0
GO:0007165	signal transduction	biological_process	0.97159	1	17	724	1276	37384	8	gene36272,gene47715,gene25451,gene21396,gene30855,gene51081,gene25450,gene15622	9	gene48091,gene47907,Novel00774,gene68989,gene17551,gene41029,gene27988,gene39127,Novel02706
GO:0015992	proton transport	biological_process	0.97219	1	4	724	440	37384	2	gene53678,gene39385	2	gene14315,gene41029
GO:0005524	ATP binding	molecular_function	0.97232	1	97	724	5579	37384	51	gene64453,gene56938,gene72503,gene53149,gene31566,gene15622,gene70685,gene46451,gene52516,gene53455,gene64662,gene4279,gene4041,gene5426,gene10701,gene5219,gene28625,gene49573,gene62395,gene13486,gene72554,gene14847,gene52548,gene70324,gene38305,gene30855,gene13431,Novel00583,gene55231,gene61090,gene48968,gene60693,gene39328,gene29814,gene46033,gene7148,gene9012,gene17241,gene35764,gene60077,gene…	46	gene11756,gene47184,gene53767,gene60304,gene4651,gene49404,gene46776,gene37970,gene22429,gene22579,gene58845,gene50881,gene41029,gene7944,gene44874,gene37980,gene48091,gene30427,gene31042,gene14315,gene30470,gene72811,gene45147,gene45181,gene28637,gene60412,gene2757,gene2451,gene21358,gene40831,gene8304,gene14933,gene66586,gene73511,gene15470,gene42553,gene29683,gene56141,gene13991,gene915,gene24…
GO:0030554	adenyl nucleotide binding	molecular_function	0.97232	1	97	724	5579	37384	51	gene10701,gene5426,gene49573,gene62395,gene14847,gene72554,gene13486,gene28625,gene5219,gene38305,gene30855,gene13431,gene52548,gene70324,gene61090,Novel00583,gene55231,gene72503,gene64453,gene56938,gene15622,gene31566,gene53149,gene70685,gene46451,gene4041,gene4279,gene52516,gene64662,gene53455,gene35764,gene9012,gene17241,gene67378,gene68812,gene60077,gene53678,gene36599,gene54229,gene12298,gen…	46	gene50881,gene7944,gene41029,gene48091,gene30427,gene37980,gene44874,gene72811,gene30470,gene45147,gene31042,gene14315,gene47184,gene11756,gene4651,gene49404,gene53767,gene60304,gene22429,gene37970,gene46776,gene58845,gene22579,gene15470,gene42553,gene29683,gene66586,gene73511,gene915,gene13991,gene24136,gene5301,gene56141,gene8528,gene6856,gene45161,Novel00554,gene2757,gene60412,gene28637,gene45…
GO:0032559	adenyl ribonucleotide binding	molecular_function	0.97232	1	97	724	5579	37384	51	gene53455,gene64662,gene52516,gene4279,gene4041,gene46451,gene70685,gene53149,gene31566,gene15622,gene56938,gene64453,gene72503,Novel00583,gene55231,gene61090,gene70324,gene52548,gene13431,gene38305,gene30855,gene5219,gene28625,gene13486,gene72554,gene14847,gene62395,gene49573,gene5426,gene10701,gene46033,gene7148,gene29814,gene60693,gene39328,gene48968,gene41482,gene45283,gene27449,gene42777,gen…	46	gene22579,gene58845,gene37970,gene46776,gene22429,gene53767,gene60304,gene4651,gene49404,gene11756,gene47184,gene14315,gene31042,gene45147,gene72811,gene30470,gene37980,gene44874,gene48091,gene30427,gene7944,gene41029,gene50881,gene14933,gene40831,gene8304,gene2451,gene21358,gene45181,gene28637,gene60412,gene2757,Novel00554,gene45161,gene6856,gene8528,gene56141,gene5301,gene24136,gene13991,gene91…
GO:0016070	RNA metabolic process	biological_process	0.97263	1	67	724	4261	37384	39	gene44199,gene39328,gene42918,gene2897,gene14367,gene25273,gene28554,gene28425,gene68229,gene13038,gene49299,gene1062,gene41482,gene11066,gene31284,gene7513,gene12368,gene26038,gene15622,gene11330,gene64662,gene27402,gene14971,gene31365,gene41101,gene6864,gene5923,gene60733,gene21055,gene15031,gene36862,gene30872,gene32595,Novel00583,gene112,gene72482,gene18420,gene60034,gene41409	28	gene60163,gene17461,gene21497,gene1717,gene9476,gene17110,Novel02513,gene915,gene4227,gene19065,gene46517,gene65961,Novel00554,gene45788,gene27615,gene21754,gene27988,gene67262,gene62360,gene1797,Novel02416,gene6009,gene51661,gene39893,gene69044,gene62139,gene63666,gene47907
GO:0023052	signaling	biological_process	0.97377	1	17	724	1285	37384	8	gene51081,gene30855,gene21396,gene25451,gene47715,gene36272,gene15622,gene25450	9	gene47907,Novel00774,gene68989,gene48091,Novel02706,gene39127,gene27988,gene41029,gene17551
GO:0005743	mitochondrial inner membrane	cellular_component	0.97404	1	2	724	282	37384	0		2	gene73175,gene46317
GO:0019031	viral envelope	cellular_component	0.97405	1	1	724	187	37384	0		1	gene1103
GO:0018130	heterocycle biosynthetic process	biological_process	0.97419	1	15	724	1140	37384	9	gene68426,gene72554,gene43715,gene47321,gene1062,gene69879,gene54229,gene7622,gene59922	6	gene24136,gene57404,gene507,gene46030,gene20693,gene14424
GO:0022414	reproductive process	biological_process	0.97419	1	6	724	571	37384	2	gene43715,gene66866	4	Novel01515,gene17551,Novel02513,gene40978
GO:0006818	hydrogen transport	biological_process	0.97439	1	4	724	446	37384	2	gene39385,gene53678	2	gene41029,gene14315
GO:0044424	intracellular part	cellular_component	0.97565	1	139	724	8435	37384	84	Novel00583,gene25451,gene15031,gene52954,gene41409,gene52548,gene70324,gene18420,gene25702,gene73602,gene6864,Novel00433,gene39733,gene45481,gene14774,gene53994,gene45913,gene14096,gene61368,gene32534,gene11330,gene42777,gene53448,gene1062,gene68719,gene7513,gene12368,gene54229,gene29557,gene31284,gene68229,gene64883,gene60077,gene25298,gene51729,gene38750,gene29814,gene42918,gene41869,gene44199,…	55	gene5790,gene73823,Novel02220,gene62139,gene14424,gene17419,gene41029,gene51661,gene6009,gene22579,gene46030,gene69124,Novel01665,gene67262,Novel01997,Novel00554,gene71054,gene11031,gene24136,gene65961,gene19065,gene32489,gene40978,gene8304,gene20693,gene40049,gene21497,gene17461,gene21358,gene17110,gene1717,gene38318,gene44874,gene48091,gene63666,gene42001,gene69044,gene52903,gene72056,gene37678…
GO:0044446	intracellular organelle part	cellular_component	0.97598	1	19	724	1490	37384	11	gene39733,gene65299,gene25450,gene63954,gene17192,gene15412,gene25702,gene13431,gene46724,gene68719,gene25451	8	gene19065,gene66586,gene21358,gene46317,gene17461,gene17419,gene40978,gene73175
GO:0006399	tRNA metabolic process	biological_process	0.97644	1	3	724	364	37384	1	Novel00583	2	gene915,Novel00554
GO:0003824	catalytic activity	molecular_function	0.97701	1	318	724	17378	37384	173	gene52598,gene38555,gene60693,gene39328,gene23273,gene29814,gene59922,gene44915,gene50105,gene7622,gene72283,gene50884,gene68229,gene64883,gene54229,gene62258,gene1062,gene42777,gene13111,gene16755,gene31566,gene11213,gene71295,gene43956,gene46451,gene70685,gene4041,gene10152,gene53455,gene25459,gene38631,gene64662,gene43265,gene72554,gene10420,gene58074,gene43641,gene42030,gene44027,gene53196,ge…	145	gene39791,gene40688,gene8304,gene62420,gene15881,gene4262,gene19065,gene72337,gene5301,gene60709,gene915,gene21627,gene56141,Novel00924,gene45209,gene45433,gene17010,gene11756,Novel02416,gene24748,gene37567,Novel01665,gene46030,gene22579,gene72744,gene59406,gene8907,gene3454,gene27662,gene14424,gene52823,gene1513,gene72811,gene7824,gene60412,gene45181,gene3300,gene47209,gene64872,gene47204,gene71…
GO:0019058	viral infectious cycle	biological_process	0.97744	1	4	724	434	37384	1	gene43715	3	Novel02513,gene17551,Novel01515
GO:0031966	mitochondrial membrane	cellular_component	0.97748	1	3	724	374	37384	1	gene46724	2	gene46317,gene73175
GO:0008094	DNA-dependent ATPase activity	molecular_function	0.97765	1	1	724	186	37384	0		1	gene42553
GO:0009991	response to extracellular stimulus	biological_process	0.97804	1	1	724	182	37384	1	gene68719	0
GO:0031668	cellular response to extracellular stimulus	biological_process	0.97804	1	1	724	182	37384	1	gene68719	0
GO:0071496	cellular response to external stimulus	biological_process	0.97804	1	1	724	182	37384	1	gene68719	0
GO:0003682	chromatin binding	molecular_function	0.97814	1	1	724	222	37384	1	gene63954	0
GO:0044281	small molecule metabolic process	biological_process	0.97815	1	38	724	2536	37384	18	gene7622,gene3288,gene68426,gene72554,gene14117,gene58074,gene28081,gene1062,Novel00583,gene6097,gene19932,gene47321,gene41869,gene69879,gene59922,gene3575,gene41407,gene68183	20	gene15470,gene66678,gene507,gene915,gene57404,gene50881,gene14424,gene27662,Novel00554,gene13736,gene35066,gene32756,gene24748,gene70620,gene46030,gene20693,gene43310,gene8304,gene14111,gene32489
GO:0022415	viral reproductive process	biological_process	0.97829	1	5	724	514	37384	2	gene43715,gene66866	3	Novel01515,gene17551,Novel02513
GO:0019538	protein metabolic process	biological_process	0.97903	1	116	724	6971	37384	75	gene25298,gene68812,gene32924,gene50522,gene64883,gene60077,gene13883,gene9012,gene13881,gene52007,gene42483,gene68811,gene45283,gene21198,gene27449,gene48322,gene53448,gene36599,gene26522,gene21744,gene46990,gene12177,gene60693,gene39328,gene23103,gene48968,gene6303,gene40032,gene30654,gene46033,gene4489,gene5209,gene31733,gene29814,gene11107,gene49573,gene13486,gene6864,gene52474,gene10345,gene…	41	gene37971,gene915,gene5301,gene56141,Novel00554,gene8528,gene60343,gene6856,gene45161,gene2451,gene47204,gene60412,gene28637,gene31494,gene14933,gene14111,gene62420,gene8304,gene71190,gene40688,gene40831,gene60903,gene7944,gene72811,gene30470,gene45147,gene31042,gene7824,gene48091,gene30427,gene57731,gene49404,gene60304,gene53767,gene47184,gene17185,gene11756,gene6009,gene58845,gene37970,gene46776
GO:0008757	S-adenosylmethionine-dependent methyltransferase activity	molecular_function	0.97975	1	1	724	191	37384	1	gene69879	0
GO:0072509	divalent inorganic cation transmembrane transporter activity	molecular_function	0.97977	1	1	724	195	37384	0		1	gene37970
GO:0051641	cellular localization	biological_process	0.98042	1	9	724	811	37384	8	Novel00433,gene72119,gene38750,gene46724,gene48223,gene26397,gene21055,gene52954	1	gene69044
GO:0051649	establishment of localization in cell	biological_process	0.98042	1	9	724	811	37384	8	Novel00433,gene38750,gene72119,gene46724,gene48223,gene26397,gene21055,gene52954	1	gene69044
GO:0003968	RNA-directed RNA polymerase activity	molecular_function	0.98225	1	1	724	195	37384	0		1	gene17010
GO:0006520	cellular amino acid metabolic process	biological_process	0.98328	1	15	724	1201	37384	6	gene19932,gene41869,Novel00583,gene14117,gene3288,gene6097	9	gene915,Novel00554,gene70620,gene32756,gene32489,gene8304,gene66678,gene46030,gene24748
GO:0007154	cell communication	biological_process	0.98459	1	18	724	1404	37384	9	gene30855,gene51081,gene47715,gene36272,gene68719,gene21396,gene25451,gene15622,gene25450	9	gene48091,gene47907,Novel00774,gene68989,gene39127,Novel02706,gene17551,gene41029,gene27988
GO:0031090	organelle membrane	cellular_component	0.98509	1	4	724	487	37384	2	gene46724,gene68719	2	gene73175,gene46317
GO:0008320	protein transmembrane transporter activity	molecular_function	0.98612	1	1	724	226	37384	1	gene46724	0
GO:0022884	macromolecule transmembrane transporter activity	molecular_function	0.98612	1	1	724	226	37384	1	gene46724	0
GO:0005622	intracellular	cellular_component	0.98776	1	151	724	9244	37384	95	gene45481,gene39733,Novel00433,gene6864,gene73602,gene25702,gene18420,gene70324,gene52548,gene41409,gene52954,gene15031,gene25451,Novel00583,gene11330,gene32534,gene61368,gene14096,gene45913,gene41101,gene53994,gene14774,gene38750,gene51729,gene25298,gene11214,gene60077,gene64883,gene68229,gene31284,gene11153,gene54229,gene29557,gene12368,gene7513,gene68719,gene1062,gene53448,gene42777,gene14367,…	56	gene51661,gene41029,gene17419,gene14424,gene62139,Novel02220,gene73823,gene5790,Novel01997,gene67262,Novel01665,gene69124,gene46030,gene6009,gene22579,gene19065,gene65961,gene24136,gene11031,gene71054,Novel00554,gene1717,gene17110,gene21358,gene17461,gene21497,gene40049,gene20693,gene8304,gene40978,gene32489,gene72056,gene52903,gene69044,gene42001,gene48091,gene63666,gene44874,gene38318,gene1797,…
GO:0046483	heterocycle metabolic process	biological_process	0.98814	1	17	724	1349	37384	10	gene7622,gene69879,gene41869,gene72554,gene68426,gene47321,gene54229,gene59922,gene1062,gene43715	7	gene507,gene24136,gene57404,gene43310,gene14424,gene20693,gene46030
GO:0033554	cellular response to stress	biological_process	0.98836	1	8	724	763	37384	4	gene54229,gene53236,gene1062,gene68719	4	gene47269,gene10036,gene70844,gene13991
GO:0003754	chaperone activity	molecular_function	0.98851	1	1	724	226	37384	1	gene14847	0
GO:0031967	organelle envelope	cellular_component	0.98899	1	4	724	502	37384	2	gene46724,gene68719	2	gene46317,gene73175
GO:0046915	transition metal ion transmembrane transporter activity	molecular_function	0.98899	1	1	724	226	37384	0		1	gene37970
GO:0004519	endonuclease activity	molecular_function	0.9895	1	8	724	803	37384	6	gene4279,gene41482,gene64662,gene71295,gene4870,gene46451	2	gene60903,gene45181
GO:0005740	mitochondrial envelope	cellular_component	0.98986	1	3	724	429	37384	1	gene46724	2	gene46317,gene73175
GO:0004523	ribonuclease H activity	molecular_function	0.99118	1	1	724	261	37384	1	gene4870	0
GO:0034660	ncRNA metabolic process	biological_process	0.99122	1	3	724	426	37384	1	Novel00583	2	Novel00554,gene915
GO:0006352	transcription initiation, DNA-dependent	biological_process	0.99132	1	1	724	259	37384	0		1	gene17461
GO:0016893	endonuclease activity, active with either ribo- or deoxyribonucleic acids and producing 5'-phosphomonoesters	molecular_function	0.99134	1	6	724	669	37384	5	gene4279,gene4870,gene41482,gene46451,gene64662	1	gene45181
GO:0006261	DNA-dependent DNA replication	biological_process	0.99141	1	2	724	345	37384	2	gene24059,gene46628	0
GO:0072511	divalent inorganic cation transport	biological_process	0.99152	1	1	724	239	37384	0		1	gene37970
GO:0043228	non-membrane-bounded organelle	cellular_component	0.99221	1	25	724	2130	37384	18	gene45913,gene50522,gene10345,gene61368,gene14477,gene6864,gene45275,gene63954,gene14753,gene30654,gene57678,gene19168,gene60733,gene70324,gene26522,Novel00883,gene13431,gene29814	7	gene21358,gene37971,gene66586,gene6009,gene40978,gene48091,gene8304
GO:0043232	intracellular non-membrane-bounded organelle	cellular_component	0.99221	1	25	724	2130	37384	18	gene70324,gene26522,Novel00883,gene13431,gene29814,gene19168,gene57678,gene60733,gene30654,gene50522,gene45913,gene6864,gene14477,gene10345,gene61368,gene14753,gene63954,gene45275	7	gene8304,gene48091,gene6009,gene40978,gene66586,gene21358,gene37971
GO:0000041	transition metal ion transport	biological_process	0.99253	1	1	724	245	37384	0		1	gene37970
GO:0003677	DNA binding	molecular_function	0.9934	1	80	724	5233	37384	42	gene72733,gene11330,gene14096,gene15622,gene53236,gene48347,gene27402,gene31365,gene14774,Novel01902,gene61837,gene4279,gene6727,gene73602,gene41409,gene49823,gene60034,gene36862,gene72482,Novel00583,gene32595,gene37187,gene1192,gene21055,gene5923,gene39621,gene39328,gene52546,gene59922,gene56336,gene28425,gene25273,gene28554,gene51729,gene49299,gene41568,gene21960,gene68229,gene63954,gene7513,ge…	38	gene3665,Novel01997,gene27988,gene70844,gene69124,Novel03121,gene37678,Novel02837,gene6009,Novel01415,Novel03173,gene52903,gene51661,Novel02220,gene73823,gene47907,gene42421,gene39893,gene5790,gene45181,gene9476,gene40049,gene29102,gene17461,gene20693,gene40978,Novel00042,gene4227,gene42553,gene6921,gene11031,Novel02279,Novel01175,Novel02253,gene45788,Novel01664,Novel02785,gene71054
GO:0032991	macromolecular complex	cellular_component	0.994	1	47	724	3490	37384	32	gene68183,gene10457,gene44915,gene29814,gene51081,gene45275,gene61368,gene41869,gene45913,gene17192,gene36759,gene32534,gene30654,gene57678,gene25451,gene36862,gene53448,gene60034,gene12368,gene13431,gene25702,gene19379,gene29557,Novel00883,gene26522,gene70324,gene43641,gene10345,gene25450,gene6864,gene50522,gene65299	15	gene22579,gene6009,gene40978,gene8304,Novel01665,gene17461,gene21358,gene3300,Novel00554,gene48091,gene38318,gene37971,gene17419,gene19065,gene66586
GO:0051716	cellular response to stimulus	biological_process	0.99412	1	25	724	1935	37384	12	gene21396,gene25451,gene47715,gene1062,gene68719,gene36272,gene51081,gene30855,gene54229,gene53236,gene15622,gene25450	13	gene10036,Novel00774,gene68989,gene47907,gene48091,gene47269,gene70844,gene27988,gene41029,gene13991,gene17551,Novel02706,gene39127
GO:0017076	purine nucleotide binding	molecular_function	0.99428	1	98	724	5951	37384	52	gene36599,gene54229,gene53678,gene12298,gene43715,gene41482,gene27449,gene42777,gene45283,gene35764,gene17241,gene9012,gene67378,gene68812,gene60077,gene29814,gene7148,gene46033,gene48968,gene39328,gene60693,gene13431,gene38305,gene30855,gene70324,gene52548,gene61090,Novel00583,gene55231,gene10701,gene5426,gene14847,gene72554,gene13486,gene49573,gene62395,gene28625,gene5219,gene46451,gene70685,ge…	46	gene8528,gene45161,gene6856,Novel00554,gene29683,gene42553,gene15470,gene73511,gene66586,gene24136,gene5301,gene915,gene13991,gene56141,gene8304,gene40831,gene14933,gene2757,gene60412,gene28637,gene45181,gene21358,gene2451,gene48091,gene30427,gene37980,gene44874,gene45147,gene30470,gene72811,gene14315,gene31042,gene7944,gene41029,gene50881,gene22429,gene46776,gene37970,gene58845,gene22579,gene471…
GO:0032553	ribonucleotide binding	molecular_function	0.99428	1	98	724	5951	37384	52	gene72503,gene56938,gene64453,gene31566,gene15622,gene53149,gene46451,gene70685,gene4279,gene4041,gene53455,gene64662,gene19174,gene52516,gene10701,gene5426,gene72554,gene13486,gene14847,gene49573,gene62395,gene28625,gene5219,gene13431,gene30855,gene38305,gene70324,gene52548,gene61090,gene55231,Novel00583,gene48968,gene60693,gene39328,gene29814,gene46033,gene7148,gene35764,gene17241,gene9012,gene…	46	gene47184,gene11756,gene4651,gene49404,gene53767,gene60304,gene22429,gene46776,gene37970,gene22579,gene58845,gene7944,gene41029,gene50881,gene30427,gene48091,gene44874,gene37980,gene45147,gene30470,gene72811,gene14315,gene31042,gene60412,gene2757,gene45181,gene28637,gene21358,gene2451,gene8304,gene40831,gene14933,gene29683,gene42553,gene15470,gene73511,gene66586,gene5301,gene24136,gene13991,gene9…
GO:0032555	purine ribonucleotide binding	molecular_function	0.99428	1	98	724	5951	37384	52	gene67378,gene68812,gene60077,gene35764,gene17241,gene9012,gene43715,gene41482,gene27449,gene42777,gene45283,gene36599,gene54229,gene53678,gene12298,gene39328,gene60693,gene48968,gene7148,gene46033,gene29814,gene14847,gene72554,gene13486,gene62395,gene49573,gene28625,gene5219,gene10701,gene5426,gene61090,gene55231,Novel00583,gene13431,gene38305,gene30855,gene70324,gene52548,gene15622,gene31566,ge…	46	gene24136,gene5301,gene915,gene13991,gene56141,gene29683,gene15470,gene42553,gene73511,gene66586,Novel00554,gene8528,gene45161,gene6856,gene21358,gene2451,gene2757,gene60412,gene28637,gene45181,gene14933,gene8304,gene40831,gene7944,gene41029,gene50881,gene45147,gene30470,gene72811,gene14315,gene31042,gene48091,gene30427,gene44874,gene37980,gene4651,gene49404,gene60304,gene53767,gene47184,gene1175…
GO:0035639	purine ribonucleoside triphosphate binding	molecular_function	0.99428	1	98	724	5951	37384	52	gene48968,gene60693,gene39328,gene29814,gene46033,gene7148,gene17241,gene9012,gene35764,gene60077,gene68812,gene67378,gene12298,gene54229,gene36599,gene53678,gene41482,gene45283,gene27449,gene42777,gene43715,gene56938,gene64453,gene72503,gene53149,gene31566,gene15622,gene46451,gene70685,gene53455,gene64662,gene19174,gene52516,gene4279,gene4041,gene5426,gene10701,gene28625,gene5219,gene72554,gene1…	46	gene45181,gene28637,gene60412,gene2757,gene2451,gene21358,gene40831,gene8304,gene14933,gene73511,gene66586,gene29683,gene15470,gene42553,gene56141,gene5301,gene24136,gene13991,gene915,gene45161,gene6856,gene8528,Novel00554,gene11756,gene47184,gene60304,gene53767,gene4651,gene49404,gene37970,gene46776,gene22429,gene22579,gene58845,gene7944,gene41029,gene50881,gene37980,gene44874,gene48091,gene3042…
GO:0006333	chromatin assembly or disassembly	biological_process	0.99434	1	1	724	289	37384	1	gene63954	0
GO:0000166	nucleotide binding	molecular_function	0.99459	1	98	724	5961	37384	52	gene7148,gene46033,gene29814,gene39328,gene60693,gene48968,gene43715,gene42777,gene27449,gene45283,gene41482,gene53678,gene36599,gene54229,gene12298,gene67378,gene68812,gene60077,gene35764,gene9012,gene17241,gene4041,gene4279,gene52516,gene19174,gene64662,gene53455,gene70685,gene46451,gene15622,gene31566,gene53149,gene72503,gene64453,gene56938,gene61090,gene55231,Novel00583,gene38305,gene30855,ge…	46	gene14933,gene8304,gene40831,gene21358,gene2451,gene2757,gene60412,gene28637,gene45181,Novel00554,gene8528,gene6856,gene45161,gene915,gene13991,gene5301,gene24136,gene56141,gene15470,gene42553,gene29683,gene66586,gene73511,gene58845,gene22579,gene22429,gene37970,gene46776,gene49404,gene4651,gene60304,gene53767,gene47184,gene11756,gene30470,gene72811,gene45147,gene31042,gene14315,gene30427,gene480…
GO:0007264	small GTPase mediated signal transduction	biological_process	0.99464	1	1	724	278	37384	1	gene30855	0
GO:0043234	protein complex	cellular_component	0.99466	1	23	724	1877	37384	14	gene36862,gene10457,gene68183,gene44915,gene12368,gene60034,gene13431,gene19379,gene29557,gene43641,gene51081,gene41869,gene36759,gene32534	9	Novel00554,gene22579,gene38318,gene17461,Novel01665,gene21358,gene19065,gene66586,gene3300
GO:0003925	small monomeric GTPase activity	molecular_function	0.99471	1	1	724	277	37384	1	gene30855	0
GO:0003899	DNA-directed RNA polymerase activity	molecular_function	0.99485	1	1	724	271	37384	0		1	gene4227
GO:0035556	intracellular signal transduction	biological_process	0.99517	1	1	724	283	37384	1	gene30855	0
GO:0006325	chromatin organization	biological_process	0.99567	1	1	724	302	37384	1	gene63954	0
GO:0006779	porphyrin-containing compound biosynthetic process	biological_process	0.99631	1	3	724	460	37384	2	gene43715,gene54229	1	gene24136
GO:0033014	tetrapyrrole biosynthetic process	biological_process	0.99631	1	3	724	460	37384	2	gene43715,gene54229	1	gene24136
GO:0051276	chromosome organization	biological_process	0.99634	1	1	724	310	37384	1	gene63954	0
GO:0051188	cofactor biosynthetic process	biological_process	0.99644	1	5	724	629	37384	3	gene43715,gene7622,gene54229	2	gene507,gene24136
GO:0006778	porphyrin-containing compound metabolic process	biological_process	0.99659	1	3	724	465	37384	2	gene43715,gene54229	1	gene24136
GO:0033013	tetrapyrrole metabolic process	biological_process	0.99659	1	3	724	465	37384	2	gene54229,gene43715	1	gene24136
GO:0004518	nuclease activity	molecular_function	0.99685	1	13	724	1261	37384	9	gene41482,gene36862,gene64662,gene4279,gene46451,gene4870,gene71295,gene60034,gene12368	4	gene41947,Novel00554,gene60903,gene45181
GO:0044255	cellular lipid metabolic process	biological_process	0.99699	1	2	724	391	37384	2	gene11213,gene64162	0
GO:0005198	structural molecule activity	molecular_function	0.99764	1	18	724	1787	37384	13	gene30654,gene45913,gene50522,gene61368,gene10345,gene6864,gene45275,gene26522,gene70324,Novel00883,gene29814,gene53678,gene57678	5	Novel01478,gene37971,gene48091,gene8304,gene6009
GO:0008135	translation factor activity, nucleic acid binding	molecular_function	0.99778	1	3	724	526	37384	3	gene52007,gene21198,gene32924	0
GO:0005525	GTP binding	molecular_function	0.99901	1	5	724	735	37384	4	gene30855,gene15622,gene19174,gene52548	1	gene49404
GO:0019001	guanyl nucleotide binding	molecular_function	0.99901	1	5	724	735	37384	4	gene19174,gene52548,gene30855,gene15622	1	gene49404
GO:0032561	guanyl ribonucleotide binding	molecular_function	0.99901	1	5	724	735	37384	4	gene52548,gene19174,gene30855,gene15622	1	gene49404
GO:0034062	RNA polymerase activity	molecular_function	0.99907	1	2	724	466	37384	0		2	gene17010,gene4227
GO:0008152	metabolic process	biological_process	0.9991	1	359	724	20516	37384	207	gene62392,gene57352,gene58786,gene4279,gene47715,gene3575,gene26108,gene14971,gene69879,gene51085,gene4329,gene64453,gene6097,gene34010,gene48223,gene30897,gene24059,gene57678,gene5923,gene26397,gene61090,gene31871,Novel00883,gene16998,gene38305,gene60034,gene11921,gene14117,gene13486,gene5426,gene50429,gene10701,gene19514,gene68183,gene28425,gene41407,gene7910,gene28554,gene30713,gene8236,gene12…	152	gene44634,gene21791,gene37970,gene27988,gene65338,gene71740,gene47184,gene45147,gene30470,gene13736,gene47907,gene57731,gene48091,gene63666,gene50881,gene52903,gene60903,gene14933,Novel00184,gene40831,gene2451,gene9476,gene48398,gene63627,gene45788,gene63606,gene1566,gene57404,gene46517,Novel02837,gene10480,gene8443,gene32531,gene60304,gene17551,gene49404,gene31042,gene32756,gene47602,gene36234,N…
GO:0006412	translation	biological_process	0.99916	1	23	724	2229	37384	17	gene57678,gene21198,Novel00583,gene29814,Novel00883,gene26522,gene70324,gene21744,gene45275,gene6864,gene10345,gene32924,gene61368,gene45913,gene50522,gene30654,gene52007	6	Novel00554,gene6009,gene8304,gene48091,gene37971,gene915
GO:0006139	nucleobase-containing compound metabolic process	biological_process	0.99931	1	131	724	8619	37384	74	gene47715,gene4279,Novel01902,gene31365,gene14971,gene3575,gene15622,gene48347,gene53236,gene24059,gene46628,gene30897,gene41442,gene6097,gene21055,gene28081,gene5923,gene60733,gene61090,gene112,gene36862,gene60034,gene11921,gene6727,gene28554,gene28425,gene11066,gene41482,gene10449,gene63954,gene68426,gene35764,gene49299,gene64662,gene27402,gene46451,gene41101,gene11330,gene13111,gene15031,gene1…	57	gene44634,gene43310,Novel03121,gene27988,gene1797,gene62360,gene39893,gene10036,gene63666,gene69044,gene47907,gene52903,gene50881,Novel02293,gene27132,gene60163,gene9476,gene45181,Novel01664,gene45788,gene27615,gene13991,gene57404,Novel00440,gene46517,gene57087,gene6009,Novel02837,gene46030,gene8443,gene70844,gene67262,Novel02416,gene62139,Novel02220,gene51661,gene3454,Novel03173,Novel00042,Novel…
GO:0044444	cytoplasmic part	cellular_component	0.99935	1	30	724	2708	37384	21	gene6864,gene61368,gene10345,gene45275,gene60077,gene15412,gene50522,gene45913,gene64883,gene41869,gene39733,gene30654,gene57678,gene68183,gene62392,gene29814,gene46724,gene53678,gene70324,gene26522,Novel00883	9	gene46317,gene37971,Novel01665,gene22579,gene6009,gene73175,gene8304,gene48091,Novel02220
GO:0044267	cellular protein metabolic process	biological_process	0.99945	1	80	724	5637	37384	48	gene4041,gene52516,gene53455,gene70685,gene51081,gene53994,gene45275,gene31566,gene61368,gene45913,gene53149,gene30897,gene72503,gene64453,gene56938,gene57678,Novel00583,gene50918,gene38305,Novel00883,gene70324,gene49573,gene10345,gene6864,gene13486,gene10701,gene5426,gene46033,gene5209,gene29814,gene21744,gene39328,gene60693,gene48968,gene40032,gene6303,gene30654,gene27449,gene21198,gene48322,ge…	32	gene58845,gene6009,gene46776,gene37970,gene49404,gene53767,gene60304,gene47184,gene11756,gene17185,gene30470,gene72811,gene45147,gene31042,gene48091,gene30427,gene7944,gene14933,gene8304,gene40831,gene2451,gene60412,gene28637,Novel00554,gene60343,gene8528,gene6856,gene45161,gene37971,gene915,gene5301,gene56141
GO:0010467	gene expression	biological_process	0.9996	1	84	724	6089	37384	54	gene41101,gene14971,gene31365,gene27402,gene64662,gene11330,gene45913,gene45275,gene15622,gene61368,Novel00883,gene41409,gene70324,gene18420,gene60034,gene30872,gene32595,gene112,Novel00583,gene72482,gene36862,gene60733,gene5923,gene15031,gene21055,gene57678,gene6864,gene10345,gene29814,gene28425,gene28554,gene25273,gene30654,gene14367,gene42918,gene2897,gene44199,gene39328,gene21744,gene26038,ge…	30	gene6009,Novel02416,gene62360,gene67262,gene1797,gene27988,gene47907,gene62139,gene48091,gene63666,gene69044,gene39893,gene51661,gene8304,gene17110,gene1717,gene9476,gene21497,gene17461,gene60163,gene21754,gene27615,gene45788,Novel00554,gene65961,gene46517,gene19065,gene4227,gene915,gene37971
GO:0006807	nitrogen compound metabolic process	biological_process	0.99974	1	153	724	9962	37384	85	gene59922,gene25273,gene14367,gene47321,gene39328,gene44199,gene41869,gene2897,gene42918,gene31284,gene54229,gene12368,gene718,gene7513,gene26038,gene1062,gene42777,gene13038,gene7622,gene3288,gene50884,gene64883,gene68229,gene27402,gene46451,gene41101,gene64662,gene25459,gene13111,gene11330,gene19932,gene58808,gene18420,gene41409,gene44027,gene1192,gene53196,gene15031,Novel00583,gene72482,gene32…	68	gene47269,gene20693,gene8304,Novel02513,Novel00042,gene32489,gene1717,gene17110,gene70620,gene17461,gene21497,Novel02253,gene21754,Novel00554,Novel02785,gene507,gene4227,gene42553,gene19065,gene65961,gene24136,Novel01175,gene44385,gene915,Novel02279,gene8443,gene46030,gene6009,Novel02837,gene67262,gene24748,Novel02416,gene70844,gene14424,gene62139,Novel02220,gene32756,gene66678,Novel03173,gene516…
GO:0044238	primary metabolic process	biological_process	0.99975	1	295	724	17514	37384	180	gene14117,gene11921,gene13486,gene50429,gene5426,gene19514,gene10701,gene61090,gene5923,gene26397,gene57678,Novel00883,gene38305,gene60034,gene16998,gene51085,gene69879,gene4329,gene64453,gene6097,gene24059,gene48223,gene30897,gene62392,gene47715,gene57352,gene58786,gene4279,gene3575,gene14971,Novel02125,gene63954,gene42181,gene49299,gene52007,gene13883,gene45283,gene41482,gene48322,gene8926,gene…	115	gene50881,gene52903,gene60903,gene30470,gene45147,gene47907,gene48091,gene63666,gene57731,gene27988,gene71740,gene47184,gene44634,gene37970,gene1566,gene57404,gene46517,gene45788,gene2451,gene9476,gene14933,gene40831,gene30172,gene7944,gene51661,gene61398,gene66678,gene31042,gene32756,Novel02220,gene36234,gene30427,gene32531,gene60304,gene49404,Novel02837,gene8443,Novel02279,gene44385,Novel01175,…
GO:0005737	cytoplasm	cellular_component	0.99986	1	36	724	3256	37384	22	gene29814,gene62392,gene68183,gene30654,gene41869,gene45913,gene15412,gene45275,gene61368,Novel00883,gene26522,gene70324,gene53678,gene46724,gene47806,gene57678,gene39733,gene64883,gene50522,gene60077,gene10345,gene6864	14	gene46030,gene8304,gene73175,gene32489,gene22579,gene6009,Novel01665,gene46317,Novel02220,gene48091,gene14424,gene42001,gene41029,gene37971
GO:0016772	transferase activity, transferring phosphorus-containing groups	molecular_function	0.99992	1	64	724	4878	37384	30	gene49573,gene13486,gene10701,gene5426,gene61090,gene38305,gene31566,gene53149,gene72503,gene64453,gene56938,gene4041,gene52516,gene53455,gene70685,gene63954,gene68812,gene64883,gene60077,gene35764,gene43715,gene42777,gene27449,gene718,gene36599,gene39328,gene60693,gene48968,gene46033,gene29814	34	gene50881,gene41029,gene7944,gene72811,gene30470,gene45147,gene31042,gene30427,gene48091,gene49404,gene60304,gene53767,gene47184,gene11756,gene58845,gene44634,gene22579,gene37970,gene46776,gene5301,Novel00440,gene56141,gene4227,gene17010,gene8528,gene6856,gene45161,gene2451,gene60412,gene28637,Novel02293,gene14933,gene14111,gene40831
GO:0034641	cellular nitrogen compound metabolic process	biological_process	0.99994	1	146	724	9811	37384	80	gene18420,gene58808,gene44027,gene41409,gene53196,gene15031,gene1192,gene30872,Novel00583,gene32595,gene72482,gene43265,gene72554,gene6864,gene27402,gene41101,gene46451,gene64662,gene11330,gene13111,gene19932,gene718,gene7513,gene12368,gene54229,gene31284,gene26038,gene1062,gene42777,gene7622,gene13038,gene3288,gene50884,gene68229,gene64883,gene59922,gene25273,gene14367,gene47321,gene2897,gene429…	66	gene62139,gene14424,Novel02220,gene32756,gene66678,Novel03173,gene51661,gene3454,gene46030,gene8443,gene6009,Novel02837,gene67262,gene24748,Novel02416,gene70844,gene21754,Novel02253,Novel00554,Novel02785,gene19065,gene42553,gene4227,gene507,gene65961,gene915,Novel01175,gene24136,Novel02279,gene8304,gene20693,gene47269,Novel00042,Novel02513,gene32489,gene17110,gene1717,gene17461,gene70620,gene2149…
GO:0003964	RNA-directed DNA polymerase activity	molecular_function	0.99996	1	7	724	1264	37384	3	gene64883,gene718,gene63954	4	Novel00440,gene50881,Novel02293,gene44634
GO:0006278	RNA-dependent DNA replication	biological_process	0.99996	1	7	724	1264	37384	3	gene718,gene63954,gene64883	4	Novel02293,gene44634,Novel00440,gene50881
GO:0016740	transferase activity	molecular_function	0.99996	1	100	724	7041	37384	49	gene11213,gene69879,gene53149,gene19932,gene31566,gene64453,gene34010,gene56938,gene64162,gene48223,gene72503,gene52516,gene53455,gene4041,gene60912,gene70685,gene41101,gene49573,gene72554,gene13486,gene5426,gene10701,gene21055,gene61090,gene26397,gene42030,gene38305,gene39328,gene60693,gene35474,gene48968,gene46033,gene10457,gene44915,gene49421,gene59922,gene29814,gene64883,gene60077,gene63954,g…	51	gene52399,gene53767,gene60304,gene49404,gene11756,gene47184,gene59406,gene58845,gene44634,gene22579,gene37970,gene46776,gene73800,gene50881,gene41029,gene7944,gene8907,gene46477,gene31042,gene30470,gene72811,gene1513,gene45147,gene48091,gene30427,gene27662,gene2451,gene47204,gene70620,gene28637,gene60412,gene14933,gene14111,Novel02293,gene40831,Novel00440,gene56141,gene5301,gene60434,gene15470,ge…
GO:0006259	DNA metabolic process	biological_process	0.99998	1	43	724	3860	37384	21	gene30897,gene24059,gene46628,gene48347,gene53236,gene46451,gene4279,gene64662,Novel01902,gene6727,gene63954,gene64883,gene68229,gene54229,gene60034,gene12368,gene718,gene1192,gene1062,gene36862,gene41482	22	gene45181,gene70844,gene47269,Novel03121,gene44634,Novel02293,Novel00042,Novel02837,gene42553,Novel03173,Novel01175,gene13991,gene52903,gene50881,Novel00440,Novel02279,Novel02220,Novel02253,Novel00554,gene10036,Novel01664,Novel02785
GO:0034061	DNA polymerase activity	molecular_function	0.99998	1	7	724	1326	37384	3	gene64883,gene718,gene63954	4	Novel00440,gene50881,Novel02293,gene44634
GO:0043170	macromolecule metabolic process	biological_process	0.99999	1	223	724	14411	37384	133	gene31566,gene61368,gene45913,gene53149,gene11330,gene13111,gene56938,gene4041,gene52516,gene53455,gene25459,gene64662,gene27402,gene48426,gene70685,gene53994,gene46451,gene41101,gene6864,gene73602,gene43265,gene15031,gene1192,gene50918,gene30872,Novel00583,gene501,gene72482,gene32595,gene18420,gene58808,gene41409,gene70324,gene21744,gene2897,gene42918,gene60693,gene39328,gene44199,gene23103,gene…	90	gene49404,gene60304,gene70844,gene67262,gene11756,Novel02416,gene6009,Novel02837,gene8443,gene51661,gene7944,Novel03173,gene72811,gene31042,gene7824,gene62139,gene30427,Novel02220,gene17461,gene21497,gene17110,gene1717,gene28637,Novel00042,gene31494,gene30850,Novel02513,gene62420,gene8304,gene47269,gene40688,gene915,gene44385,Novel01175,gene5301,Novel02279,gene56141,gene19065,gene42553,gene4227,g…
GO:0090304	nucleic acid metabolic process	biological_process	1	1	102	724	7721	37384	53	gene14367,gene39328,gene44199,gene42918,gene2897,gene28425,gene25273,gene28554,gene49299,gene13038,gene68229,gene64883,gene63954,gene26038,gene54229,gene31284,gene7513,gene718,gene12368,gene41482,gene11066,gene1062,gene30897,gene24059,gene11330,gene46628,gene53236,gene48347,gene15622,gene41101,gene46451,gene27402,gene14971,gene31365,gene64662,Novel01902,gene4279,gene6727,gene6864,gene41409,gene18…	49	gene45181,gene9476,gene1717,gene17110,gene21497,gene60163,gene17461,gene47269,Novel02513,Novel00042,Novel02293,gene46517,gene65961,gene4227,gene19065,gene42553,Novel02279,Novel00440,Novel01175,gene13991,gene915,gene27615,Novel02253,gene21754,gene45788,Novel01664,Novel02785,Novel00554,Novel02416,gene62360,gene67262,gene1797,gene70844,gene27988,Novel03121,Novel02837,gene44634,gene6009,Novel03173,ge…
GO:0034645	cellular macromolecule biosynthetic process	biological_process	1	1	101	724	7843	37384	65	gene43265,gene6864,gene10345,gene11921,gene18420,gene60034,gene58808,Novel00883,gene41409,gene70324,gene5923,gene60733,gene26397,gene21055,gene15031,gene57678,gene30872,gene112,gene72482,gene32595,Novel00583,gene36862,gene24059,gene11330,gene46628,gene48223,gene13111,gene45275,gene15622,gene61368,gene45913,gene14971,gene31365,gene27402,gene41101,gene47715,gene13038,gene49299,gene52007,gene63954,g…	36	gene51661,gene52903,gene50881,gene62139,gene63666,gene48091,gene69044,gene47907,gene39893,gene67262,gene62360,gene1797,gene27988,gene8443,gene6009,gene44634,gene19065,gene42553,gene4227,gene65961,gene46517,gene37971,gene915,Novel00440,gene45788,gene21754,gene27615,Novel00554,gene17110,gene9476,gene1717,gene17461,gene60163,gene21497,gene8304,Novel02293
GO:0009059	macromolecule biosynthetic process	biological_process	1	1	101	724	7851	37384	65	gene29814,gene44915,gene10457,gene28425,gene25273,gene28554,gene30654,gene14367,gene44199,gene39328,gene42918,gene21744,gene26522,gene26038,gene31284,gene7513,gene718,gene12368,gene11066,gene21198,gene1062,gene52007,gene49299,gene13038,gene68229,gene50522,gene64883,gene32924,gene63954,gene41101,gene27402,gene14971,gene31365,gene47715,gene13111,gene48223,gene11330,gene46628,gene24059,gene45913,gen…	36	gene8304,Novel02293,gene9476,gene1717,gene17110,gene21497,gene60163,gene17461,gene27615,gene21754,gene45788,Novel00554,gene46517,gene65961,gene4227,gene19065,gene42553,Novel00440,gene37971,gene915,gene8443,gene44634,gene6009,gene62360,gene67262,gene1797,gene27988,gene47907,gene69044,gene62139,gene63666,gene48091,gene39893,gene52903,gene50881,gene51661
GO:0005488	binding	molecular_function	1	1	263	724	16687	37384	147	gene67378,gene14753,gene63954,gene21960,gene4930,gene52007,gene49299,gene43715,gene41482,gene45283,gene36759,gene39621,gene36167,gene28554,gene56336,gene28425,gene74254,gene13486,gene62395,gene28625,gene14117,gene10701,gene5426,gene31871,gene61090,gene5923,gene65978,gene55231,gene38305,gene60034,gene30855,gene14477,gene36364,gene30897,gene24059,gene64453,gene4279,gene19168,gene61837,gene63593,gen…	116	gene6921,gene29683,gene66586,gene45788,gene2451,gene9476,gene6240,Novel00543,gene14933,gene73175,gene39462,gene40831,Novel03307,gene50881,gene52903,gene11585,gene45147,gene30470,gene48091,gene44874,gene38318,gene47907,gene27988,gene60456,gene47184,gene44634,gene23080,gene37678,gene22429,gene37970,gene44385,Novel01175,gene24136,Novel03428,Novel02279,gene4227,gene15470,gene42553,gene73511,Novel0055…
GO:0044249	cellular biosynthetic process	biological_process	1	1	129	724	9568	37384	79	gene41101,gene27402,gene13111,gene11330,gene45913,gene61368,gene19932,gene70324,gene41409,gene58808,gene18420,gene30872,gene72482,Novel00583,gene32595,gene53196,gene15031,gene43265,gene72554,gene6864,gene29814,gene59922,gene44915,gene10457,gene25273,gene14367,gene39328,gene44199,gene41869,gene42918,gene21744,gene47321,gene26038,gene54229,gene31284,gene718,gene7513,gene12368,gene21198,gene1062,gen…	50	gene8443,gene46030,gene6009,gene10480,gene67262,gene40818,gene62139,gene14424,gene32756,gene66678,gene51661,gene8304,gene20693,gene32489,Novel02513,gene285,gene1717,gene17110,gene21497,gene17461,gene21754,Novel00554,gene65961,gene4227,gene507,gene19065,gene42553,gene24136,gene915,gene44634,gene62360,gene1797,gene27988,gene47907,gene69044,gene48091,gene63666,gene39893,gene52903,gene50881,Novel0229…
GO:0003674	molecular_function	molecular_function	1	1	554	724	31128	37384	304	gene26522,gene53678,gene11066,gene41568,gene70497,gene20629,gene50522,gene44849,gene47799,gene68426,gene52546,gene7907,gene40189,gene39385,gene35474,gene52156,gene48939,gene112,gene36862,gene21055,gene6727,gene46629,gene49573,gene10345,gene14847,gene8510,gene52474,gene51081,gene19174,gene42509,gene41442,gene15622,gene48347,gene62258,gene7513,gene45678,gene1062,gene7622,gene13038,gene64883,gene682…	250	gene35066,gene60879,gene57087,gene30225,gene70051,Novel00440,gene41947,gene5755,Novel01742,gene14111,gene27132,gene3300,gene45181,gene37311,gene60412,gene47204,gene53789,gene37980,gene69044,gene42001,gene14315,gene10036,gene46776,Novel03121,gene68989,gene47370,gene58845,gene46317,gene45433,gene45209,gene71054,gene72337,gene19065,gene4262,gene60709,gene5301,gene63413,gene62420,Novel00042,gene2757,…
GO:0009058	biosynthetic process	biological_process	1	1	144	724	10429	37384	89	gene57678,gene21055,gene26397,gene60733,gene5923,gene36862,gene112,gene16998,gene60034,Novel00883,gene10345,gene11921,gene14117,gene59567,gene47715,gene31365,gene14971,gene15622,gene45275,gene69879,gene48223,gene46628,gene24059,gene6097,gene41442,gene34010,gene43715,gene11066,gene26522,gene10449,gene68426,gene63954,gene50522,gene52007,gene49299,gene28554,gene28425,gene30654,gene15031,gene53196,ge…	55	gene39893,gene69044,gene48091,gene63666,gene47907,gene52903,gene50881,gene43175,gene44634,gene27988,gene1797,gene62360,gene45788,gene25850,gene27615,gene37971,gene57404,Novel00440,gene46517,Novel02293,gene60163,gene47204,gene9476,gene47602,gene32756,gene40818,gene14424,gene62139,gene51661,gene41029,gene3454,gene66678,gene10480,gene6009,gene8443,gene46030,gene67262,Novel00554,gene21754,gene24136,g…
GO:0003723	RNA binding	molecular_function	1	1	24	724	2879	37384	16	gene35764,gene52007,gene6864,gene32924,gene63954,gene45275,gene28625,gene64883,gene71295,gene718,gene30855,gene61090,gene41482,gene64662,gene21198,gene42777	8	gene42553,gene24136,gene41029,Novel00440,gene50881,gene48091,gene44634,Novel02293
GO:0006260	DNA replication	biological_process	1	1	11	724	1894	37384	5	gene64883,gene63954,gene24059,gene718,gene46628	6	Novel00440,gene52903,gene50881,gene44634,Novel02293,gene42553
GO:0009987	cellular process	biological_process	1	1	300	724	18830	37384	177	gene29814,gene59922,gene44915,gene14367,gene39492,gene60693,gene44199,gene39328,gene54229,gene7513,gene42777,gene1062,gene13038,gene7622,gene68229,gene64883,gene72283,gene50884,gene46451,gene70685,gene27402,gene71516,gene53455,gene10152,gene64662,gene16946,gene4041,gene13111,gene45913,gene11213,gene31566,gene53357,gene44027,gene52548,gene41409,gene43926,gene32595,gene52954,gene53196,gene43265,gen…	123	gene47269,gene8304,Novel00042,gene285,gene2757,gene17110,gene21754,Novel02785,gene65961,gene19065,gene56141,gene5301,gene915,gene46030,gene6009,gene22579,gene11756,gene24748,Novel02416,gene67262,gene70844,gene52823,gene27662,gene62139,gene14424,gene7824,gene72811,Novel03173,gene3454,gene14111,gene27132,Novel02293,gene45181,gene60412,gene60163,gene27615,gene25850,gene6856,gene60343,Novel01664,gene…
GO:0044237	cellular metabolic process	biological_process	1	1	247	724	16159	37384	142	gene36862,gene112,gene57678,gene60733,gene5923,gene61090,gene26397,gene21055,gene28081,Novel00883,gene60034,gene38305,gene11921,gene14117,gene13486,gene10345,gene49573,gene59567,gene5426,gene10701,gene6727,Novel01902,gene4279,gene47715,gene51081,gene3575,gene26108,gene14971,gene31365,gene69879,gene53236,gene48347,gene45275,gene15622,gene64453,gene41442,gene6097,gene30897,gene72503,gene48223,gene2…	105	gene10036,gene45147,gene39893,gene30470,gene13736,gene47907,gene69044,gene48091,gene63666,gene50881,gene52903,gene44634,gene58845,Novel03121,gene37970,gene46776,gene43310,gene27988,gene53767,gene17185,gene62360,gene47184,gene1797,Novel01664,gene35066,gene27615,gene25850,gene48398,gene6856,gene45788,gene60343,Novel00440,gene13991,gene57404,gene37971,gene57087,gene46517,gene14111,gene14933,gene2713…
GO:0044260	cellular macromolecule metabolic process	biological_process	1	1	185	724	13038	37384	106	gene10457,gene25273,gene44915,gene5209,gene29814,gene2897,gene42918,gene39328,gene44199,gene60693,gene21744,gene14367,gene48968,gene6303,gene27449,gene21198,gene1062,gene26038,gene12368,gene7513,gene718,gene36599,gene31284,gene54229,gene64883,gene68229,gene60077,gene25298,gene32924,gene68812,gene13038,gene52516,gene64662,gene53455,gene4041,gene70685,gene46451,gene41101,gene53994,gene27402,gene459…	79	Novel00042,Novel02513,gene8304,gene47269,gene21497,gene17461,gene28637,gene17110,gene1717,Novel02785,Novel00554,gene21754,Novel02253,gene45161,gene8528,Novel02279,gene56141,gene915,gene5301,Novel01175,gene65961,gene42553,gene19065,gene4227,Novel02837,gene6009,gene8443,gene60304,gene70844,gene49404,Novel02416,gene11756,gene67262,gene31042,gene72811,Novel02220,gene30427,gene62139,gene7944,gene51661…
GO:0016779	nucleotidyltransferase activity	molecular_function	1	1	9	724	1937	37384	3	gene718,gene64883,gene63954	6	gene4227,gene17010,Novel00440,gene50881,gene44634,Novel02293
GO:0003676	nucleic acid binding	molecular_function	1	1	121	724	9615	37384	63	gene67423,gene31365,gene27402,gene71295,gene14774,Novel01902,gene64662,gene61837,gene4279,gene72733,gene11330,gene4870,gene15622,gene45275,gene53236,gene48347,gene14096,gene41409,gene49823,gene30855,gene60034,gene52156,gene72482,gene32595,Novel00583,gene37187,gene36862,gene21055,gene5923,gene61090,gene1192,gene6727,gene28625,gene73602,gene19133,gene6864,gene52546,gene59922,gene28425,gene56336,gen…	58	Novel03121,gene37678,Novel02837,gene23080,gene6009,Novel01415,gene44634,Novel03237,gene3665,Novel01997,gene69124,gene27988,gene70844,gene4651,gene47907,gene73823,gene38318,Novel02220,Novel03397,gene48091,gene42421,gene66084,gene5790,gene39893,Novel03173,gene52903,gene50881,gene41029,gene51661,Novel03307,gene12527,gene48405,gene20693,Novel01742,gene63413,Novel02293,Novel00042,Novel00543,gene40978,…
